# Supplementary material for: Severe fever with thrombocytopenia syndrome virus was found in Northern Jiangxi Province, China
Source: Front Microbiol. 2024 Dec 4;15:1500146. doi: 10.3389/fmicb.2024.1500146 (PMC11666098; doi:10.3389/fmicb.2024.1500146)
Supplement: Supplementary file 1 [file Data_Sheet_1.ZIP]

Archive with 175 entries (166 files):
- Supplementary materials/
- Supplementary materials/Dataset 1/
- Supplementary materials/Dataset 1/The partial L segments/
- Supplementary materials/Dataset 1/The partial L segments/AB817981.fasta
- Supplementary materials/Dataset 1/The partial L segments/AB983497.fasta
- Supplementary materials/Dataset 1/The partial L segments/AB983500.fasta
- Supplementary materials/Dataset 1/The partial L segments/AB983502.fasta
- Supplementary materials/Dataset 1/The partial L segments/AB983503.fasta
- Supplementary materials/Dataset 1/The partial L segments/AB983518.fasta
- Supplementary materials/Dataset 1/The partial L segments/AB983519.fasta
- Supplementary materials/Dataset 1/The partial L segments/AB983528.fasta
- Supplementary materials/Dataset 1/The partial L segments/AB983531.fasta
- Supplementary materials/Dataset 1/The partial L segments/HM802202.fasta
- Supplementary materials/Dataset 1/The partial L segments/HQ141595.fasta
- Supplementary materials/Dataset 1/The partial L segments/HQ141598.fasta
- Supplementary materials/Dataset 1/The partial L segments/HQ141601.fasta
- Supplementary materials/Dataset 1/The partial L segments/HQ141604.fasta
- Supplementary materials/Dataset 1/The partial L segments/HQ141607.fasta
- Supplementary materials/Dataset 1/The partial L segments/HQ830169.fasta
- Supplementary materials/Dataset 1/The partial L segments/JX005846.fasta
- Supplementary materials/Dataset 1/The partial L segments/KC505126.fasta
- Supplementary materials/Dataset 1/The partial L segments/KC505135.fasta
- Supplementary materials/Dataset 1/The partial L segments/KF374682.fasta
- Supplementary materials/Dataset 1/The partial L segments/KF711882.fasta
- Supplementary materials/Dataset 1/The partial L segments/KF711886.fasta
- Supplementary materials/Dataset 1/The partial L segments/KJ597825.fasta
- Supplementary materials/Dataset 1/The partial L segments/MT114242.fasta
- Supplementary materials/Dataset 1/The partial L segments/OR035638.fasta
- Supplementary materials/Dataset 1/The partial L segments/OR557466.fasta
- Supplementary materials/Dataset 1/The partial L segments/OR574962.fasta
- Supplementary materials/Dataset 1/The partial L segments/PP488492.fasta
- Supplementary materials/Dataset 1/The partial M segments/
- Supplementary materials/Dataset 1/The partial M segments/AB817989.fasta
- Supplementary materials/Dataset 1/The partial M segments/AB985292.fasta
- Supplementary materials/Dataset 1/The partial M segments/AB985295.fasta
- Supplementary materials/Dataset 1/The partial M segments/AB985297.fasta
- Supplementary materials/Dataset 1/The partial M segments/AB985298.fasta
- Supplementary materials/Dataset 1/The partial M segments/AB985312.fasta
- Supplementary materials/Dataset 1/The partial M segments/AB985313.fasta
- Supplementary materials/Dataset 1/The partial M segments/AB985322.fasta
- Supplementary materials/Dataset 1/The partial M segments/HM802203.fasta
- Supplementary materials/Dataset 1/The partial M segments/HQ141596.fasta
- Supplementary materials/Dataset 1/The partial M segments/HQ141599.fasta
- Supplementary materials/Dataset 1/The partial M segments/HQ141602.fasta
- Supplementary materials/Dataset 1/The partial M segments/HQ141605.fasta
- Supplementary materials/Dataset 1/The partial M segments/HQ141608.fasta
- Supplementary materials/Dataset 1/The partial M segments/HQ830170.fasta
- Supplementary materials/Dataset 1/The partial M segments/JX005844.fasta
- Supplementary materials/Dataset 1/The partial M segments/KC505127.fasta
- Supplementary materials/Dataset 1/The partial M segments/KC505136.fasta
- Supplementary materials/Dataset 1/The partial M segments/KF374684.fasta
- Supplementary materials/Dataset 1/The partial M segments/KF711921.fasta
- Supplementary materials/Dataset 1/The partial M segments/KF711926.fasta
- Supplementary materials/Dataset 1/The partial M segments/KJ597824.fasta
- Supplementary materials/Dataset 1/The partial M segments/MK513911.fasta
- Supplementary materials/Dataset 1/The partial M segments/MT114256.fasta
- Supplementary materials/Dataset 1/The partial M segments/OR035637.fasta
- Supplementary materials/Dataset 1/The partial M segments/OR557465.fasta
- Supplementary materials/Dataset 1/The partial M segments/OR574960.fasta
- Supplementary materials/Dataset 1/The partial M segments/PP488485.fasta
- Supplementary materials/Dataset 1/The partial S segments/
- Supplementary materials/Dataset 1/The partial S segments/AB817997.fasta
- Supplementary materials/Dataset 1/The partial S segments/AB985523.fasta
- Supplementary materials/Dataset 1/The partial S segments/AB985526.fasta
- Supplementary materials/Dataset 1/The partial S segments/AB985528.fasta
- Supplementary materials/Dataset 1/The partial S segments/AB985529.fasta
- Supplementary materials/Dataset 1/The partial S segments/AB985544.fasta
- Supplementary materials/Dataset 1/The partial S segments/AB985545.fasta
- Supplementary materials/Dataset 1/The partial S segments/AB985554.fasta
- Supplementary materials/Dataset 1/The partial S segments/AB985557.fasta
- Supplementary materials/Dataset 1/The partial S segments/HM802204.fasta
- Supplementary materials/Dataset 1/The partial S segments/HQ141597.fasta
- Supplementary materials/Dataset 1/The partial S segments/HQ141600.fasta
- Supplementary materials/Dataset 1/The partial S segments/HQ141603.fasta
- Supplementary materials/Dataset 1/The partial S segments/HQ141606.fasta
- Supplementary materials/Dataset 1/The partial S segments/HQ141609.fasta
- Supplementary materials/Dataset 1/The partial S segments/HQ830171.fasta
- Supplementary materials/Dataset 1/The partial S segments/JX005842.fasta
- Supplementary materials/Dataset 1/The partial S segments/KC505128.fasta
- Supplementary materials/Dataset 1/The partial S segments/KC505137.fasta
- Supplementary materials/Dataset 1/The partial S segments/KF374683.fasta
- Supplementary materials/Dataset 1/The partial S segments/KF711892.fasta
- Supplementary materials/Dataset 1/The partial S segments/KF711897.fasta
- Supplementary materials/Dataset 1/The partial S segments/KJ597823.fasta
- Supplementary materials/Dataset 1/The partial S segments/MT114286.fasta
- Supplementary materials/Dataset 1/The partial S segments/OR035639.fasta
- Supplementary materials/Dataset 1/The partial S segments/OR557464.fasta
- Supplementary materials/Dataset 1/The partial S segments/OR574960.fasta
- Supplementary materials/Dataset 1/The partial S segments/PP488478.fasta
- Supplementary materials/Dataset 2/
- Supplementary materials/Dataset 2/The complete L segments/
- Supplementary materials/Dataset 2/The complete L segments/AB817981.fasta
- Supplementary materials/Dataset 2/The complete L segments/AB983497.fasta
- Supplementary materials/Dataset 2/The complete L segments/AB983500.fasta
- Supplementary materials/Dataset 2/The complete L segments/AB983502.fasta
- Supplementary materials/Dataset 2/The complete L segments/AB983503.fasta
- Supplementary materials/Dataset 2/The complete L segments/AB983518.fasta
- Supplementary materials/Dataset 2/The complete L segments/AB983519.fasta
- Supplementary materials/Dataset 2/The complete L segments/AB983528.fasta
- Supplementary materials/Dataset 2/The complete L segments/AB983531.fasta
- Supplementary materials/Dataset 2/The complete L segments/HM802202.fasta
- Supplementary materials/Dataset 2/The complete L segments/HQ141595.fasta
- Supplementary materials/Dataset 2/The complete L segments/HQ141598.fasta
- Supplementary materials/Dataset 2/The complete L segments/HQ141601.fasta
- Supplementary materials/Dataset 2/The complete L segments/HQ141604.fasta
- Supplementary materials/Dataset 2/The complete L segments/HQ141607.fasta
- Supplementary materials/Dataset 2/The complete L segments/HQ830169.fasta
- Supplementary materials/Dataset 2/The complete L segments/JX005846.fasta
- Supplementary materials/Dataset 2/The complete L segments/KC505126.fasta
- Supplementary materials/Dataset 2/The complete L segments/KC505135.fasta
- Supplementary materials/Dataset 2/The complete L segments/KF374682.fasta
- Supplementary materials/Dataset 2/The complete L segments/KF711882.fasta
- Supplementary materials/Dataset 2/The complete L segments/KF711886.fasta
- Supplementary materials/Dataset 2/The complete L segments/KJ597825.fasta
- Supplementary materials/Dataset 2/The complete L segments/MT114242.fasta
- Supplementary materials/Dataset 2/The complete L segments/OR574965.fas
- Supplementary materials/Dataset 2/The complete L segments/OR915873.fasta
- Supplementary materials/Dataset 2/The complete L segments/PP488492.fasta
- Supplementary materials/Dataset 2/The complete M segments/
- Supplementary materials/Dataset 2/The complete M segments/AB817989.fasta
- Supplementary materials/Dataset 2/The complete M segments/AB985292.fasta
- Supplementary materials/Dataset 2/The complete M segments/AB985295.fasta
- Supplementary materials/Dataset 2/The complete M segments/AB985297.fasta
- Supplementary materials/Dataset 2/The complete M segments/AB985298.fasta
- Supplementary materials/Dataset 2/The complete M segments/AB985312.fasta
- Supplementary materials/Dataset 2/The complete M segments/AB985313.fasta
- Supplementary materials/Dataset 2/The complete M segments/AB985322.fasta
- Supplementary materials/Dataset 2/The complete M segments/HM802203.fasta
- Supplementary materials/Dataset 2/The complete M segments/HQ141596.fasta
- Supplementary materials/Dataset 2/The complete M segments/HQ141599.fasta
- Supplementary materials/Dataset 2/The complete M segments/HQ141602.fasta
- Supplementary materials/Dataset 2/The complete M segments/HQ141605.fasta
- Supplementary materials/Dataset 2/The complete M segments/HQ141608.fasta
- Supplementary materials/Dataset 2/The complete M segments/HQ830170.fasta
- Supplementary materials/Dataset 2/The complete M segments/JX005844.fasta
- Supplementary materials/Dataset 2/The complete M segments/KC505127.fasta
- Supplementary materials/Dataset 2/The complete M segments/KC505136.fasta
- Supplementary materials/Dataset 2/The complete M segments/KF374684.fasta
- Supplementary materials/Dataset 2/The complete M segments/KF711921.fasta
- Supplementary materials/Dataset 2/The complete M segments/KF711926.fasta
- Supplementary materials/Dataset 2/The complete M segments/KJ597824.fasta
- Supplementary materials/Dataset 2/The complete M segments/MK513911.fasta
- Supplementary materials/Dataset 2/The complete M segments/MT114256.fasta
- Supplementary materials/Dataset 2/The complete M segments/OR574964.fas
- Supplementary materials/Dataset 2/The complete M segments/OR915872.fasta
- Supplementary materials/Dataset 2/The complete M segments/PP488485.fasta
- Supplementary materials/Dataset 2/The complete S segments/
- Supplementary materials/Dataset 2/The complete S segments/AB817997.fasta
- Supplementary materials/Dataset 2/The complete S segments/AB985523.fasta
- Supplementary materials/Dataset 2/The complete S segments/AB985526.fasta
- Supplementary materials/Dataset 2/The complete S segments/AB985528.fasta
- Supplementary materials/Dataset 2/The complete S segments/AB985529.fasta
- Supplementary materials/Dataset 2/The complete S segments/AB985544.fasta
- Supplementary materials/Dataset 2/The complete S segments/AB985545.fasta
- Supplementary materials/Dataset 2/The complete S segments/AB985554.fasta
- Supplementary materials/Dataset 2/The complete S segments/AB985557.fasta
- Supplementary materials/Dataset 2/The complete S segments/HM802204.fasta
- Supplementary materials/Dataset 2/The complete S segments/HQ141597.fasta
- Supplementary materials/Dataset 2/The complete S segments/HQ141600.fasta
- Supplementary materials/Dataset 2/The complete S segments/HQ141603.fasta
- Supplementary materials/Dataset 2/The complete S segments/HQ141606.fasta
- Supplementary materials/Dataset 2/The complete S segments/HQ141609.fasta
- Supplementary materials/Dataset 2/The complete S segments/HQ830171.fasta
- Supplementary materials/Dataset 2/The complete S segments/JX005842.fasta
- Supplementary materials/Dataset 2/The complete S segments/KC505128.fasta
- Supplementary materials/Dataset 2/The complete S segments/KC505137.fasta
- Supplementary materials/Dataset 2/The complete S segments/KF374683.fasta
- Supplementary materials/Dataset 2/The complete S segments/KF711892.fasta
- Supplementary materials/Dataset 2/The complete S segments/KF711897.fasta
- Supplementary materials/Dataset 2/The complete S segments/KJ597823.fasta
- Supplementary materials/Dataset 2/The complete S segments/MT114286.fasta
- Supplementary materials/Dataset 2/The complete S segments/OR574963.fas
- Supplementary materials/Dataset 2/The complete S segments/OR915871.fasta
- Supplementary materials/Dataset 2/The complete S segments/PP488478.fasta
- Supplementary materials/Supplementary Table 1.docx
