# Supplementary material for: Severe fever with thrombocytopenia syndrome virus was found in Northern Jiangxi Province, China
Source: Front Microbiol. 2024 Dec 4;15:1500146. doi: 10.3389/fmicb.2024.1500146 (PMC11666098; doi:10.3389/fmicb.2024.1500146)
Supplement: Supplementary file 1 [file Data_Sheet_1.ZIP › Supplementary materials/Dataset 1/The partial L segments/AB817981.fasta]

>AB817981.1 Severe fever with thrombocytopenia syndrome virus viral cRNA, segment L, complete sequence, strain: SPL004A
ACACAGAGACGCCCAGATGAACTTGGAAGTGCTTTGTGGTAGGATAAACGTGGAGAATGGGCTGTCTCTT
GGAGAACCAGGCCTGTACGACCAAATCTACGACAGGCCAGGGCTGCCAGACCTAGATGTGACTGTCGATG
CCACAGGTGTAACAGTGGACATAGGGGCTGTGCCAGACTCAGCATCACAACTGGGTTCATCAATCAATGC
TGGGTTGATCACAATCCAGCTCTCTGAGGCATATAAGATCAATCATGACTTCACATTTTCTGGCCTGTCA
AAGACAACAGACCGACGCCTCTCTGAGGTATTCCCCATTACCCATGATGGTTCTGATGGGATGACCCCTG
ATGTGATTCACACCAGATTGGATGGAACCATTGTGGTGGTTGAATTTTCAACCACTAGGAGCCATAACAT
TGGGGGTCTGGAGGCAGCATACAGGACAAAGATAGAAAAATATAGGGACCCAATCTCAAGGCGTGTTGAT
ATCATGGAGAACCCGAGGGTCTTCTTTGGCGTTATTGTAGTCTCGTCAGGGGGAGTTCTGTCCAACATGC
CCCTGACTCAGGATGAGGCAGAGGAGCTCATGTACAGGTTCTGCATAGCCAATGAGATCTACACTAAGGC
TAGGTCTATGGATGCAGACATTGAGCTACAGAAGAGCGAAGAAGAGATTGAGGCTATCAGCAGGGCACTA
TCATTCTTCAGTTTGTTTGAGCCTAACATTGACAGAGTGGAAGGAACATTCCCTAATTCAGAAATCGAGA
TGTTGGAACAGTTTCTCTCAACTCCAGCTGATGTTGACTTCATCACCAAGACCCTCAAAGCAAAAGAGGT
GGAGGCCTATGCTGATCTTTGTGACAACCACTACCTAAAGCCTGAAAAAACCATTCAGGAGCGGCTAGAG
ATCAATAGATGTGAGGCTATTGACAAGACTCAGAACCTCCTAGCTAGCCTGCATGAAAGGAGCAACAAGC
AAACTTCATTGAATCGAGGGACAGTCAAACTCCCGCCCTGGCTACCAAAGCCATCAAGTGAGTCAATAGA
CATCAAGACCGACTCAGGCTTTGGTTCCTTAATGGATCATGGCGCATATGGTGAGCTGTGGGCAAAGTGC
CTTCTAGATGTCTCGCTGGGTAATGTAGAGGGGGTAGTCAGTGACCCTGCAAAAGAACTTGACATTGCTA
TCTCTGATGATCCAGAAAAAGATACCCCCAAAGAGGCAAAGATAATCTATAGGCGATTCAAGCCTGCCTT
AAGCTCAAGTGCCCGTCAAGAATTTTCTCTCCAAGGAGTGGAGGGGAAGAAGTGGAAGAGAATGGCAGCA
AACCAGAAGAAAGAGAAGGAGTCCCATGAGACATTGAGCCCTTTCTTGGATGTTGAAGACATTGGGGATT
TCCTAACATTCAACAATCTTCTCGCAGATTCGAGGTATGGAGATGAGTCCATCCAGAGAGCTGTGTCAAT
CTTGTTGGAAAAGGCATCTGCCATGCAAGACACAGAGCTTACTCATGCCCTCAACGACTCATTCAAGAGG
AACCTAAGCAGCAATGTGGTTCAGTGGTCCCTTTGGGTCTCCTGTTTAGCACAAGAGCTAGCTAGTGCTC
TGAAGCAGCACTGCAGGGCGGGTGAGTTCATCATCAAGAAGCTGAAGTTCTGGCCAATCTATGTCATTAT
CAAGCCGACCAAGTCGTCATCCCATATCTTCTACAGCTTAGGAATCCGCAAGGCTGACGTGACAAGGAGG
CTCACTGGCAGAGTCTTCTCTGACACCATTGATGCTGGGGAATGGGAGCTAACAGAGTTCAAAAGCCTGA
AGACATGCAAGCTCACGAACCTTGTCAACTTACCATGCACCATGCTGAACTCAATAGCTTTCTGGAGAGA
GAAGTTGGGCGTAGCTCCATGGCTGGTTCGGAAGCCTTGTTCAGAGCTCAGAGAGCAGGTGGGCCTGACC
TTCCTGATCAGTCTGGAGGACAAGTCAAAGACTGAGGAGATCATCACCTTGACAAGGTACACCCAGATGG
AGGGCTTTGTTTCTCCTCCTATGCTGCCTAAGCCCCAAAAGATGCTAGGGAAACTGGATGGTCCTTTGAG
AACTAAGCTACAGGTATACCTCCTCAGGAAGCATCTGGATTGCATGGTGCGAATTGCTTCTCAGCCATTC
AGCCTAATCCCTAGAGAGGGGAGGGTAGAATGGGGAGGGACATTCCATGCCATCTCAGGCCGGTCCACAA
ACCTCGAGAATATGGTGAACAGCTGGTACATTGGGTACTACAAGAACAAAGAGGAGTCAACAGAGCTAAA
TGCTCTCGGAGAAATGTATAAGAAGATTGTGGAGATGGAAGAGGACAAGCCCAGCAGTCCTGAGTTTCTA
GGGTGGGGGGACACTGATTCCCCTAAGAAGCATGAATTCTCACGGAGCTTCCTCAGAGCTGCTTGCTCAT
CTCTGGAGAGAGAAATTGCTCAGCGACATGGAAGACAATGGAAGCAGAACCTTGAGGAGCGTGTCCTGAG
AGAGATTGGGACTAAGAACATCCTAGACCTTGCATCCATGAAGGCTACAAGCAACTTTTCCAAAGACTGG
GAGCTTTACTCAGAAGTCCAGACCAAAGAGTACCATAGGTCCAAGCTGCTGGAGAAGATGGCCACATTGA
TTGAGAAGGGGGTTATGTGGTACATTGATGCTGTGGGCCAGGCATGGAAGGCAGTTCTAGATGACGGGTG
CATGCGAATCTGTCTCTTCAAAAAGAATCAGCATGGTGGCCTTAGAGAGATCTATGTTATGGATGCAAAT
GCCCGGCTCGTGCAGTTTGGGGTTGAGACCATGGCTAGGTGTGTCTGTGAGCTGAGCCCACATGAGACTG
TTGCCAACCCTAGGCTTAAGAATTCCATCATAGAGAACCATGGGCTGAAGTCAGCCCGTAGTCTTGGCCC
TGGCTCTATAAACATAAACTCATCCAATGATGCCAAGAAGTGGAATCAGGGGCACTACACAACAAAGCTA
GCCCTAGTTCTTTGTTGGTTCATGCCAGCCAAATTCCACAGATTCATTTGGGCTGCCATTTCCATGTTTC
GGAGAAAAAAGATGATGGTGGACCTAAGGTTTTTAGCTCACCTCAGCACTAAATCTGAGTCTAGGTCATC
TGATCCGTTTAGGGAAGCCATGACAGACGCCTTCCATGGTAATAGGGAAGTCTCATGGATGGACAAAGGC
CGAACTTACATAAAGACAGAGACAGGGATGATGCAGGGCATACTGCACTTTACATCCAGCCTCCTCCACT
CTTGTGTTCAGAGTTTTTACAAGTCTTATTTTGTCTCGAAGCTCAAGGAGGGCTACATGGGGGAAAGCAT
CAGTGGGGTGGTGGATGTCATAGAAGGCTCTGACGACTCAGCGATCATGATCAGCATACGCCCTAAGTCA
GACATGGATGAAGTCCGATCAAGGTTCTTTGTTGCCAACTTGCTCCACTCTGTCAAATTCTTGAACCCTT
TGTTTGGGATTTACTCTTCAGAGAAATCAACAGTGAACACAGTGTATTGTGTTGAGTATAACTCTGAATT
CCATTTCCATAGGCACTTGGTTAGACCCACACTGAGGTGGATAGCAGCGTCTCACCAAATCTCAGAGACT
GAAGCCCTTGCAAGCAGGCAAGAGGATTACTCCAACCTTCTAACCCAGTGCTTGGAAGGAGGGGCCTCAT
TCTCTCTAACCTACCTCATACAGTGCGCTCAGCTCCTGCATCACTACATGCTTCTAGGATTATGCTTACA
TCCCTTGTTTGGAACCTTCATGGGGATGCTGATATCAGACCCAGATCCTGCCCTAGGATTCTTCCTCATG
GACAACCCTGCATTCGCAGGAGGAGCAGGATTTAGATTCAATCTGTGGAGAGCCTGCAAGACAACAGACC
TAGGGCGGAAGTATGCATATTATTTTAATGAGATACAGGGTAAAACAAAGGGAGATGAGGACTACAGAGC
TCTGGACGCCACATCGGGTGGAACTCTCAGCCACTCTGTTATGGTGTACTGGGGGGACAGGAAGAAGTAT
CAGGCCTTGTTGAACAGGATGGGCCTTCCTGAAGACTGGGTGGAGCAGATAGATGAGAATCCTGGAGTCC
TTTACAGGAGAGCTGCCAACAAGAAGGAACTACTCTTAAAACTGGCAGAGAAGGTTCATTCACCTGGTGT
GACTAGCAGCCTGAGTAAAGGGCATGTAGTGCCTCGGGTGGTGGCAGCAGGAGTATACCTTCTCTCACGC
CACTGCTTTCGATTCAGCTCAAGCATCCATGGAAGGGGCTCAGCACAGAAGGCTAGTCTCATAAAACTGC
TGATGATGTCTTCCATTTCTGCCATGAAACACGGGGGCTCACTAAACCCTAATCAGGAGCGAATGCTCTT
CCCTCAGGCTCAAGAGTATGACAGAGTATGCACATTGCTTGAGGAAGTTGAACACCTAACAGGGAAATTT
GTTGTTAGGGAGAGAAACATTGTCAGGAGCCGCATAGACCTGTTCCAAGAGCCAGTGGACTTGCGGTGCA
AGGCAGAAGATCTAGTGTCTGAGGTGTGGTTTGGCCTGAAAAGGACTAAGCTAGGACCCCGTCTCCTCAA
AGAAGAGTGGGACAAACTTAGGGCCTCATTTGCATGGCTGAGCACAGACCCATCTGAAACATTGAGGGAT
GGTCCTTTTCTTAGCCATGTGCAGTTTAGGAACTTCATAGCCCACGTTGATGCCAAATCAAGATCAGTCA
GGCTTCTAGGTGCCCCCGTAAAGAAGTCAGGTGGGGTCACCACCATAAGCCAAGTAGTCAGAATGAACTT
CTTCCCTGGTTTTAGCCTAGAAGCTGAGAAGAGCTTAGACAATCAGGAGAGACTTGAGAGCATCTCCATC
CTCAAGCATGTCTTGTTCATGGTCTTGAATGGCCCATACACTGAGGAGTACAAGCTGGAAATGATCATAG
AGGCCTTCTCTACTCTTGTGATACCTCAGCCATCAGAGGTCATCAGGAAATCAAGGACCATGACTTTATG
CCTCTTATCGAATTACTTGTCTAGTAGGGGTGGGTCCATTCTAGACCAGATTGAGAGGGCACAGTCTGGC
ACTCTAGGGGGCTTCAGCAAGCCTCAGAAGACATTCATCAGGCCAGGAGGTGGTATTGGCTACAAGGGAA
AAGGTGTGTGGACTGGAGTGATGGAGGACACCCATGTTCAAATTCTAATAGATGGAGATGGGACTAGCAA
CTGGCTTGAGGAGATCAGGCTCAGTAGTGATGCCAGGCTTTATGATGTCATTGAATCGATCCGGAGGTTA
TGTGATGACCTTGGGATCAACAACAGGGTGGCATCAGCATATAGAGGTCATTGCATGGTTAGACTGAGTG
GATTCAAGATCAAGCCAGCATCAAGGACTGACGGCTGTCCAGTCAGGATTATGGAAAGGGGCTTCAGGAT
CAGAGAGCTTCAAAACCCAGATGAAGTCAAGATGAGAGTGAGGGGTGACATCCTCAATCTCTCTGTCACC
ATACAAGAAGGAAGGGTCATGAACATTCTAAGCTACAGGCCGAGAGACACTGATATATCAGAGTCAGCCG
CAGCATACCTCTGGAGCAATCGAGACCTCTTCTCCTTTGGGAAGAAAGAGCCATCCTGCAGCTGGATCTG
CTTGAAAACTCTTGACAATTGGGCCTGGTCACATGCCTCAGTTCTCCTGGCAAATGATAGGAAAACCCAA
GGCATTGATAATAGATCTATGGGGAATATTTTCAGAGACTGTCTCGAGGGTTCTCTTAGAAAGCAAGGGC
TGATGAGGTCAAAGCTCACAGAGATGGTGGAGAAGAATGTAGTTCCTTTAACAACCCAAGAGCTTGTCGA
CATCCTGGAGGAGGATATAGACTTTTCAGATGTCATAGCTGTGGAGCTCTCAGAGGGATCACTTGACATT
GAATCCATCTTTGATGGAGCACCTATTTTGTGGTCTGCTGAGGTGGAAGAGTTTGGAGAAGGAGTGGTGG
CTGTGAGCTATTCCAGTAAGTACTATCATCTAACCCTGATGGACCAAGCTGCCATTACAATGTGTGCAAT
CATGGGTAAGGAGGGCTGTAGAGGGCTCCTTACTGAGAAGAGATGCATGGCAGCCATACGAGAGCAGGTT
CGGCCATTCCTCATATTCCTGCAGATCCCTGAGGACAGCATTTCTTGGGTATCTGATCAGTTCTGCGACT
CCAGGGGTCTTGATGAAGAGAGCACCATTATGTGGGGTTAACTTCAAAACATGGTTGGCACGCAGTTGAT
GTGTCAGTGGGTGACTAGGGAATGTTGGATTTAGAAGGATTTCCTTAAGATCTGGGCGGTCTTTGTGT
