# Supplementary material for: Severe fever with thrombocytopenia syndrome virus was found in Northern Jiangxi Province, China
Source: Front Microbiol. 2024 Dec 4;15:1500146. doi: 10.3389/fmicb.2024.1500146 (PMC11666098; doi:10.3389/fmicb.2024.1500146)
Supplement: Supplementary file 1 [file Data_Sheet_1.ZIP › Supplementary materials/Dataset 1/The partial L segments/AB983497.fasta]

>AB983497.1 Severe fever with thrombocytopenia syndrome virus viral cRNA, segment L, complete sequence, strain: SPL053A
ACACAGAGACGCCCAGATGAACTTGGAAGTGCTTTGTGGTAGGATAAACGTGGAGAATGGGCTGTCTCTT
GGGGAACCAGGCCTGTATGACCAAATCTACGACAGGCCAGGGCTGCCAGACCTAGATGTGACTGTCGATG
CCACAGGTGTGACAGTAGACATAGGGGCTGTACCAGACTCAGCATCACAACTGGGCTCATCAATCAATGC
TGGGTTGATCACAATCCAGCTCTCTGAAGCATATAAGATCAATCATGACTTCACATTTTCTGGCCTGTCA
AAGACAACAGACCGGCGCCTCTCAGAGGTATTCCCCATTACCCATGATGGTTCAGATGGGATGACCCCTG
ATGTGATTCATACCAGATTGGATGGAACCATTGTGGTGGTTGAATTTTCAACCACTAGGAGCCATAACAT
TGGGGGCCTAGAGGCGGCATATAGAACAAAGATAGAAAAATATAGGGACCCAATCTCAAGGCGTGTTGAT
ATCATGGAGAACCCGAGGGTCTTCTTTGGCGTTATTGTAGTCTCGTCAGGAGGGGTTCTATCCAACATGC
CCCTGACTCAGGATGAGGCAGAGGAGCTCATGTACAGGTTCTGCATAGCCAATGAGATCTACACCAAGGC
TAGATCTATGGATGCAGACATTGAGCTACAGAAGAGTGAAGAAGAGCTTGAGGCTATTAGCAGGGCACTG
TCATTCTTCAGTTTGTTTGAGCCTAACATTGGAAAAGTGGAAGGAACATTCCCCAATTCAGAAATCGAGA
TGTTGGAACAGTTTCTTTCAACACCAGCTGATGTTGACTTCATCACTAAGACCCTCAAAGCAAAAGAGGT
GGAGGCCTATGCTGATCTTTGTGACAGCCACTACCTAAAGCCTGAAAAAACCATTCAGGAGCGGCTAGAG
ATCAATAGATGTGAGGCTATTGATAAAACTCAGGACCTCCTAGCTAGCCTGCATGCAAGGAGCAACAAAC
AAACATCACTGAATCGAGGGACAGTCAAACTCCCGCCCTGGCTACCAAAGCCATCAAGTGAGTCAATAGA
CATCAAGACCGACTCAGGCTTTGGTTCCTTAATGGACCATGGCGCATATGGTGAGTTGTGGGCAAAGTGC
CTTCTAGATGTCTCGCTGGGCAATGTGGAGGGGGTAATCAGTGACCCTGCAAAAGAACTTGACATTGCCA
TCTCTGATGATCCAGAAAAAGATACCCCCAAAGAGGCAAAGATAACCTATAGGCGATTCAAGCCTGCCTT
AAGTTCAAGTGCCCGTCAGGAATTTTCTCTCCAAGGAGTGGAGGGAAAGAAGTGGAAGAGAATGGCAGCA
AACCAGAAGAAAGAGAAGGAGTCCCATGAGACATTGAGCCCCTTCTTGGATGTTGAGGACATTGGGGACT
TCCTAACATTCAACAATCTTCTTGCAGATTCGAGGTATGGAGATGAGTCCGTCCAGAGAGCTGTGTCAAT
CCTGTTGGAGAAGGCATCTGCCATGCAAGATACAGAGCTAACTCATGCCCTCAATGACTCATTCAAGAGG
AACCTAAGCAGTAATGTGGTTCAGTGGTCCCTTTGGGTCTCCTGTTTAGCACAGGAGCTAGCTAGTGCTC
TGAAGCAGCACTGCAGGGCTGGTGAGTTCATCATCAAGAAGTTGAAGTTCTGGCCTATCTATGTCATTAT
CAAGCCGACCAAATCGTCATCCCATATCTTCTACAGCTTAGGGATCCGCAAGGCTGATGTGACAAGGAGG
CTCACTGGCAGAGTCTTCTCTGACACCATTGATGCTGGGGAATGGGAGCTAACAGAGTTCAAAAGCCTGA
AGACATGCAAGCTCACGAACCTTGTCAACTTACCATGCACTATGCTGAACTCAATAGCTTTCTGGAGAGA
GAAGCTGGGCGTGGCTCCATGGCTGGTTCGGAAGCCTTGTTCAGAGCTCAGAGAGCAGGTGGGCCTGACC
TTCCTGATCAGTCTGGAGGACAAGTCTAAGACTGAGGAGATCATCACCTTGACAAGGTACACCCAGATGG
AGGGCTTTGTCTCTCCTCCCATGCTGCCTAAGCCCCAAAAGATGCTAGGGAAACTGGATGGACCTCTGAG
AACTAAGTTACAGGTGTACCTCCTCAGGAAGCATCTGGATTGCATGGTGCGAATTGCTTCTCAGCCATTC
AGCCTAATCCCTAGAGAGGGGAGGGTAGAATGGGGAGGAACATTTCATGCCATCTCAGGCCGGTCCACAA
ACCTCGAGAATATGGTGAACAGCTGGTACATTGGGTACTACAAGAACAAAGAGGAGTCAACAGAGCTAAA
TGCTCTCGGAGAAATGTATAAGAAGATTGTAGAGATGGAAGAGGACAAGCCCAGCAGCCCTGAGTTTCTA
GGGTGGGGAGACACTGATTCCCCTAAGAAGCATGAATTCTCACGGAGCTTCCTCAGAGCTGCTTGCTCAT
CTCTGGAGAGAGAAATTGCTCAGCGACATGGAAGACAATGGAAGCAGAACCTTGAGGAGCGTGTCCTGAG
AGAGATTGGGACCAAGAACATCCTGGACCTTGCATCCATGAAGGCCACAAGCAACTTTTCCAAAGACTGG
GAGCTCTACTCAGAAGTCCAGACCAAAGAGTACCATAGGTCCAAACTGCTGGAGAAGATGGCCACATTGA
TAGAGAAGGGGGTTATGTGGTACATTGATGCTGTGGGCCAGGCATGGAAGGCAGTTCTAGATGACGGGTG
CATGCGAATCTGTCTCTTCAAAAAGAATCAGCATGGTGGCCTCAGAGAGATCTACGTTATGGATGCAAAT
GCCCGGCTCGTGCAGTTTGGGGTTGAGACCATGGCTAGGTGTGTCTGTGAGTTGAGCCCACATGAGACTG
TTGCCAACCCTAGACTCAAGAATTCCATCATAGAGAACCATGGGCTGAAGTCAGCCCGCAGTCTTGGTCC
TGGCTCTATAAACATAAACTCATCCAATGACGCCAAGAAGTGGAATCAGGGGCACTACACAACAAAGCTA
GCTCTAGTTCTTTGTTGGTTCATGCCAGCCAAATTCCACAGATTCATTTGGGCCGCCATTTCCATGTTTC
GGAGAAAAAAGATGATGGTAGACCTAAGGTTTTTAGCTCACCTCAGTTCTAAATCTGAGTCTAGGTCATC
TGACCCGTTTAGGGAAGCAATGACAGACGCTTTCCATGGTAATAGGGAAGTCTCATGGATGGACAAAGGG
CGAACTTACATAAAGACAGAGACAGGAATGATGCAGGGCATACTGCACTTTACATCCAGCCTCCTTCACT
CTTGTGTTCAGAGCTTTTACAAGTCTTATTTCGTCTCGAAGCTTAAGGAGGGATACATGGGGGAAAGCAT
CAATGGGGTGGTGGATGTCATAGAAGGCTCTGACGACTCTGCGATCATGATCAGCATACGCCCCAAGTCA
GACATGGATGAAGTCCGATCAAGGTTCTTTGTTGCTAACTTGCTCCACTCTGTCAAGTTCTTGAACCCTT
TGTTTGGTATTTACTCATCAGAGAAATCAACAGTGAACACAGTGTATTGTGTTGAGTATAACTCTGAATT
CCACTTCCACAGGCACTTGGTCAGACCCACACTGAGATGGATAGCAGCATCTCACCAAATCTCAGAGACT
GAAGCCCTTGCAAGCAGGCAAGAGGATTACTCCAACCTTCTAACCCAGTGCTTGGAAGGAGGGGCCTCAT
TCTCTCTTACCTACCTTATACAGTGCGCTCAGCTCCTGCATCACTACATGCTCCTAGGACTATGCTTACA
TCCGTTGTTTGGAACTTTCATGGGGATGCTGATATCAGACCCAGATCCAGCCCTAGGGTTCTTTCTCATG
GACAACCCTGCATTCGCAGGGGGAGCAGGATTTAGATTCAATCTGTGGAGGGCCTGCAAGACTACAGACC
TTGGGCGGAAGTATGCATATTATTTTAATGAGATACAGGGTAAAACAAAGGGAGATGAGGATTATAGAGC
TCTGGACGCCACATCGGGAGGAACTCTCAGCCACTCTGTCATGGTGTATTGGGGGGACAGGAAGAAGTAT
CAGGCCTTATTGAACAGGATGGGACTTCCTGAAGACTGGGTGGAGCAGATAGATGAGAATCCTGGAGTCC
TTTACAGGAGAGCTGCCAACAAAAAGGAACTACTCTTGAAACTGGCAGAGAAGGTGCATTCACCAGGTGT
GACTAGCAGCCTGAGTAAAGGGCATGTAGTGCCTCGGGTGGTAGCAGCAGGAGTATACCTTCTCTCACGC
CACTGCTTTCGCTTTAGCTCAAGTATCCATGGAAGGGGCTCTGCACAGAAGGCTAGTCTTATAAAACTGC
TGATGATGTCTTCTATTTCTGCCATGAAGCACGGGGGCTCACTAAACCCTAATCAGGAGCGAATGCTCTT
CCCTCAGGCCCAAGAGTATGACAGAGTATGCACATTGCTTGAGGAAGTTGAACACCTAACAGGGAAATTT
GTTGTTAGGGAGAGAAACATTGTCAGGAGCCGTATAGACTTGTTCCAAGAGCCAGTGGACTTGCGGTGCA
AGGCAGAAGATCTGGTGTCAGAGGTGTGGTTTGGCCTGAAAAGGACTAAGCTTGGACCCCGTCTCCTCAA
GGAAGAGTGGGACAAACTTAGGGCCTCATTTGCATGGCTGAGCACAGACCCATCTGAAACATTGAGGGAT
GGCCCTTTTCTTAGCCATGTGCAGTTTAGAAACTTCATAGCCCATGTTGATGCCAAATCAAGATCAGTCA
GGCTCCTAGGTGCCCCCGTAAAGAAGTCAGGTGGGGTCACCACTATAAGCCAAGTAGTCAGGATGAACTT
CTTCCCTGGTTTTAGCCTAGAAGCTGAGAAGAGCTTAGACAATCAGGAAAGACTTGAGAGCATCTCCATC
CTCAAGCATGTCCTGTTCATGGTCTTGAATGGCCCATACACTGAGGAGTACAAGCTGGAAATGATCATAG
AGGCCTTCTCTACTCTTGTGATACCTCAGCCATCAGAGGTCATCAGGAAATCAAGGACCATGACTTTATG
CCTCTTATCGAATTACTTGTCTAGTAGGGGTGGGTCCATTCTTGACCAGATTGAGAGGGCACAGTCAGGC
ACTCTAGGGGGCTTCAGCAAGCCCCAGAAGACATTCATTAGGCCAGGAGGTGGTATTGGCTACAAGGGAA
AAGGTGTGTGGACTGGAGTGATGGAGGACACCCATGTTCAAATCCTGATAGATGGAGATGGGACTAGCAA
CTGGCTTGAGGAGATCAGGCTCAGTAGTGATGCCAGGCTTTATGATGTCATTGAATCCATCCGAAGGTTA
TGTGACGACCTTGGGATCAATAACAGGGTGGCATCTGCATATAGAGGTCATTGCATGGTTAGGCTGAGTG
GGTTCAAGATCAAGCCAGCATCAAGGACTGACGGCTGTCCAGTCAGGATTATGGAAAGGGGCTTCAGGAT
CAGGGAACTCCAAAACCCAGATGAGGTCAAGATGAGAGTGAGGGGCGACATCCTCAACCTTTCAGTCACC
ATACAAGAAGGAAGAGTCATGAACATTCTAAGCTACAGGCCGAGAGACACTGATATATCAGAGTCAGCCG
CAGCATACCTCTGGAGCAATCGAGACCTCTTCTCCTTTGGGAAGAAGGAGCCATCCTGCAGCTGGATCTG
TTTGAAAACTCTTGACAATTGGGCCTGGTCACATGCCTCAGTTCTCCTGGCAAATGATAGGAGGACCCAA
GGCATTGATAATAGAGCCATGGGGAACATTTTCAGGGACTGTCTCGAGGGCTCTCTTAGAAAGCAGGGGC
TGATGAGGTCAAAACTCACAGAGATGGTGGAGAAGAATGTTGTTCCTTTAACAACTCAAGAGCTTGTCGA
CATCTTGGAGGAGGACATAGACTTTTCAGATGTCATAGCTGTGGAGCTCTCAGAGGGATCACTTGACATT
GAATCCATTTTTGATGGGGCACCTATCTTGTGGTCTGCTGAGGTGGAAGAGTTTGGGGAAGGAGTGGTGG
CTGTGAGCTATTCCAGTAAGTACTATCATCTAACCCTGATGGATCAGGCTGCCATCACAATGTGTGCGAT
CATGGGTAAGGAAGGCTGTAGAGGGCTCCTTACTGAGAAGAGATGCATGGCAGCCATACGAGAGCAGGTA
CGGCCATTCCTCATATTCCTGCAAATTCCTGAGGACAGCATTTCTTGGGTATCTGATCAGTTCTGTGATT
CCAGGGGTCTTGATGAAGAGAGCACCATTATGTGGGGTTGACTTTAAAACATGGTTGGCACGCAGTTGAT
GTATCTATGGGTGACTAGGGAGTGTTGGTTTTAGAAGGATTTCCTTAAGATCTGGGCGGTCTTTGTGT
