# Supplementary material for: Severe fever with thrombocytopenia syndrome virus was found in Northern Jiangxi Province, China
Source: Front Microbiol. 2024 Dec 4;15:1500146. doi: 10.3389/fmicb.2024.1500146 (PMC11666098; doi:10.3389/fmicb.2024.1500146)
Supplement: Supplementary file 1 [file Data_Sheet_1.ZIP › Supplementary materials/Dataset 1/The partial L segments/AB983500.fasta]

>AB983500.1 Severe fever with thrombocytopenia syndrome virus viral cRNA, segment L, complete sequence, strain: SPL057A
ACACAGAGACGCCCAGATGAACTTGGAAGTGCTTTGTGGTAGGATAAACGTTGAGAATGGGCTGTCTCTT
GGAGAACCAGGCCTGTACGACCAAATTTATGACAGGCCAGGGCTGCCAGACCTAGATGTGACTGTCGATG
CCACAGGTGTGACAGTGGATATAGGGGCTGTGCCAGACTCAGCATCACAACTGGGTTCATCAATCAATGC
AGGGTTGATCACAATCCAGCTCTCAGAAGCATATAAGATTAATCATGACTTCACATTTTCTGGCCTATCA
AAGACAACAGACCGACGCCTCTCAGAGGTATTCCCCATTACCCATGATGGTTCTGATGGGATGACCCCTG
ATGTGATTCACACCAGATTGGATGGAACCATTGTGGTGGTTGAATTTTCAACCACTAGGAGCCATAACAT
TGGGGGCTTGGAGGCAGCATATAGGACAAAGATAGAAAAATATAGGGACCCAATCTCAAGGCGTGTTGAT
ATCATGGAGAACCCGAGGGTCTTCTTTGGCGTCATTGTAGTCTCGTCAGGAGGGGTTTTGTCCAACATGC
CCCTGACTCAGGATGAGGCAGAGGAGCTCATGTACAGGTTCTGCATAGCCAATGAGATCTACACCAAGGC
TAGGTCTATGGATGCAGACATCGAACTACAGAAGAGTGAAGAAGAGCTTGAGGCTATTAGCAGGGCACTA
TCATTCTTCAGTTTGTTTGAGCCTAACATTGAAAGAGTGGAAGGAACATTCCCTAATTCAGAAATCAAGA
TGCTGGAACAGTTTCTCTCAACACCAGCTGATGTAGACTTCATCACCAAGACCCTCAAAGCAAAAGAGGT
GGAGGCCTATGCTGATCTTTGTGACAACCACTACCTAAAGCCTGAAAAAACCATTCAGGAGCGGCTAGAG
ATCAATAGATGTGAGGCTATTGACAAAACTCAGGACCTCCTAGCTGGCCTGCATTCAAGGAGCAACAAGC
AAACATCATTGAATCGAGGGACAGTCAAACTCCCGCCCTGGCTACCAAAGCCATCAAGTGAGACAATAGA
CATCAAGACCGACTCAGGCTTTGGTTCCTTAATGGATCATGGAGCATATGGTGAGCTGTGGGCAAAGTGC
CTCCTAGATGTCTCGCTGGGCAATGTGGAGGGGGTAGTCAGTGACCCTGCAAAAGAACTTGACATCGCTA
TCTCTGATGATCCAGAAAAGGATACCCCCAAGGAGGCAAAGATAACCTATAGGCGTTTCAAGCCTGCCTT
AAGTTCAAGTGCCCGTCAAGAATTTTCTCTCCAAGGAGTGGAGGGAAAGAAGTGGAAGAGAATGGCAGCA
AACCAGAAGAAAGAGAGGGAGTCCCATGAGACTTTGAGCCCTTTCTTGGATGTTGAGGACATTGGGGATT
TCCTAACATTCAACAACCTTCTTGCAGATTCGAGGTATGGAGATGAGTCCGTCCAGAGAGCTGTGTCAAT
CTTGTTGGAAAAGGCATCTGCCATGCAAGATACAGAGCTCACTCATGCCCTCAACGACTCATTCAAGAGG
AACCTAAGCAGTAATGTGGTTCAGTGGTCCCTTTGGGTCTCCTGTTTAGCACAGGAGCTTGCTAGTGCTC
TGAAGCAGCACTGCAGGGCTGGTGAGTTCATCATCAAGAAGCTGAAGTTCTGGCCTATCTATGTCATTAT
CAAGCCGACCAAATCATCATCCCATATCTTCTATAGCCTAGGGGTTCGCAAGGCTGACGTGACAAGGAGG
CTCACTGGTAGAGTCTTCTCTGACACCATTGATGCTGGGGAATGGGAGCTAACAGAGTTCAAAAGCCTGA
AGACATGTAAGCTCACGAATCTTGTCAACTTGCCATGCACCATGCTGAACTCAATAGCTTTCTGGAGAGA
GAAACTAGGCGTGGCTCCATGGCTGGTTCGGAAGCCCTGCTCAGAGCTCAGAGAGCAGGTGGGTCTGACC
TTCCTGATCAGCCTGGAGGACAAGTCTAAGACTGAGGAGATCATCACCTTGACAAGGTACACCCAGATGG
AGGGCTTTGTCTCTCCTCCCATGCTGCCTAAGCCCCAAAAGATGTTAGGGAAACTGGATGGGCCTTTGAG
AACCAAGCTACAGGTATACCTCCTCAGGAAGCATCTGGATTGCATGGTGCGAATTGCATCTCAGCCATTC
AGCCTTATCCCTAGGGAGGGAAGGGTAGAATGGGGAGGAACATTCCATGCTATCTCAGGCCGGTCCACAA
ACCTTGAGAATATGGTGAACAGCTGGTACATTGGGTACTACAAGAACAAAGAGGAGTCAACAGAGCTTAA
TGCTCTCGGAGAAATGTATAAGAAGATTGTGGAGATGGAAGAGGACAAGCCCAGCAGCCCTGAGTTCCTA
GGGTGGGGGGACACTGATTCCCCTAAGAAGCATGAATTCTCACGGAGCTTCCTTAGAGCTGCTTGCTCAT
CTCTGGAGAGAGAAATAGCTCAGCGACATGGAAGACAATGGAAGCAGAACCTCGAGGAGCGTGTCCTGAG
AGAGATTGGGACCAAGAACATCCTGGACCTTGCATCCATGAAGGCTACAAGCAACTTTTCCAAAGACTGG
GAGCTCTACTCAGAAGTCCAAACTAAAGAGTACCATAGGTCCAAACTGCTGGAAAAGATGGCCACATTGA
TTGAGAAGGGGGTTATGTGGTACATTGATGCTGTGGGCCAGGCATGGAAGGCAGTTCTAGATGACGGGTG
CATGCGAATCTGCCTCTTCAAAAAGAATCAGCATGGTGGCCTCAGAGAGATCTACGTTATGGATGCAAAT
GCCCGGCTCGTGCAGTTTGGAGTTGAGACCATGGCTAGGTGTGTCTGTGAGCTGAGTCCACATGAGACTG
TTGCCAACCCTAGGCTCAAGAATTCCATCATAGAGAACCATGGGTTGAAGTCAGCCCGCAGTCTTGGCCC
TGGCTCTATAAACATAAACTCATCCAATGATGCTAAGAAGTGGAATCAGGGGCACTACACAACAAAGCTA
GCTCTAGTTCTTTGTTGGTTCATGCCAGCCAAATTCCACAGATTCATTTGGGCTGCCATTTCCATGTTTC
GGAGAAAAAAGATGATGGTGGACCTAAGGTTTTTAGCTCACCTCAGTTCTAAATCTGAGTCTAGGTCATC
TGATCCATTTAGGGAAGCAATGACAGACGCCTTCCATGGTAATAGGGAAGTCTCGTGGATGGACAAAGGG
CGGACTTACATAAAGACTGAGACAGGAATGATGCAGGGCATACTGCACTTTACATCCAGCCTCCTCCACT
CTTGCGTTCAGAGCTTTTACAAGTCTTATTTCGTCTCGAAGCTAAAGGAGGGCTACATGGGGGAAAGCAT
CAGTGGGGTGGTAGATGTCATAGAAGGCTCTGACGACTCAGCAATCATGATCAGCATACGCCCTAAGTCA
GACATGGATGAGGTCCGATCAAGGTTCTTTGTTGCTAACTTGCTCCACTCTGTCAGGTTCTTGAACCCTT
TGTTTGGGATTTACTCATCAGAGAAATCAACAGTGAACACAGTGTATTGTGTCGAGTATAACTCTGAATT
CCATTTCCACAGGCATTTGGTTAGGCCCACATTGAGATGGATAGCAGCGTCTCACCAAATCTCAGAGTCT
GAAGCCCTTGCAAGCAGGCAAGAGGATTACTCCAACCTTCTAACCCAGTGCTTGGAAGGAGGAGCCTCAT
TCTCTCTTACCTACCTCATACAGTGCGCTCAGCTCCTGCACCACTACATGCTTCTAGGACTGTGCTTACA
CCCCCTGTTTGGAACCTTCATGGGGATGCTGATATCAGACCCAGATCCAGCACTAGGGTTCTTCCTCATG
GACAACCCTGCATTTGCAGGGGGAGCAGGATTTAGATTCAATTTGTGGAGGGCCTGCAAGACTACAGACC
TTGGGCGGAAGTACGCATATTATTTTAATGAGATACAGGGTAAAACAAAGGGAGATGAGGACTACAGAGC
TCTGGACGCCACATCGGGAGGAACTCTCAGCCACTCTGTTATGGTGTACTGGGGGGACAGAAAAAAGTAT
CAGGCCTTATTGAACAGGATGGGCCTTCCTGAAGACTGGGTAGAACAGATAGACGAGAATCCTGGAGTCC
TTTACAGGAGGGCTGCCAACAAGAAGGAACTACTCTTAAAACTGGCAGAGAAGGTTCATTCACCTGGTGT
GACTAGCAGCCTGAGCAAAGGGCATGTAGTGCCTCGGGTGGTGGCAGCAGGAGTATACCTTCTCTCACGC
CACTGCTTTCGATTTAGCTCAAGCATCCATGGAAGGGGCTCAGCACAGAAGGCCAGCCTTATAAAACTGC
TGATGATGTCTTCCATTTCTGCCATGAAGCACGGGGGCTCACTAAACCCTAATCAGGAGCGAATGCTCTT
TCCTCAGGCTCAAGAGTATGACAGAGTATGCACATTGCTTGAGGAAGTTGAACACCTAACAGGGAAATTT
GTTGTTAGGGAGAGAAACATTGTCAGGAGCCGCATAGACTTGTTCCAAGAGCCAGTGGACTTGCGGTGCA
AGGCAGAAGACCTGGTGTCAGAGGTGTGGTTTGGCCTGAAAAGGACTAAACTAGGACCCCGTCTCCTCAA
GGAAGAGTGGGACAAACTTAGGGCCTCATTTGCATGGTTGAGCACAGACCCATCTGAAACATTGAGGGAT
GGTCCTTTTCTTAGCCATGTGCAGTTTAGGAACTTCATAGCCCATGTTGATGCCAAATCTAGATCAGTCA
GGCTCCTAGGTGCCCCCGTAAAAAAGTCAGGTGGGGTCACCACTATAAGCCAAGTAGTCAGAATGAACTT
CTTCCCTGGTTTTAGCCTAGAGGCTGAGAAGAGCTTGGACAATCAGGAAAGACTTGAGAGCATCTCCATC
CTCAAGCATGTCTTGTTCATGGTCTTGAATGGCCCTTACACTGAGGAGTACAAGCTAGAAATGATCATAG
AGGCCTTCTCCACTCTTGTGATACCACAGCCATCAGAGGTCATCAGGAAATCAAGGACCATGACTTTATG
CCTCTTATCGAATTACTTGTCTAGTAGGGGTGGGTCCATTCTAGACCAGATTGAGAGGGCACAGTCAGGC
ACTCTAGGCGGCTTCAGCAAGCCCCAGAAGACATTCATCAGACCAGGGGGTGGTGTTGGCTACAAGGGAA
AAGGTGTGTGGACTGGAGTGATGGAGGACACCCATGTTCAAATTCTGATAGATGGAGATGGGACTAGTAA
CTGGCTTGAGGAGATCAGGCTCAGTAGTGATGCCAGGCTTTATGATGTCATTGAATCCATCCGAAGGTTA
TGTGATGACCTTGGGATCAACAACAGGGTGGCTTCTGCATATAGAGGTCATTGCATGGTTAGGCTGAGTG
GGTTCAAGATCAAGCCAGCATCTAGGACTGACGGCTGTCCAGTTAGGATTATGGAAAGGGGCTTCAGGAT
CAGGGAACTTCAAAACCCAGACGAGGTCAAGATGAGAGTGAGGGGTGACATCCTCAACCTCTCTGTCACC
ATACAAGAAGGAAGGGTCATGAACATTCTAAGCTACAGACCGAGAGATACTGATATATCAGAGTCAGCCG
CAGCATACCTCTGGAGCAACCGAGACCTCTTCTCCTTTGGGAAGAAGGAGCCATCCTGCAGCTGGATCTG
CTTGAAAACTCTTGACAATTGGGCCTGGTCACATGCCTCAGTTCTCCTGGCAAATGATAGGAAGACCCAA
GGCATTGATAATAGAGCTATGGGGAACATTTTCAGGGACTGTCTCGAGGGTTCTCTCAGAAAGCAAGGGC
TGATGAGGTCAAAGCTCACAGAGATGGTGGAGAAGAATGTAGTTCCTTTAACAACTCAAGAGCTTGTCGA
CATCCTGGAGGAGGACATTGACTTTTCAGATGTCATAGCTGTGGAGCTCTCAGAGGGGTCACTTGACATT
GAATCCATCTTTGATGGGGCACCTATCTTGTGGTCTGCTGAGGTGGAAGAGTTTGGGGAAGGAGTGGTGG
CTGTGAGCTATTCCAGTAAGTACTATCATCTAACCCTGATGGACCAAGCTGCCATCACAATGTGTGCAAT
CATGGGCAAGGAAGGCTGTAGAGGGCTCCTTACTGAGAAGAGATGCATGGCAGCCATACGAGAACAAGTA
CGGCCATTCCTAATATTTCTGCAAATTCCGGAGGACAGCATTTCTTGGGTGTCTGATCAATTCTGCGACT
CCAGGGGTCTTGATGAAGAGAGCACCATTATGTGGGGTTAACTTTAAAACAAGGTTGGCACGCTGTTGAT
GTGTCTGTGGGTGACTAGGGAAAGTTGGTTTTAGAAGGATTTCCTTAAGATCTGGGCGGTCTTTGTGT
