# Supplementary material for: Severe fever with thrombocytopenia syndrome virus was found in Northern Jiangxi Province, China
Source: Front Microbiol. 2024 Dec 4;15:1500146. doi: 10.3389/fmicb.2024.1500146 (PMC11666098; doi:10.3389/fmicb.2024.1500146)
Supplement: Supplementary file 1 [file Data_Sheet_1.ZIP › Supplementary materials/Dataset 1/The partial L segments/AB983502.fasta]

>AB983502.1 Severe fever with thrombocytopenia syndrome virus viral cRNA, segment L, complete sequence, strain: SPL062A
ACACAGAGACGCCCAGATGAACTTGGAAGTGCTTTGTGGTAGGATAAACGTGGAGAATGGGCTGTCTCTT
GGAGAACCAGGCCTTTACGACCAAATCTACGACAGGCCAGGGCTGCCAGACCTAGATGTGACTGTCGATG
CCACAGGTGTGACAGTGGACATAGGGGCTGTACCAGACTCAGCATCACAACTGGGCTCATCAATCAATGC
TGGGTTGATCACAATCCAGCTCTCTGAAGCATATAAGATCAATCATGACTTCACATTTTCTGGCCTGTCA
AAGACAACAGACCGACGCCTCTCAGAGGTGTTCCCCATTACCCATGATGGTTCAGATGGGATGACCCCTG
ATGTGATTCATACCAGATTGGATGGAACCATTGTGGTGGTTGAATTTTCAACCACTAGGAGCCACAACAT
TGGGGGCCTGGAGACGGCATATAGAACAAAGATAGAAAAATATAGGGACCCAATCTCAAGGCGTGTTGAT
ATCATGGAGAACCCGAGGGTATTCTTTGGCGTTATTGTAGTCTCATCAGGAGGGGTTCTGTCCAACATGC
CCCTGACTCAGGATGAGGCAGAGGAGCTCATGTACAGGTTCTGCATAGCCAATGAGATCTACACCAAGGC
TAGGTCTATGGATGCAGACATTGAGCTACAGAAGAGTGAAGAAGAGCTTGAGGCTATTAGCAGGGCACTA
TCATTCTTCAGTTTGTTTGAGCCTAACATTGAAAAAGTGGAAGGAACATTCCCTAATTCAGAAATCGAGA
TGCTGGAACAGTTTCTTTCAACACCAGCTGATGTTGACTTCATCACCAAGACCCTCAAAGCAAAAGAGGT
GGAGGCCTATGCTGATCTTTGTGACAGCCACTACCTAAAGCCTGAAAAAACCATTCAGGAGCGGCTAGAG
ATCAATAGATGTGAGGCTATTGACAAAACTCAGGAACTCCTAGCTAGCCTGCATGCAAGGAGCAACAAAC
AAACATCACTGAATCGAGGGACAGTCAAACTCCCGCCCTGGCTACCAAAGCCATCAAGTGAGTCAATAGA
CATCAAGACCGACTCAGGCTTTGGTTCCTTAATGGACCATGGCGCATATGGTGAGCTGTGGGCAAAGTGC
CTTCTAGATGTCTCGCTAGGTAATGTGGAGGGGGTAATCAGTGACCCTGCTAAAGAACTTGACATTGCTA
TCTCTGATGATCCAGAAAAAGATACCCCCAAAGAGGCAAAGATAACCTATAGGCGATTCAAGCCTGCCTT
AAGTTCAAATGCCCGTCAGGAATTTTCTCTCCAAGGAGTGGAGGGAAAGAAGTGGAAGAGAATGGCAGCA
AACCAGAAGAAAGAGAAGGAGTCCCATGAGACATTGAGCCCGTTCTTGGATGTTGAGGACATTGGGGACT
TCCTAACATTCAACAATCTTCTCGCAGATTCGAGGTATGGAGATGAGTCCGTCCAGAGAGCTGTGTCAAT
CCTGTTGGAAAAGGCATCTGCCATGCAAGACACAGAGCTAACTCATGCTCTCAACGACTCATTCAAGAGG
AACCTAAGCAGTAATGTGGTTCAGTGGTCCCTTTGGGTCTCTTGTTTAGCACAGGAGCTAGCTAGTGCTC
TGAAGCAGCACTGCAGGGCTGGTGAGTTCATCATCAAGAAGTTGAAGTTCTGGCCTATCTATGTCATTAT
CAAGCCGACCAAATCGTCATCCCATATCTTCTACAGCTTAGGGATCCGCAAGGCTGATGTGACAAGGAGG
CTCACTGGCAGAGTCTTCTCTGACACCATTGATGCTGGGGAATGGGAGCTAACAGAGTTCAAAAGCCTGA
AGACATGCAAGCTCACGAACCTTGTCAATTTACCATGCACCATGCTGAACTCAATAGCTTTCTGGAGAGA
GAAGCTGGGCGTGGCTCCATGGCTGGTTCGGAAGCCTTGTTCAGAGCTCAGAGAGCAGGTGGGCCTGACC
TTCCTGATCAGTCTGGAGGACAAGTCTAAGACTGAGGAGATCATCACCTTGACAAGGTACACCCAGATGG
AGGGCTTTGTCTCTCCTCCCATGCTGCCTAAGCCCCAAAAGATGCTAGGGAAACTGGATGGACCCTTGAG
AACTAAGTTACAGGTATACCTCCTCAGGAAGCATCTGGATTGCATGGTGCGAATTGCTTCTCAGCCATTC
AGCCTAATCCCTAGAGAGGGGAGGGTAGAATGGGGAGGAACATTCCATGCCATCTCGGGCCGGTCCACAA
ACCTTGAGAATATGGTGAACAGCTGGTACATTGGGTACTACAAGAACAAAGAGGAGTCAACAGAGCTGAA
TGCTCTCGGAGAAATGTATAAGAAGATTGTAGAGATGGAAGAGGACAAGCCCAGCAGCCCTGAGTTTCTA
GGGTGGGGGGACACCGATTCCCCTAAGAAGCATGAATTCTCACGGAGCTTCCTCAGAGCTGCTTGCTCAT
CTCTGGAGAGAGAAATTGCTCAGCGACATGGAAGACAATGGAAGCAGAACCTTGAGGAGCGTGTCCTGAG
AGAGATTGGGACCAAGAACATCCTGGACCTTGCATCCATGAAGGCTACAAGCAACTTTTCCAAAGACTGG
GAGCTCTACTCAGAGGTCCAGACCAAAGAGTACCATAGGTCCAAACTGCTGGAGAAGATGGCCACATTGA
TAGAGAAGGGGGTTATGTGGTACATTGATGCTGTGGGCCAGGCATGGAAGGCAGTTCTAGATGATGGGTG
CATGCGAATCTGTCTCTTCAAAAAGAATCAGCATGGTGGTCTCAGAGAGATCTACGTTATGGATGCAAAT
GCCCGGCTCGTGCAGTTTGGGGTTGAGACCATGGCTAGGTGTGTCTGTGAGCTAAGCCCACATGAGACTG
TTGCCAACCCTAGACTCAAGAATTCCATCATAGAGAACCATGGGCTGAAGTCAGCCCGTAGTCTTGGTCC
TGGCTCTATAAACATAAACTCATCCAATGACGCCAAGAAGTGGAATCAGGGGCACTACACAACAAAGCTA
GCTCTAGTTCTTTGTTGGTTCATGCCAGCCAAATTCCACAGATTCATTTGGGCCGCCATTTCCATGTTTC
GGAGAAAAAAGATGATGGTGGACCTAAGGTTTTTAGCTCACCTCAGTTCTAAATCTGAGTCCAGGTCATC
TGACCCGTTTAGGGAAGCAATGACAGACGCTTTCCATGGTAATAGGGAAGTCTCATGGATGGACAAAGGG
CGAACTTACATAAAGACAGAGACAGGAATGATGCAGGGCATACTGCACTTTACATCCAGCCTCCTCCACT
CTTGTGTTCAGAGCTTTTACAAGTCTTATTTCGTCTCGAAGCTTAAGGAGGGCTACATGGGGGAAAGCAT
CAATGGGGTGGTGGATGTCATAGAAGGCTCTGACGACTCTGCGATCATGATCAGCATACGCCCTAAGTCA
GACATGGATGAAGTCCGATCAAGGTTCTTTGTTGCCAACTTGCTCCACTCTGTCAAGTTCTTGAACCCTT
TATTTGGTATTTACTCATCAGAGAAATCAACAGTGAACACAGTGTATTGTGTCGAGTATAACTCTGAATT
CCACTTCCACAGGCACTTGGTAAGACCCACACTGAGATGGATAGCAGCGTCTCACCAAATCTCAGAGACT
GAAGCCCTTGCAAGCAGGCAAGAGGATTACTCCAACCTCCTAACCCAGTGCTTGGAAGGAGGGGCCTCAT
TCTCCCTTACCTACCTTATACAGTGCGCTCAGCTCCTGCACCACTACATGCTCCTAGGACTATGCTTACA
TCCCTTGTTTGGAACTTTCATGGGGATGCTGATATCAGACCCAGATCCAGCCCTAGGGTTCTTCCTCATG
GACAACCCTGCATTCGCAGGGGGAGCAGGATTTAGATTCAATCTGTGGAGGGCCTGCAAGACTACAGACC
TTGGGCGGAAGTATGCATATTATTTTAATGAGATACAGGGTAAAACAAAGGGAGATGAGGATTATAGGGC
TCTGGACGCCACATCAGGGGGAACTCTCAGCCACTCTGTCATGGTGTACTGGGGGGACAGGAAGAAGTAT
CAGGCCTTATTGAGCAGGATGGGCCTTCCTGAAGACTGGGTGGAGCAGATAGATGAGAATCCTGGAGTCC
TTTACAGAAGAGCTGCCAACAAAAAGGAACTACTCTTGAAACTGGCAGAGAAGGTTCATTCACCAGGTGT
GACTAGCAGCCTGAGTAAAGGACATGTAGTGCCTCGGGTGGTGGCAGCAGGAGTATACCTTCTCTCACGC
CACTGCTTTCGCTTTAGCTCAAGTATCCATGGAAGGGGCTCAGCACAGAAGGCTAGTCTTATAAAACTGC
TGATGATGTCTTCTATTTCTGCCATGAAGCACGGGGGCTCACTAAACCCTAACCAGGAGCGAATGCTCTT
CCCTCAGGCCCAAGAGTATGACAGAGTGTGCACATTGCTTGAGGAAGTTGAACACCTAACAGGGAAATTT
GTTGTTAGGGAGAGGAACATTGTCAGGAGCCGCATAGACTTGTTCCAAGAGCCAGTGGACTTGCGGTGCA
AGGCAGAAGATCTGGTGTCAGAGGTGTGGTTTGGCCTGAAAAGGACTAAGCTTGGACCCCGTCTCCTCAA
GGAAGAGTGGGACAAACTTAGGGCCTCATTTGCATGGCTGAGCACAGACCCATCTGAAACATTAAGGGAT
GGTCCCTTTCTTAGCCATGTGCAGTTTAGAAACTTCATAGCCCATGTTGATGCCAAATCAAGATCAGTCA
GGCTCCTAGGTGCCCCCGTAAAGAAGTCAGGTGGGGTCACCACTATAAATCAAGTAGTCAGGATGAACTT
CTTCCCTGGTTTTAGCCTAGAAGCTGAGAAGAGCTTAGACAATCAGGAAAGACTTGAGAGCATCTCCATC
CTCAAGCATGTCTTGTTCATGGTCTTGAATGGCCCATACACTGAGGAGTACAAGCTGGAAATGATCATAG
AGGCCTTCTCTACTCTTGTGATACCACAGCCTTCAGAGGTCATCAGGAAATCAAGGACCATGACTTTATG
CCTCTTATCGAATTACTTGTCTAGTAGGGGTGGGTCCATTCTAGACCAGATAGAGAGAGCACAGTCAGGC
ACTCTAGGGGGCTTCAGCAAGCCCCAGAAGACATTCATTAGGCCAGGAGGTGGTATTGGCTACAAGGGAA
AAGGTGTGTGGACTGGAGTGATGGAGGACACCCATGTTCAAATTCTAATAGATGGAGATGGGACTAGCAA
CTGGCTTGAGGAGATCAGGCTCAGTAGTGATGCCAGGCTTTATGATGTCATTGAATCCATCCGAAGGTTA
TGTGACGACCTTGGGATCAACAACAGGGTGGCATCTGCATATAGAGGTCATTGCATGGTTAGGCTGAGTG
GGTTCAAGATCAAGCCAGCATCAAGGACTGACGGCTGTCCAGTCAGGATTATGGAAAGGGGCTTCAGGAT
CAGGGAACTTCAAAACCCAGATGAGGTCAAGATGAGAGTGAGGGGTGACATCCTCAACCTCTCAGTCACC
ATACAAGAAGGAAGGGTCATGAACATTCTAAGCTACAGGCCGAGAGACACTGATATATCAGAGTCAGCCG
CAGCATACCTCTGGAGCAATCGAGACCTCTTCTCCTTTGGGAAGAAGGAGCCATCCTGCAGCTGGATCTG
CTTGAAAACTCTTGACAATTGGGCCTGGTCACATGCCTCAGTTCTCCTGGCAAATGATAGGAAGACCCAA
GGCATTGATAATAGAGCCATGGGGAACATTTTCAGGGACTGTCTCGAGGGCTCTCTTAGAAAGCAAGGGC
TGATGAGGTCAAAACTCACAGAGATGGTGGAGAAGAATGTTGTTCCTTTAACAACTCAAGAGCTTGTCGA
CATCTTGGAGGAGGACATAGACTTTTCAGATGTCATAGCTGTGGAGCTCTCAGAAGGATCACTTGACATT
GAATCCATCTTTGATGGGGCACCTATCTTGTGGTCTGCTGAGGTGGAAGAGTTTGGGGAAGGAGTGGTGG
CTGTGAGCTATTCCAGTAAGTACTATCATCTAACCCTGATGGACCAAGCTGCCATCACAATGTGTGCAAT
CATGGGTAAGGAAGGTTGTAGAGGACTCCTAACTGAGAAGAGATGCATGGCAGCCATACGAGAACAGGTA
CGGCCATTCCTCATATTCCTGCAAATTCCTGAGGACAGCATTTCTTGGGTGTCTGATCAGTTCTGTGACT
CCAGGGGTCTTGATGAAGAGAGCACCATTATGTGGGGTTGACTTTAAAACATGGTTGGCACGCAGTTGAT
GTATCTGTGAGTGACTAGGGAGTGTTGGTTTTAGAAGGATTTCCTTAAGATCTGGGCGGTCTTTGTGT
