# Supplementary material for: Severe fever with thrombocytopenia syndrome virus was found in Northern Jiangxi Province, China
Source: Front Microbiol. 2024 Dec 4;15:1500146. doi: 10.3389/fmicb.2024.1500146 (PMC11666098; doi:10.3389/fmicb.2024.1500146)
Supplement: Supplementary file 1 [file Data_Sheet_1.ZIP › Supplementary materials/Dataset 1/The partial L segments/AB983503.fasta]

>AB983503.1 Severe fever with thrombocytopenia syndrome virus viral cRNA, segment L, complete sequence, strain: SPL066A
ACACAGAGACGCCCAGATGAACTTGGAAGTGCTTTGTGGTAGGATAAACGTGGAGAATGGGCTGTCTCTT
GGAGAACCAGGCCTGTACGACCAAATCTACGACAGGCCAGGGCTGCCAGACCTAGATGTGACTGTCGATG
CCACAGGTGTGACAGTGGACATAGGGGCTGTACCAGACTCAGCATCACAACTGGGCTCATCAATCAATGC
TGGGTTGATCACAATCCAGCTCTCTGAAGCATATAAGATCAATCATGACTTCACATTTTCTGGCCTGTCA
AAGACAACAGACCGACGCCTCTCAGAGGTATTCCCCATTACCCATGATGGTTCAGATGGGATGACTCCTG
ATGTGATTCATACCAGATTGGATGGAACCATTGTGGTGGTTGAATTCTCAACCACTAGGAGCCATAACAT
TGGGGGCCTAGAGACGGCATATAGAACAAAGATAGAAAAATACAGGGACCCAATCTCAAGGCGTGTTGAT
ATCATGGAGAACCCGAGGGTCTTCTTTGGCGTTATTGTAGTTTCGTCAGGAGGGGTTCTGTCCAACATGC
CCCTGACTCAGGATGAGGCAGAGGAGCTCATGTACAGGTTCTGCATAGCCAATGAGATCTACACCAAGGC
TAGATCTATGGATGCAGACATTGAGCTACAGAAGAGTGAAGAAGAGCTTGAGGCTATTAGCAGGGCACTA
TCATTCTTCAGTTTGTTTGAGCCTAACATTGAAAAAGTGGAAGGAACATTCCCTAATTCAGAAATCGAGA
TGCTGGAACAGTTTCTTTCAACACCAGCTGATGTTGACTTCATCACCAAGACCCTCAAAGCTAAAGAGGT
GGAGGCCTATGCTGATCTTTGTGACAGCCACTACCTAAAGCCTGAAAAAACCATTCAGGAGCGGCTAGAG
ATCAATAGATGTGAGGCCATTGACAAAACTCAGGACCTCCTAGCTAGCCTGCATGCAAGGAGCAACAAAC
AAACATCACTGAATCGAGGGACAGTCAAACTCCCGCCCTGGCTACCAAAGCCATCAAGTGAGTCAATAGA
CATCAAGACCGACTCAGGCTTTGGTTCCTTAATGGACCATGGCGCATATGGTGAGCTATGGGCAAAGTGC
CTTCTAGATGTCTCGCTGGGCAATGTGGAGGGGGTAATCAGTGACCCTGCAAAAGAACTTGACATTGCTA
TCTCTGATGATCCAGAAAAAGATACCCCCAAAGAGGCAAAGATAACCTATAGGCGATTCAAGCCTGCCTT
GAGTTCAAGTGCCCGTCAGGAATTCTCTCTCCAGGGAGTGGAGGGGAAGAAGTGGAAGAGAATGGCAGCA
AACCAGAAGAAAGAGAAGGAGTCCCATGAGACATTGAGCCCTTTCTTGGATGTTGAGGACATTGGGGATT
TCCTAACATTCAACAATCTTCTTGCAGATTCGAGGTATGGAGATGAGTCCGTCCAGAGAGCTGTGTCAAT
CTTGTTGGAAAAGGCATCTGCCATGCAAGACACAGAGCTAACTCATGCCCTCAACGACTCATTCAAGAGG
AATCTAAGCAGTAATGTGGTTCAGTGGTCCCTTTGGGTCTCCTGTTTAGCACAGGAGCTAGCTAGTGCTC
TGAAACAGCACTGCAGGGCTGGTGAGTTCATCATCAAGAAGTTGAAGTTCTGGCCTATCTATGTCATTAT
CAAGCCGACCAAATCGTCATCCCATATCTTCTACAGCTTAGGGATCCGCAAGGCTGATGTGACAAGGAGG
CTCACTGGCAGAGTCTTCTCTGACACCATTGATGCTGGGGAATGGGAGCTAACAGAGTTCAAAAGCCTGA
AGACATGCAAGCTCACGAACCTTGTCAACTTACCATGCACCATGCTGAACTCAATAGCTTTCTGGAGAGA
GAAGCTAGGCGTGGCTCCATGGCTGGTTCGGAAGCCTTGTTCAGAGCTCAGAGAGCAGGTGGGTCTGACC
TTCCTGATCAGTCTGGAGGACAAGTCTAAGACTGAGGAGATCATCACCTTGACAAGGTACACCCAGATGG
AGGGCTTTGTCTCTCCTCCCATGCTGACTAAGCCCCAAAAGATGTTAGGGAAACTGGATGGACCTTTGAG
AACTAAGTTACAGGTATTCCTCCTCAGGAAGCATCTGGATTGCATGGTGCGAATTGCTTCTCAGCCATTC
AGCCTAATCCCTAGAGAGGGGAGGGTAGAATGGGGAGGAACATTCCATGCCATCTCAGGCCGGTCCACAA
ACCTTGAGAATATGGTGAACAGCTGGTACATTGGGTACTACAAGAACAAAGAGGAGTCAACAGAGCTAAA
TGCTCTCGGAGAAATGTATAAGAAGATTGTAGAGATGGAAGAGGACAAGCCCAGCAGCCCTGAGTTTCTA
GGGTGGGGGGACACTGATTCCCCTAAGAAACATGAATTCTCACGGAGCTTCCTCAGAGCTGCTTGCTCAT
CTCTGGAAAGAGAAATTGCTCAGCGACATGGAAGACAATGGAAGCAGAACCTTGAGGAGCGTGTCCTGAG
AGAGATTGGAACCAAGAACATCCTGGACCTTGCATCCATGAAGGCCACAAGCAACTTTTCCAAAGACTGG
GAGCTCTACTCAGAAGTCCAGACCAAAGAGTACCATAGGTCCAAACTGCTGGAGAAGATGGCCACATTGA
TAGAGAAGGGGTTTATGTGGTACATTGATGCTGTGGGCCAGGCATGGAAGGCAGTTCTAGATGACGGGTG
CATGCGAATCTGCCTCTTCAAAAAGAATCAGCATGGTGGCCTCAGAGAGATCTACGTTATGGATGCAAAT
GCCCGGCTCGTGCAGTTTGGGGTTGAGACCATGGCTAGGTGTGTCTGTGAGCTGAGCCCACATGAGACTG
TTGCCAACCCTAGACTCAAGAATTCCATCATAGAGAACCATGGGCTGAAGTCAGCTCGTAGTCTTGGTCC
TGGCTCTATAAACATAAACTCATCCAATGACGCCAAGAAGTGGAATCAGGGGCACTACACAACAAAGTTA
GCTCTAGTTCTTTGTTGGTTCATGCCAGCCAAATTCCACAGATTCATTTGGGCCGCCATTTCCATGTTCC
GGAGAAAAAAGATGATGGTGGACCTAAGGTTTTTAGCTCACCTCAGTTCTAAATCTGGGTCTAGGTCATC
TGACCCGTTTAGGGAAGCAATGACAGACGCTTTTCATGGTAATAGGGAAGTCTCATGGATGGACAAAGGG
CGAACTTACATAAAGACAGAGACAGGAATGATGCAGGGCATACTGCACTTTACATCCAGCCTCCTTCATT
CTTGTGTTCAGAGCTTTTACAAGTCTTATTTCGTCTCGAAGCTTAAGGAGGGCTACATGGGGGAAAGCAT
CAATGGGGTGGTGGATGTCATAGAAGGCTCTGACGACTCTGCGATCATGATCAGCATACGCCCTAAGTCA
GACATGGATGAAGTCCGATCAAGGTTCTTTGTTGCTAACTTGCTCCACTCTGTCAAGTTCTTGAACCCTT
TGTTTGGTATTTACTCATCAGAGAAATCAACAGTGAACACAGTGTATTGTGTCGAGTATAACTCTGAATT
CCACTTCCACAGGCACTTGGTCAGACCCACACTGAGATGGATAGCAGCGTCTCACCAAATCTCAGAGACC
GAAGCCCTTGCTAGCAGACAAGAGGATTACTCCAACCTTCTAACCCAGTGTTTGGAAGGAGGGGCCTCAT
TCTCTCTTACCTACCTTATACAGTGCGCTCAGCTCCTGCACCACTACATGCTCCTAGGACTATGCCTACA
TCCCTTGTTTGGAACTTTCATGGGGATGCTGATATCAGACCCAGATCCAGCCCTAGGGTTCTTCCTCATG
GACAACCCTGCATTCGCAGGGGGAGCAGGATTTAGATTCAATCTGTGGAGAGCCTGCAAGACTACAGACC
TTGGGCGGAAGTATGCATATTATTTTAATGAGATACAGGGTAAAACAAAGGGAGATGAGGATTACAGAGC
TCTGGACGCCACATCGGGAGGAACTCTCAGCCACTCTGTCATGGTGTACTGGGGGGACAGGAAGAAGTAT
CAGGCCTTATTAAACAGGATGGGCCTTCCTGAAGACTGGGTGGAGCAGATAGATGAGAATCCTGGAGTCC
TTTACAGGAGAGCTGCCAACAAAAAGGAACTACTCTTGAAACTGGCAGAGAAGGTTCATTCACCAGGTGT
GACTAGCAGCCTGAGTAAAGGGCATGTAGTGCCTCGGGTGGTGGCGGCAGGAGTATACCTTCTCTCACGC
CACTGCTTTCGCTTTAGCTCAAGTATCCATGGAAGGGGCTCAGCACAGAAGGCTAGTCTTATAAAACTGC
TGATGATGTCTTCTATTTCTGCCATGAAGCACGGGGGCTCACTAAACCCTAATCAGGAGCGAATGCTCTT
CCCTCAGGCCCAAGAGTATGACAGAGTATGCACATTGCTTGAGGAAGTTGAACACCTAACAGGGAAATTT
GTTGTAAGGGAGAGAAACATTGTCAGGAGCCGCATAGACTTGTTCCAAGAGCCAGTGGACTTGCGGTGCA
AGGCAGAAGATCTGGTGTCAGAGGTGTGGTTTGGCCTGAAAAGGACTAAGCTTGGTCCCCGTCTCCTCAA
GGAAGAGTGGGACAAACTTAGAGCCTCATTTGCATGGCTGAGCACAGACCCATCTGAAACATTGAGGGAT
GGTCCTTTTCTTAGCCATGTGCAGTTCAGAAACTTCATAGCCCATGTTGATGCCAAATCAAGATCAGTCA
GGCTCCTAGGTGCCCCCGTAAAGAAGTCAGGTGGGGTCACCACTATAAGCCAAGTAGTCAGGATGAACTT
CTTCCCTGGTTTTAGCCTAGAAGCTGAGAAGAGCTTAGACAATCAGGAAAGACTTGAGAGCATCTCCATC
CTCAAGCATGTTTTGTTCATGGTCTTGAATGGCCCATACACTGAGGAGTACAAGCTGGAAATGATCATAG
AAGCCTTCTCTACTCTTGTGATACCTCAGCCATCAGAGGTTATCAGGAAATCAAGGACCATGACTTTATG
CCTCTTATCGAATTACTTGTCTAGTAGGGGTGGGTCCATTCTAGACCAGATTGAGAGGGCACAGTCAGGC
ACTCTAGGGGGCTTCAGCAAGCCCCAGAAGACATTCATTAGGCCTGGAGGTGGTATAGGCTACAAGGGAA
AAGGTGTGTGGACTGGAGTGATGGAGGACACCCATGTTCAAATTCTGATAGATGGAGATGGGACTAGTAA
CTGGCTTGAGGAGATCAGGCTCAGTAGTGATGCCAGGCTTTATGATGTCATTGAATCCATCCGAAGGTTA
TGTGACGACCTTGGGATCAACAACAGGGTAGCATCTGCATATAGAGGTCATTGCATGGTTAGGCTGAGTG
GGTTCAAGATCAAGCCAGCATCAAGGACTGACGGCTGCCCAGTCAGGATTATGGAAAGGGGCTTCAGGAT
TAGGGAACTTCAAAACCCAGATGAGGTCAAGATGAGAGTGAGGGGTGACATCCTCAACCTCTCAGTCACC
ATACAAGAAGGAAGGGTCATGAACATTCTAAGCTACAGGCCGAGAGACACTGATATATCAGAGTCAGCCG
CAGCATATCTCTGGAGCAATCGAGACCTCTTCTCCTTTGGGAAGAAGGAGCCATCCTGCAGCTGGATCTG
CTTGAAAACTCTTGACAATTGGGCCTGGTCACATGCCTCAGTTCACCTGGCAAATGATAGGAAGACCCAA
GGCATTGATAATAGAGCCATGGGGAACATTTTCAGGGACTGTCTCGAGGGCTCTCTTAGAAAGCAAGGGC
TGATGAGGTCAAAACTCACAGAGATGGTGGAGAAGAATGTTGTTCCTTTAACAACTCAAGAGCTTGTCGA
CATCTTGGAGGAGGACATAGACTTTTCAGATGTCATAGCTGTGGAGCTTTCAGAGGGATCACTTGACATT
GAATCCATCTTTGATGGGGCACCTATCTTGTGGTCTGCTGAGGTGGAAGAGTTTGGGGAAGGAGTGGTGG
CTGTGAGCTATTCCAGTAAGTACTATCATCTAACCCTGATGGACCAAGCTGCAATCACAATGTGTGCGAT
CATGGGTAAGGAAGGCTGTAGAGGGCTCCTTACTGAGAAGAGATGCATGGCAGCCATACGAGAGCAGGTA
CGGCCATTCCTCATATTCCTGCAAATTCCTGAAGACAGCATACATTGGGTATCTGATCAGTTCTGTGACT
CCAGGGGTCTTGATGAAGAGAGCACCATTATGTGGGGTTGACTTTAAAACATGGTTGGCACGCAGTTGAT
GTATCTGTGGGTGACTAGGGAGTGTTGGTTTTAGAAGGATTTCCTTAAGATCTGGGCGGTCTTTGTGT
