# Supplementary material for: Severe fever with thrombocytopenia syndrome virus was found in Northern Jiangxi Province, China
Source: Front Microbiol. 2024 Dec 4;15:1500146. doi: 10.3389/fmicb.2024.1500146 (PMC11666098; doi:10.3389/fmicb.2024.1500146)
Supplement: Supplementary file 1 [file Data_Sheet_1.ZIP › Supplementary materials/Dataset 1/The partial L segments/AB983518.fasta]

>AB983518.1 Severe fever with thrombocytopenia syndrome virus viral cRNA, segment L, complete sequence, strain: SPL097A
ACACAGAGACGCCCAGATGAACTTGGAAGTGCTTTGTGGTAGGATAAACGTTGAGAATGGGCTGTCTCTT
GGAGAGCCAGGCCTGTACGACCAAATCTATGACAGGCCAGGGCTGCCAGACCTAGATGTGACTGTTGATG
CCATAGGTGTGACAGTGGATATAGGGGCTGTGCCAGACTCAGCATCACAACTGGGTTCATCAATCAATGC
AGGGTTGATCACAATCCAGCTCTCAGAAGCATATAAGATCAATCATGACTTCACATTTTCTGGCCTGTCA
AAGACAACAGACCGACGCCTCTCAGAGGTATTCCCCATTACCCATGATGGTTCTGATGGGATGACCCCTG
ATGTGATTCACACCAGATTGGATGGAACCATTGTGGTGGTTGAATTTTCAACCACTAGGAGCCATAACAT
TGGGGGCTTGGAGGCAGCATATAGGACAAAGATAGAAAAATATAGGGACCCAATCTCAAGGCGTGTTGAT
ATCATGGAGAACCCGAGGGTCTTCTTTGGCGTCATTGTAGTCTCGTCAGGAGGGGTTTTGTCCAACATGC
CCCTGACTCAGGATGAGGCAGAGGAGCTCATGTACAGGTTCTGCATAGCCAATGAGATCTACACCAAGGC
TAGGTCTATGGATGCAGACATTGAACTACAGAAGAGTGAAGAAGAGCTTGAGGCTATTAGCAGGGCACTA
TCATTCTTCAGTTTGTTTGAGCCTAACATTGAAAGAGTGGAAGGAACATTCCCTAATTCAGAAATCGAGA
TGCTGGAACAGTTTCTCTCAACACCAGCTGATGTTGACTTCATCACCAAGACCCTCAAAGCAAAAGAGGT
GGAGGCCTATGCTGATCTTTGTGACAACCACTACCTAAAGCCTGAAAAAACCATTCAGGAGCGGCTAGAG
ATCAATAGATGTGAGGCTATTGACAGAACTCAGGACCTCCTAGCTGGCCTGCATGCAAGGAGCAACAAGC
AAACATCATTGAATCGAGGGACAGTCAAACTCCCGCCCTGGCTACCAAAGCCATCAAGTGAGACAATAGA
CATCAAGACCAACTCAGGCTTTGGTTCCTTAATGGATCATGGTGCATATGGTGAGCTGTGGGCAAAGTGC
CTCCTAGATGTCTCGCTGGGCAATGTGGAGGGGGTAGTCAGTGACCCTGCAAAAGAACTTGACATTGCTA
TCTCTGATGATCCAGAAAAGGATACCCCCAAGGAGGCAAAGATAACCTATAGGCGTTTCAAGCCTGCCTT
AAGTTCAAGTGCCCGTCAAGAATTTTCTCTCCAAGGAGTGGAGGGAAAGAAGTGGAAGAGAATGGCAGCA
AACCAGAAGAAAGAGAAGGAGTCCCATGAGACTTTGAGCCCCTTCTTGGATGTTGAAGACATTGGGGATT
TCCTAACATTCAACAACCTTCTTGCAGATTCAAGGTATGGAGATGAGTCCGTCCAGAGAGCTGTGTCAAT
CTTGTTGGAAAAGGCATCTGCCATGCAAGATACAGAGCTCACTCATGCCCTCAACGACTCATTCAAGAGG
AACCTAAGCAGTAATGTGGTTCAGTGGTCCCTTTGGGTCTCCTGTTTAGCACAGGAGCTTGCTAGTGCTC
TGAAGCAGCACTGCAGGGCTGGTGAGTTCATCATCAAGAAGCTGAAGTTCTGGCCTATCTATGTCATTAT
CAAGCCGACCAAATCATCATCCCATATCTTCTATAGCCTGGGGGTTCGCAAGGCTGACGTGACAAGGAGG
CTCACTGGTAGAGTCTTCTCTGACACCATTGATGCTGGGGAATGGGAGCTAACAGAGTTCAAAAGCCTAA
AGACATGTAAGCTCACGAATCTTGTCAACTTGCCATGCACCATGCTGAACTCAATAGCTTTCTGGAGAGA
GAAACTGGGCGTGGCTCCATGGCTGGTTCGGAAGCCTTGCTCAGAGCTCAGAGAGCAGGTGGGTCTGACC
TTCCTGATCAGTCTGGAGGACAAGTCTAAGACTGAGGAGATCATCACCCTGACAAGGTACACCCAGATGG
AGGGCTTTGTCTCTCCTCCCATGCTGCCCAAGCCCCAAAAGATGTTAGGGAAACTGGATGGGCCTTTGAG
GACCAAGCTACAGGTATACCTCCTTAGGAAGCATCTGGATTGCATGGTGCGAATTGCATCTCAGCCATTC
AGCCTAATCCCTAGGGAGGGGAGGGTAGAATGGGGAGGAACATTCCATGCCATCTCAGGCCGGTCCACAA
ACCTTGAGAATATGGTGAACAGCTGGTACATTGGGTACTACAAGAACAAAGAAGAGTCAACAGAGCTTAA
TGCTCTCGGAGAAATGTATAAGAAGATTGTGGAGATGGAAGAGGACAAGCCCAGCAGCCCTGAGTTCCTA
GGGTGGGGGGACACTGATTCCCCTAAGAAGCATGAATTCTCACGGAGCTTCCTTAGAGCTGCTTGCTCAT
CTTTGGAGAGAGAAATAGCTCAGCGACATGGGAGACAATGGAAGCAGAACCTTGAGGAGCGTGTCCTGAG
AGAGATTGGGACCAAGAACATCCTGGACCTTGCATCCATGAAGGCTACAAGCAACTTTTCCAAGGACTGG
GAGATCTACTCAGAAGTCCAAACTAAAGAGTACCATAGGTCCAAACTGCTGGAAAAGATGGCCACATTGA
TTGAGAAGGGGGTTATGTGGTACATTGATGCTGTGGGCCAGGCATGGAAGGCAGTTCTAGATGACGGGTG
CATGCGAATCTGCCTCTTCAAAAAGAATCAGCATGGTGGCCTCAGAGAGATCTACGTTATGGATGCAAAT
GCCCGGCTCGTGCAGTTTGGAGTTGAGACCATGGCTAGGTGTGTCTGTGAGCTAAGTCCACATGAGACTG
TTGCCAACCCTAGGCTCAAGAATTCCATCATAGAGAACCATGGGTTGAAGTCAGCCCGCAGTCTTGGCCC
TGGCTCTATAAACATAAACTCATCCAATGATGCCAAGAAGTGGAATCAGGGGCACTACACAACAAAGCTA
GCTCTAGTTCTTTGTTGGTTCATGCCAGCCAAATTCCACAGATTCATTTGGGCTGCCATTTCCATGTTTC
GGAGAAAAAAGATGATGGTGGACCTAAGGTTTTTAGCTCACCTCAGTTCTAAATCTGAGTCTAGGTCATC
TGATCCATTTAGGGAAGCAATGACAGATGCCTTCCATGGTAATAGGGTAGTCTCGTGGATGGACAAAGGG
CGGACTTACATAAAGACTGAGACAGGAATGATGCAGGGCATACTGCACTTTACATCCAGCCTCCTCCACT
CTTGCGTTCAGAGCTTTTACAAGTCTTATTTCGTCTCGAAGCTAAAGGAGGGCTACATGGGGGAAAGCAT
CAGTGGGGTGGTAGATGTCATAGAAGGCTCTGACGACTCAGCAATCATGATCAGCATACGCCCTAAGTCA
GACATGGATGAGGTCCGATCAAGGTTCTTTGTTGCTAACTTGCTCCACTCTGTCAAGTTCTTGAACCCTT
TGTTTGGGATTTACTCATCAGAGAAATCAACAGTGAACACAGTGTATTGTGTCGAGTATAACTCTGAATT
CCATTTCCACAGGCATTTGGTCAGGCCCACATTGAGATGGATAGCAGCGTCTCACCAAATCTCAGAGTCT
GAAGCCCTTGCAAGCAGGCAAGAGGATTACTCCAACCTTCTAACCCAGTGCTTGGAAGGAGGGGCCTCAT
TCTCTCTTACCTACCTCATACAGTGCGCTCAGCTCCTGCACCACTACATGCTTCTAGGACTGTGCTTACA
CCCCCTGTTTGGAACCTTCATGGGGATGCTGATATCAGACCCAGATCCAGCACTAGGGTTCTTCCTCATG
GACAACCCTGCATTTGCAGGGGGAGCAGGATTTAGATTCAATTTGTGGAGAGCCTGCAAGACTACAGACC
TTGGGCGGAAGTACGCATATTATTTTAATGAGATACAGGGTAAAACAAAGGGAGATGAGGACTATAGAGC
TCTGGACGCCACATCGGGAGGAACTCTCAGCCACTCTGTTATGGTGTACTGGGGGGACAGGAAAAAGTAT
CAGGCCTTATTGAACAGGATGGGCCTTCCTGAAGACTGGGTAGAGCAGATAGACGAGAATCCTGGAGTCC
TTTACAGGAGAGCTGCCAACAAGAAGGAACTACTCTTGAAACTGGCAGAGAAGGTTCATTCACCTGGTGT
GACTAGCAGCCTGAGCAAAGGGCATGTGGTGCCTCGGGTGGTGGCAGCAGGAGTATACCTTCTCTCACGC
CACTGCTTTCGCTTTAGCTCAAGCATCCATGGAAGGGGCTCAGCACAGAAGGCCAGCCTTATAAAACTGC
TGATGATGTCTTCCATTTCTGCCATGAAGCACGGGGGCTCACTAAACCCTAATCAGGAGCGAATGCTCTT
CCCTCAGGCTCAAGAGTATGACAGAGTATGCACATTGCTTGAGGAAGTTGAACACCTAACAGGGAAATTT
GTTGTTAGGGAGAGAAACATTGTCAGGAGCCGCATAGACTTGTTCCAAGAGCCAGTGGACTTACGGTGCA
AGGCAGAAGATCTGGTGTCAGAGGTGTGGTTTGGCCTGAAAAGGACTAAACTTGGACCCCGTCTCCTCAA
GGAAGAGTGGGACAAACTTAGAGCCTCATTTGCATGGTTGAGCACAGACCCATCTGAAACATTGAGGGAT
GGTCCTTTTCTTAGCCATGTGCAGTTTAGGAACTTCATAGCCCACGTTGATGCCAAATCTAGATCAGTCA
GGCTCCTAGGTGCCCCCGTAAAGAAGTCAGGGGGGGTCACCACTATAAGCCAAGTAGTCAGAATGAACTT
TTTCCCTGGTTTTAGCCTAGAGGCTGAGAAGAGCTTGGACAATCAGGAAAGACTTGAGAGCATCTCCATC
CTCAAGCATGTCTTGTTCATGGTCTTGAATGGCCCTTACACTGAGGAGTACAAGCTAGAAATGATCATAG
AGGCCTTCTCCACTCTTGTGATACCACAGCCATCAGAGGTCATCAGGAAATCAAGGACCATGACTTTATG
CCTCTTATCGAATTACTTGTCTAGTAGGGGTGGGTCCATTCTAGACCAGATTGAGAGGGCACAGTCAGGC
ACTCTAGGCGGCTTCAGCAAGCCCCAGAAGACATTCATCAGACCAGGAGGTGGTGTTGGCTATAAGGGAA
AAGGTGTGTGGACTGGAGTGATGGAGGACACCCATGTTCAAATTCTGATAGATGGAGATGGGACTAGTAA
CTGGCTTGAGGAGATTAGGCTCAGTAGTGATGCCAGGCTTTATGATGTCATTGAATCCATCCGAAGGTTA
TGTGATGACCTTGGGATCAACAACAGGGTGGCATCTGCATATAGAGGTCATTGCATGGTTAGGCTGAGTG
GGTTCAAGATCAAGCCAGCATCTAGGACTGACGGCTGTCCAGTTAGGATTATGGAAAGGGGCTTCAGGAT
CAGGGAACTTCAAAACCCAGATGAGGTCAAGATGAGAGTGAGGGGTGACATCCTCAACCTCTCTGTCACC
ATACAAGAAGGAAGGGTCATGAACATTCTAAGCTACAGACCGAGAGATACTGATATATCAGAGTCAGCCG
CAGCATACCTCTGGAGCAACCGAGACCTCTTCTCCTTTGGGAAGAAGGAGCCATCCTGCAGCTGGATCTG
CTTGAAAACTCTTGACAATTGGGCCTGGTCACATGCCTCAGTTCTCCTAGCAAATGATAGGAAGACCCAA
GGCATTGATAATAGGGCTATGGGGAACATTTTCAGGGACTGTCTCGAGGGTTCTCTCAGAAAGCAAGGGC
TGATGAGGTCAAAGCTCACAGAGATGGTGGAGAAGAATGTAGTTCCTTTAACAACTCAGGAGCTTGTCGA
CATCCTGGAGGAGGACATTGACTTTTCAGATGTCATAGCTGTGGAGCTCTCAGAGGGGTCACTTGACATT
GAATCCATCTTTGATGGGGCACCTATCTTGTGGTCTGCTGAGGTGGAAGAGTTTGGGGAAGGAGTGGTGG
CTGTGAGCTATTCCAGTAAGTACTATCATCTAACACTGATGGACCAAGCTGCCATCACAATGTGTGCAAT
CATGGGCAAGGAAGGCTGTAGAGGGCTCCTTACTGAGAAGAGATGCATGGTAGCCATACGAGAACAGGTA
CGGCCATTCCTTATATTCCTGCAAATTCCGGAGGACAGCATTTCTTGGGTGTCTGATCAATTCTGCGACT
CCAGGGGTCTTGATGAAGAGAGCACCATTATGTGGGGTTAACTTTAAAACATGGTTGGCACGCAGTTGAT
GTGTCTGTGGGTGACTAGGGAAAGTTGGTTTTAGAAGGATTTCCTTAAGATCTGGGCGGTCTTTGTGT
