# Supplementary material for: Severe fever with thrombocytopenia syndrome virus was found in Northern Jiangxi Province, China
Source: Front Microbiol. 2024 Dec 4;15:1500146. doi: 10.3389/fmicb.2024.1500146 (PMC11666098; doi:10.3389/fmicb.2024.1500146)
Supplement: Supplementary file 1 [file Data_Sheet_1.ZIP › Supplementary materials/Dataset 1/The partial L segments/AB983519.fasta]

>AB983519.1 Severe fever with thrombocytopenia syndrome virus viral cRNA, segment L, complete sequence, strain: SPL100A
ACACAGAGACGCCCAGATGAACTTGGAAGTGCTTTGTGGTAGGATAAACGTTGAGAATGGGCTGTCTCTT
GGAGAACCAGGCCTGTACGACCAAATCTATGACAGGCCAGGGCTGCCAGACCTAGATGTGACTGTCGATG
CCACAGGTGTGACAGTGGATATAGGGGCTGTGCCAGACTCAGCATCACAACTGGGTTCATCAATCAATGC
AGGGTTGATCACAATCCAGCTCTCAGAAGCATATAAGATCAATCATGACTTCACATTTTCTGGCCTGTCA
AAGACAACAGACCGACGCCTCTCAGAGGTGTTCCCCGTTACCCATGATGGTTCTGATGGGATGACCCCTG
ATGTGATTCACACCAGATTGGATGGAACCATTGTGGTGGTTGAATTTTCAACCACTAGGAGCCATAACAT
TGGGGGCTTGGAGGCAGCATATAGGACAAAGATAGAAAAATATAGGGACCCAATCTCAAGGCGTGTTGAT
ATCATGGAGAACCCGAGGGTCTTCTTTGGCGTCATTGTAGTCTCGTCAGGAGGGGTTTTGTCCAACATGC
CCCTGACTCAGGATGAGGCAGAGGAGCTCATGTACAGGTTCTGCATAGCCAATGAGATCTACACCAAGGC
TAGGTCTATGGATGCAGACATTGAACTACAGAAGAGTGAAGAAGAGCTTGAGGCTATTAGCAGGGCACTA
TCATTCTTCAGTTTGTTTGAGCCTAACATTGAAAGAGTGGAAGGAACATTCCCTAATTCAGAAATCGAGA
TGCTGGAACAGTTTCTCTCAACACCAGCTGATGTTGACTTCATCACCAAGACCCTCAAAGCAAAAGAGGT
GGAGGCCTATGTTGATCTTTGTGACAACCACTACCTAAAGCCTGAAAAAACCATTCAGGAGCGGCTAGAG
ATCAATAGATGTGAGGCTATTGACAGAACTCAGGACCTCCTAGCTGGCCTGCATGCAAGGAGCAACAAGC
AAACATCATTGAATCGAGGGACAGTCAAACTCCCGCCCTGGCTACCAAAGCCATCAAGTGAGACAATAGA
CATCAAGACCGACTCAGGCTTTGGTTCCTTAATGGATCATGGTGCATATGGTGAGCTGTGGGCAAAGTGC
CTCCTAGATGTCTCGCTGGGCAATGTGGAGGGGGTAGTCAGTGACCCTGCAAAAGAACTTGACATTGCTA
TCTCTGATGATCCAGAAAAGGATACCCCCAAGGAGGCAAAGATAACCTATAGGCGTTTCAAGCCTGCCTT
AAGTTCAAGTGCCCGTCAAGAATTCTCTCTCCAAGGAGTGGAGGGAAAAAAGTGGAAGAGAATGGCAGCA
AACCAGAAGAAAGAGAAGGAGTCCCATGAGACTTTGAGCCCTTTCTTGGATGTTGAAGACATTGGGGATT
TCCTAACATTCAACAACCTTCTTGCAGATTCAAGGTATGGAGATGAGTCCGTCCAGAGAGCTGTGTCAAT
CTTGTTGGAAAAGGCATCTGCCATGCAAGATACAGAGCTCACTCATGCCCTCAACGACTCATTCAAGAGG
AACCTAAGCAGTAATGTGGTTCAGTGGTCCCTTTGGGTCTCCTGTTTAGCACAGGAGCTTGCTAGTGCTC
TGAAGCAGCACTGCAGGGCTGGTGAGTTCATCATCAAGAAGCTGAAGTTCTGGCCTATCTATGTCATTAT
CAAGCCGACCAAATCATCATCCCATATCTTCTATAGCCTGGGGGTTCGCAAGGCTGACGTGACAAGGAGG
CTCACTGGTAGAGTCTTCTCTGACACCATTGATGCTGGGGAATGGGAGCTAACAGAGTTCAAAAGCCTGA
AGACATGTAAGCTCACGAATCTTGTCAACTTGCCATGCACCATGCTGAACTCAATAGCTTTCTGGAGAGA
GAAACTGGGCGTGGCTCCATGGCTGGTTCGGAAGCCTTGCTCAGAGCTCAGAGAGCAGGTGGGTCTGACC
TTCCTGATCAGTCTGGAGGACAAGTCTAAGACTGAGGAGATCATCACCCTGACAAGGTACACCCAGATGG
AGGGCTTTGTCTCTCCTCCCATGCTGCCTAAGCCCCAAAAGATGTTAGGGAAACTGGATGGGCCTTTGAG
AACCAAGCTACAGGTATACCTCCTTAGGAAGCATCTGGATTGCATGGTGCGAATTGCATCTCAGCCATTC
AGCCTAATCCCTAGGGAGGGGAGGGTAGAATGGGGAGGAACATTCCATGCCATCTCAGGCCGGTCCACAA
ACCTTGAGAATATGGTGAACAGCTGGTACATTGGGTACTACAAGAACAAAGAAGAGTCAACAGAGCTTAA
TGCTCTCGGAGAAATGTATAAGAAGATTGTGGAGATGGAAGAGGACAAGCCCAGCAGCCCTGAGTTCCTA
GGGTGGGGGGACACTGATTCCCCTAAGAAGCATGAATTCTCACGGAGCTTCCTTAGAGCTGCTTGCTCAT
CTCTGGAGAGAGAAATAGCTCAGCGACATGGGAGACAATGGAAGCAGAACCTTGAGGAGCGTGTCCTGAG
AGAGATTGGGACCAAGAACATCCTGGACCTTGCATCCATGAAGGCTACAAGCAACTTTTCCAAGGACTGG
GAGCTCTACTCAGAAGTCCAAACTAAAGAGTACCATAGGTCCAAACTGCTGGAAAAGATGGCCACATTGA
TTGAGAAGGGGGTTATGTGGTACATTGATGCTGTGGGCCAGGCATGGAAGGCAGTTCTAGATGACGGGTG
CATGCGAATCTGCCTCTTCAAAAAGAATCAGCATGGTGGCCTCAGAGAGATCTACGTTATGGATGCAAAT
GCCCGGCTCGTGCAGTTTGGAGTTGAGACCATGGCTAGGTGTGTCTGTGAGCTGAGTCCACATGAGACTG
TTGCCAACCCTAGGCTCAAGAATTCCATCATAGAGAACCATGGGTTGAAGTCAGCCCGCAGTCTTGGCCC
TGGCTCTATAAACATAAACTCATCCAATGATGCCAAGAAGTGGAATCAGGGGCACTACACAACAAAGCTA
GCTCTAGTTCTTTGTTGGTTCATGCCAGCCAAATTCCACAGATTCATTTGGGCTGCCATTTCCATGTTTC
GGAGAAAAAAGATGATGGTGGACCTAAGGTTTTTAGCTCACCTCAGTTCTAAATCTGAGTCTAGGTCATC
TGATCCATTTAGGGAAGCAATGACAGATGCCTTCCATGGTAATAGGGTAGTCTCGTGGATGGACAAAGGG
CGGACTTACATAAAGACTGAGACAGGAATGATGCAGGGCATACTGCACTTTACATCCAGCCTCCTCCACT
CTTGCGTTCAGAGCTTTTACAAGTCTTATTTCGTCTCGAAGCTAAAGGAGGGCTACATGGGGGAAAGCAT
CAGTGGGGTGGTGGATGTCATAGAAGGCTCTGACGACTCAGCAATCATGATCAGCATACGCCCTAAGTCA
GACATGGATGAGGTCCGATCAAGGTTCTTTGTTGCTAACTTGCTCCACTCTGTCAAGTTCTTGAACCCTT
TGTTTGGGATTTACTCATCAGAGAAATCAACAGTGAACACAGTGTATTGTGTCGAGTATAACTCTGAATT
CCATTTCCACAGGCATTTGGTCAGGCCCACATTGAGATGGATAGCAGCGTCTCACCAAATCTCAGAGTCT
GAAGCCCTTGCAAGCAGGCAAGAGGATTACTCCAACCTTCTAACCCAGTGCTTGGAAGGAGGGGCCTCAT
TCTCTCTTACCTACCTCATACAGTGCGCTCAGCTCCTGCACCACTACATGCTTCTAGGACTGTGCTTACA
CCCCCTGTTTGGAACCTTCATGGGGATGCTGATATCAGACCCAGATCCAGCACTAGGGTTCTTCCTCATG
GACAACCCTGCATTTGCAGGGGGAGCAGGATTTAGATTCAATTTGTGGAGAGCCTGCAAGACTACAGACC
TTGGGCGGAAGTACGCATATTATTTTAATGAGATACAGGGTAAAACAAAGGGAGATGAGGACTACAGAGC
TCTGGACGCCACATCGGGAGGAACTCTCAGCCACTCTGTTATGGTGTACTGGGGGGACAGAAAAAAGTAT
CAGGCCTTATTGAACAGGATGGGCCTTCCTGAAGACTGGGTAGAGCAGATAGACGAGAATCCTGGAGTCC
TTTACAGGAGAGCTGCCAACAAGAAGGAACTACTCTTAAAACTGGCAGAGAAGGTTCATTCACCTGGTGT
GACTAGCAGCCTGAGCAAAGGGCATGTGGTGCCTCGGGTGGTGGCAGCAGGAGTATACCTTCTCTCACGC
CACTGCTTTCGCTTTAGCTCAAGCATCCATGGAAGGGGCTCAGCACAGAAGGCCAGCCTTATAAAACTGC
TGATGATGTCTTCCATTTCTGCCATGAAGCACGGGGGCTCACTAAACCCTAATCAGGAGCGAATGCTCTT
CCCTCAGGCTCAAGAGTATGACAGAGTATGCACATTGCTTGAGGAAGTTGAACACCTAACAGGGAAATTT
GTTGTTAGGGAGAGAAACATTGTCAGGAGCCGCATAGACTTGTTCCAAGAGCCAGTGGACTTACGGTGCA
AGGCAGAGGATCTGGTGTCAGAGGTGTGGTTTGGACTGAAAAGGACTAAACTTGGACCCCGTCTCCTCAA
GGAAGAGTGGGACAAACTTAGGGCCTCATTTGCATGGTTGAGCACAGACCCATCTGAAACATTGAGGGAT
GGTCCTTTTCTTAGCCATGTGCAGTTTAGGAACTTCATAGCCCACGTTGATGCCAAATCTAGATCAGTCA
GGCTCCTAGGTGCCCCCGTAAAGAAGTCAGGGGGGGTCACCACTATAAGCCAAGTAGTCAGAATGAACTT
TTTCCCTGGTTTTAGCCTAGAGGCTGAGAAGAGCTTGGACAATCAGGAAAGGCTTGAGAGCATCTCCATC
CTCAAGCATGTCTTGTTCATGGTCTTGAATGGCCCTTACACTGAGGAGTACAAGCTAGAAATGATCATAG
AGGCCTTCTCCACTCTTGTGATACCACAGCCATCAGAGGTCATCAGGAAATCAAGGACCATGACTTTATG
CCTCTTATCGAATTACTTGTCTAGTAGGGGTGGGTCCATTCTAGACCAGATTGAGAGGGCACAGTCAGGC
ACTCTAGGCGGCTTCAGCAAGCCCCAGAAGACATTCATCAGACCAGGAGGTGGTGTTGGCTACAAGGGAA
AAGGTGTGTGGACTGGAGTGATGGAGGACACCCATGTTCAAATTCTGATAGATGGAGATGGGACTAGTAA
CTGGCTTGAGGAGATTAGGCTCAGTAGTGATGCCAGGCTTTATGATGTCATTGAATCCATCCGAAGGTTA
TGTGATGACCTTGGGATCAACAACAGGGTGGCATCTGCATATAGAGGTCATTGCATGGTTAGGCTGAGTG
GGTTCAAGATCAAGCCAGCATCTAGGACTGACGGCTGTCCAGTTAGGATTATGGAAAGGGGCTTCAGGAT
CAGGGAACTTCAAAACCCAGATGAGGTCAAGATGAGAGTGAGGGGTGACATCCTCAACCTCTCTGTCACC
ATACAAGAAGGAAGGGTCATGAACATTCTAAGCTACAGACCGAGAGATACTGATATATCAGAGTCAGCCG
CAGCATACCTCTGGAGCAACCGAGACCTCTTCTCCTTTGGGAAGAAGGAGCCATCCTGCAGCTGGATCTG
CTTGAAAACTCTTGACAATTGGGCCTGGTCACATGCCTCAGTCCTCCTAGCAAATGATAGGAAGACCCAA
GGCATTGATAATAGGGCTATGGGGAACATTTTCAGGGACTGTCTCGAGGGTTCTCTCAGAAAGCAAGGGC
TGATGAGGTCAAAGCTCACAGAGATGGTGGAGAAGAATGTAGTTCCTTTAACAACTCAAGAGCTTGTCGA
CATCCTGGAGGAGGACATTGACTTTTCAGATGTCATAGCTGTGGAGCTCTCAGAGGGGTCACTTGACATT
GAATCCATCTTTGATGGGGCACCTATCTTGTGGTCTGCTGAGGTGGAAGAGTTTGGGGAAGGAGTGGTGG
CTGTGAGCTATTCCAGTAAGTACTATCATCTAACACTGATGGACCAAGCTGCCATCACAATGTGTGCAAT
CATGGGCAAGGAAGGCTGTAGAGGGCTCCTTACTGAGAAGAGATGTATGGCAGCCATACGAGAACAGGTA
CGGCCATTCCTTATATTCCTGCAAATTCCGGAGGACAGCATTTCTTGGGTGTCTGATCAATTCTGCGACT
CCAGGGGTCTTGATGAAGAGAGCACCATTATGTGGGGTTAACTTTAAAACATGGTTGGCACGCAGTTGAT
GTGTCTGTGGGTGACTAGGGAAAGTTGGTTTTAGAAGGATTTCCTTAAGATCTGGGCGGTCTTTGTGT
