# Supplementary material for: Severe fever with thrombocytopenia syndrome virus was found in Northern Jiangxi Province, China
Source: Front Microbiol. 2024 Dec 4;15:1500146. doi: 10.3389/fmicb.2024.1500146 (PMC11666098; doi:10.3389/fmicb.2024.1500146)
Supplement: Supplementary file 1 [file Data_Sheet_1.ZIP › Supplementary materials/Dataset 1/The partial L segments/AB983531.fasta]

>AB983531.1 Severe fever with thrombocytopenia syndrome virus viral cRNA, segment L, complete sequence, strain: SPL125A
ACACAGAGACGCCCAGATGAACTTGGAAGTGCTTTGTGGTAGGATAAACGTGGAGAATGGGCTGTCTCTT
GGAGAACCAGGCCTGTACGACCAAATCTACGACAGGCCAGGGCTGCCAGACCTAGATGTGACTGTCGATG
CCACAGGTGTGACAGTGGACATAGGGGCTGTGCCAGACTCAGCATCACAACTGGGCTCATCAATCAATGC
TGGGTTGATCACAATCCAGCTCTCTGAAGCATATAAGATCAATCATGACTTCACATTTTCTGGCCTGTCA
AAGACAACAGACCGACGCCTCTCAGAGGTATTCCCCATAACCCATGATGGTTCAGATGGGATGACCCCTG
ATGTGATTCATACCAGATTGGATGGAACCATTGTGGTGGTTGAATTTTCAACCACTAGGAGCCATAACAT
TGGGGGCCTGGAGACGGCATATAGAACAAAGATAGAAAAATATAGGGACCCAATCTCAAGGCGTGTTGAT
ATCATGGAGAACCCGAGGGTCTTCTTTGGCGTTATTGTAGTCTCGTCAGGAGGGGTTCTATCCAACATGC
CCCTGACTCAGGATGAGGCAGAGGAGCTCATGTACAGGTTCTGCATAGCCAATGAGATCTACACCAAGGC
TAGATCTATGGATGCAGACATTGAGCTACAGAAGAGTGAAGAAGAGCTTGAGGCTATTAGCAGGGCACTG
TCATTCTTCAGTTTGTTTGAGCCTGACATTGAAAAAGTGGAAGGAACATTCCCCAATTCAGAAATTGAGA
TGCTGGAACAGTTTCTTACAACACCAGCTGATGTTGACTTCATCACTAAGACCCTCAAAGCAAAAGAGGT
GGAGGCCTATGCTGATCTTTGTGACAGCCACTACCTAAAGCCTGAAAAAACCATTCAGGAGCGGCTAGAG
ATCAATAGATGTGAGGCTATTGATAAAACTCAGGACCTCCTAGCTAGCCTGCATGCAAGGAGCAACAAAC
AAACATCACTGAATCGAGGGACAGTCAAACTCCCGCCCTGGCTACCAAAGCCATCAAGTGAGTCAATAGA
CATCAAGACCGACTCAGGCTTTGGTTCCCTAATGGACCATGGCGCATATGGTGAGCTGTGGGCAAAGTGC
CTTCTAGATGTCTCGCTGGGCAATGTGGAGGGGGTAATCAGTGACCCTGCAAAAGAACTTGACATTGCTA
TCTCTGATGATCCAGAAAAAGATACCCCCAAAGAGGCAAAGATAACCTATAGGCGATTCAAACCTGCCTT
AAGTTCAAGTGCCCGTCAGGAATTTTCTCTCCAAGGAGTGGAGGGAAAGAAGTGGAAGAGAATGGCAGCA
AACCAGAAGAAAGAGAAGGTGTCCCATGAGACATTGAGCCCCTTCTTGGATGTTGAGGACATTGGGGATT
TCCTAACATTCAACAATCTTCTTGCAGATTCGAGGTATGGAGATGAGTCCGTCCAGAGAGCTGTGTCAAT
CCTGTTGGAGAAGGCATCTGCCATGCAAGATACAGAGCTAACTCATGCCCTCAACGACTCATTCAAGAGG
AACCTAAGCAGTAATGTGGTTCAGTGGTCCCTTTGGGTCTCCTGTTTAGCACAGGAGCTAGCTAGTGCTC
TGAAGCAGCACTGCAGGGCTGGTGAGTTCATCATCAAGAAGTTGAAGTTCTGGCCTATCTATGTCATTAT
CAAGCCGACTAAATCGTCATCCCATATCTTCTACAGCTTAGGGATCCGCAAGGCTGATGTGACAAGGAGG
CTCACTGGCAGAGTCTTCTCTGACACCATTGATGCTGGGGAATGGGAGCTAACAGAGTTCAAAAGCCTGA
AGACATGCAAGCTCACGAACCTTGTCAACTTACCATGCACCATGCTGAACTCAATAGCTTTCTGGAGAGA
GAAGCTGGGCGTGGCTCCATGGCTGGCTCGGAAGCCTTGTTCAGAGCTCAGAGAGCAGGTGGGCCTGACC
TTCCTGATCAGTCTGGAGGACAAGTCTAAAACTGAGGAGATCATCACCTTGACAAGGTACACCCAGATGG
AGGGCTTTGTCTCTCCTCCCATGCTGCCTAAGCCTCAAAAGATGCTGGGGAAACTGGATGGACCTTTGAG
AACTAAGCTGCAGGTATACCTCCTCAGGAAGCATCTGGATTGCATGGTGCGAATTGCTTCTCAGCCATTC
AGCCTAATCCCTAGAGAGGGGAGGGTAGAATGGGGAGGAACATTCCATGCCATCTCAGGCAGGTCCACAA
ACCTTGAGAATATGGTGAACAGCTGGTACATTGGGTACTACAAGAACAAAGAGGAGTCAACAGAGCTAAA
TGCTCTCGGAGAAATGTATAAGAAGATTGTAGAGATGGAAGAGGACAAGCCCAGCAGCCCTGAGTTTCTA
GGGTGGGGGGACACTGATTCCCCTAAGAAGCATGAATTCTCACGGAGCTTCCTCAGAGCTGCTTGCTCAT
CTCTGGAGAGAGAAATTGCTCAGCGTCATGGAAGACAATGGAAGCAGAACCTTGAGGAGCGTGTCCTGAG
AGAGATTGGGACCAAGAACATCCTGGACCTTGCATCCATGAAGGCTACAAGCAACTTTTCCAAAGACTGG
GAGCTCTACTCAGAAGTCCAGACCAAAGAGTACCATAGGTCCAAACTGCTGGAGAAGATGGCCACATTGA
TAGAGAAGGGGGTTATGTGGTACATTGATGCTGTGGGTCAGGCATGGAAGGCAGTTCTAGATGACGGGTG
CATGCGAATCTGTCTCTTCAAAAAGAATCAGCATGGTGGCCTCAGAGAGATCTACGTTATGGATGCAAAT
GCCCGGCTCGTGCAGTTTGGGGTTGAGACCATGGCTAGGTGTGTCTGTGAGTTGAGCCCACATGAGACTG
TTGCCAACCCTAGACTCAAGAATTCCATCATAGAGAACCATGGGCTGAAGTCAGCCCGTAGTCTTGGCCC
TGGCTCTATAAACATAAACTCATCCAATGACGCCAAGAAGTGGAATCAGGGGCACTACACAACAAAACTA
GCTCTAGTTCTTTGTTGGTTCATGCCAGCCAAATTCCACAGATTTATTTGGGCCGCCATTTCCATGTTTC
GGAGAAAAAAGATGATGGTAGACCTAAGGTTTTTAGCTCACCTCAGTTCCAAATCTGAGTCTAGGTCATC
TGACCCGTTCAGGGAAGCAATGACAGACGCTTTCCATGGTAATAGGGAAGTCTCATGGATGGACAAAGGG
CGAACTTACATAAAGACAGAGACAGGAATGATGCAGGGCATACTGCACTTTACATCCAGCCTCCTTCACT
CTTGTGTCCAGAGTTTTTACAAGTCTTATTTCGTCTCGAAGCTTAAGGAGGGCTACATGGGGGAAAGCAT
CAATGGGGTGGTGGATGTCATAGAAGGCTCTGACGACTCTGCGATCATGATCAGCATACGCCCTAAGTCA
GACATGGATGAAGTCCGATCAAGGTTCTTTGTTGCTAACTTGCTCCACTCTGTCAAGTTCTTGAACCCTT
TGTTTGGTATTTACTCATCAGAGAAATCAACAGTGAACACAGTGTATTGTGTTGAGTATAACTCTGAATT
CCACTTCCACAGGCACTTGGTCAGACCCACACTGAGATGGATAGCAGCGTCTCACCAAATCTCAGAGACT
GAAGCCCTTGCAAGCAGGCAAGAGGATTACTCCAACCTTCTAACCCAGTGCTTGGAAGGAGGGGCCTCAT
TCTCTCTTACCTACCTTATACAGTGCGCTCAGCTCCTGCACCACTACATGCTCCTAGGACTATGCTTACA
TCCCTTGTTTGGAACTTTCATGGGGATGCTGATATCAGACCCAGATCCAGCCCTAGGGTTCTTCCTCATG
GACAACCCTGCATTCGCAGGGGGAGCAGGATTTAGATTCAATCTATGGAGGGCCTGCAAGACTACAGACC
TTGGGCGGAAGTATGCATATTATTTTAATGAGATACAGGGTAAAACAAAGGGAGATGAGGATTACAGAGC
TCTGGACGCCACATCGGGGGGAACTCTCAGCCACTCTGTCATGGTGTACTGGGGGGACAGGAAGAAGTAT
CAGGCCTTACTGAGCAGGATGGGCCTTCCTGAAGACTGGGTGGAGCAGATAGATGAGAATCCTGGAGTCC
TTTACAGGAGAGCTGCCAACAAAAAGGAACTACTCTTGAAACTGGCAGAGAAGGTTCATTCACCAGGAGT
GACTAGCAGCCTGAGTAAAGGGCATGTGGTGCCTCGGGTGGTGGCAGCAGGAGTATACCTTCTCTCACGC
CACTGCTTTCGCTTTAGCTCAAGTATCCATGGAAGGGGCTCAGCACAGAAGGCTAGTCTTATTAAACTAC
TGATGATGTCTTCTATTTCTGCCATGAAGCACGGGGGCTCACTAAATCCTAATCAGGAGCGAATGCTCTT
CCCTCAGGCCCAAGAGTATGACAGAGTATGCACATTGCTTGAGGAAGTTGAACACCTAACAGGGAAATTT
GTTGTTAGGGAGAGAAACATTGTCAGGAGCCGTATAGACTTGTTCCAAGAGCCAGTAGACTTGCGGTGCA
AGGCAGAAGATCTGGTGTCAGAGGTGTGGTTTGGCCTGAAAAGGACTAAGCTTGGACCCCGTCTCCTCAA
GGAAGAGTGGGACAAACTTAGGGCCTCATTTGCATGGCTGAGCACAGACCCATCTGAAACATTGAGGGAT
GGCCCCTTTCTTAGCCATGTGCAGTTTAGAAACTTCATAGCCCATGTTGATGCCAAATCAAGATCAGTCA
GGCTCCTAGGTGCCCCCGTAAAGAAGTCAGGTGGGGTCACCACTATAAGCCAAGTAGTCAGGATGAACTT
CTTCCCTGGTTTTAGCCTAGAAGCTGAGAAGAGCTTAGACAATCAGGAAAGACTTGAGAGCATCTCCATT
CTCAAGCATGTCTTGTTCATGGTCTTGAATGGCCCATACACTGAGGAGTACAAGCTGGAAATGATCATAG
AGGCCTTCTCTACTCTTGTGATACCTCAGCCATCAGAGGTCATCAGGAAATCAAGGACCATGACTTTATG
CCTCTTATCGAATTACTTGTCTAGTAGGGGTGGGTCCATTCTAGACCAGATTGAGAGGGCACAGTCAGGC
ACTCTAGGGGGCTTCAGCAAGCCCCAAAGGACATTCATTAGGCCAGGAGGTGGTGTTGGCTACAAGGGAA
GAGGTGTGTGGACTGGAGTGATGGAGGACACCCATGTTCAAATCCTGATAGATGGAGATGGGACTAGTAA
CTGGCTTGAGGAGATCAGGCTCAGTAGTGATGCCAGGCTTTATGATGTCATTGAATCCATCCGAAGGTTA
TGTGACGACCTTGGGATCAATAACAGGGTGGCATCTGCATATAGAGGTCATTGCATGGTTAGGCTGAGTG
GGTTCAAGATCAAGCCAGCATCAAGGACTGACGGCTGTCCAGTCAGGATTATGGAAAGGGGCTTCAGGAT
CAGGGAGCTTCAAAACCCAGATGAGGTCAAGATGAGAGTGAGGGGTGACATCCTCAACCTTTCAGTCTCC
ATACAAGAAGGAAGGGTCATGAACATTCTAAGCTACAGGCCGAGAGACACTGATATATCAGAGTCAGCCG
CAGCATACCTCTGGAGCAATCGAGACCTCTTCTCCTTTGGGAAGAAGGAGCCATCCTGCAGCTGGATCTG
CTTGAAAACTCTTGACAATTGGGCCTGGTCGCATGCCTCAGTTCTCCTGGCAAATGATAGGAAGACCCAA
GGTATTGATAATAGAGCCATGGGGAACATTTTCAGGGACTGTCTCGAGGGCTCTCTTAGAAAGCAGGGAC
TGATGAGGTCAAAACTCACAGAGATGGTGGAGAAGAATGTTGTTCCTTTAACAACTCAAGAGCTTGTCGA
CATCTTGGAGGAGGATATAGACTTTTCAGATGTCATAGCTGTGGAGCTCTCAGAAGGATCACTTGACATT
GAATCCATCTTTGATGGGGCACCTATCTTGTGGTCTGCTGAGGTGGAAGAGTTTGGAGAAGGAGTGGTGG
CTGTGAGCTATTCCAGTAAGTACTATCATCTAACTCTGATGGATCAGGCTGCCATCACAATGTGTGCGAT
CATGGGTAAGGAAGGCTGTAGAGGGCTCCTTACTGAGAAGAGATGCATGGCAGCCATTCGAGAGCAGGTG
CGGCCATTTCTCATATTCCTGCAAATTCCTGAGGACAGCATATCTTGGGTGTCTGATCAGTTCTGTGACT
CCAGGGGTCTTGATGAAGAGAGCACCATTATGTGGGGTTGACTTTAAAACATGGTTGGCACGCAGTTGAT
GTGTCTGTGGGTGACTAGGGAGTGTTGATTTTAGAAGGATTTCCTTAAGATCTGGGCGGTCTTTGTGT
