# Supplementary material for: Severe fever with thrombocytopenia syndrome virus was found in Northern Jiangxi Province, China
Source: Front Microbiol. 2024 Dec 4;15:1500146. doi: 10.3389/fmicb.2024.1500146 (PMC11666098; doi:10.3389/fmicb.2024.1500146)
Supplement: Supplementary file 1 [file Data_Sheet_1.ZIP › Supplementary materials/Dataset 1/The partial L segments/HQ141595.fasta]

>HQ141595.1 Phlebovirus HN6/China/2010 strain HN6 segment L, complete sequence
ACACAGAGACGCCCAGATGAACTTGGAAGTGCTTTGTGGTAGGATAAACGTGGAGAATGGGCTGTCTCTT
GGAGAACCAGGCCTGTACGACCAAATCTACGACAGGCCAGGGCTCCCAGACCTAGATGTGACTGTCGATG
CCACAGGTGTGACAGTGGACATAGGGGCTGTGCCAGACTCAGCATCACAACTGGGTTCATCAATCAATGC
TGGGTTGATCACAATCCAGCTCTCTGAAGCATATAAGATCAATCATGACTTCACGTTTTCTGGTCTGTCA
AAGACAACAGACCGACGCCTCTCAGAGGTATTCCCCATTACCCATGATGGTTCTGATGGGATGACCCCTG
ATGTGATCCACACCAGATTGGATGGAACCATAGTGGTGGTTGAATTTTCAACCACTAGGAGCCATAACAT
TGGGGGCCTGGAGGCAGCATATAGGACAAAGATAGAAAAATATAGGGACCCAATCTCAAGGCGTGTTGAT
ATCATGGAGAACCCGAGGGTCTTCTTTGGCGTAATTGTAGTCTCATCAGGAGGGGTCCTGTCCAACATGC
CCTTGACTCAGGATGAGGCAGAGGAGCTCATGTATAGGTTCTGCATAGCCAATGAGATCTACACTAAGGC
TAGATCTATGGATGCAGACATTGAGCTACAGAAAAGTGAAGAAGAGCTTGAGGCTATTAGCAGGGCACTA
TCATTCTTCAGTTTGTTTGAGCCTAACATTGAAAGAGTGGAAGGAACATTCCCTAATTCAGAAATCGAGA
TGCTGGAGCAGTTCCTCTCAACGCCAGCTGATGTTGACTTCATCACCAAGACCCTCAAAGCAAAAGAAGT
AGAAGCCTATGCTGATCTTTGTGACAGCCACTACCTAAAGCCTGAGAAAACCATACAGGAGCGGCTAGAG
ATCAATAGATGTGAGGCTATTGACAAAACTCAAGACCTCCTAGCTGGCCTGCATGCAAGGAGCAACAAGC
AAACATCATTGAATCGAGGGACAGTCAAACTCCCGCCCTGGCTACCAAAGCCATCAAGTGAGTCAATAGA
CATCAAGACCGACTCAGGCTTTGGTTCCTTAATGGATCATGGCGCATATGGTGAGCTGTGGGCAAAGTGC
CTTCTAGATGTCTCGCTAGGCAATGTGGAGGGGGTAGTCAGTGACCCTGCAAAAGAACTTGACATTGCCA
TCTCTGATGATCCAGAAAAAGACACCCCCAAAGAGGCAAAGATAACCTACAGGCGATTCAAGCCTGCCTT
AAGTTCGAGTGCCCGTCAGGAATTCTCTCTCCAAGGAGTGGAGGGGAAGAAGTGGAAGAGAATGGCAGCA
AACCAGAAGAAAGAGAAGGAGTCCCATGAGACATTGAGCCCGTTCTTGGATGTTGATGACATAGGAGATT
TCCTAACATTCAACAATCTTCTTGCAGATTCGAGGTATGGAGACGAGTCCATCCAGAGAGCTGTGTCAAT
ATTGCTGGAGAAGGCATCTGCCATGCAAGACACAGAGCTCACTCATGCCCTCAACGATTCATTTAAGAGG
AATCTAAGCAGCAATGTGGTTCAGTGGTCTCTTTGGGTCTCCTGTTTAGCACAGGAGCTAGCTAGTGCCC
TGAAGCAGCACTGCAGGGCCGGTGAGTTCATCATCAAGAAGCTGAAGTTCTGGCCTATCTATGTCATTAT
CAAGCCGACCAAATCATCATCCCATATCTTCTACAGCTTAGGGATCCGCAAGGCTGACGTGACAAGGAGG
CTAACTGGCAGAGTCTTCTCTGACACCATTGATGCTGGGGAATGGGAACTAACAGAGTTCAAAAGCCTGA
AGACATGCAAGCTCACGAATCTTGTCAACTTGCCATGCACCATGCTGAACTCAATAGCTTTCTGGAGAGA
GAAGCTGGGCGTGGCTCCATGGCTGGTTCGAAAGCCCTGTTCAGAGCTCAGGGAGCAGGTGGGCCTGACC
TTCCTGATCAGTCTGGAGGACAAGTCTAAGACTGAGGAGATCATCACCTTGACAAGGTACACCCAGATGG
AGGGCTTTGTCTCTCCTCCCATGCTGCCTAAGCCCCAAAAGATGCTAGGGAAACTGGAAGGGCCTTTGAG
AACTAAGCTACAGGTATACCTCCTCAGGAAGCATCTGGATTGCATGGTGCGAATTGCGTCTCAGCCTTTC
AGCCTAATCCCTAGAGAGGGGAGGGTAGAGTGGGGAGGAACATTCCATGCCATCTCAGGCCGGTCCACAA
ACCTTGAGAACATGGTGAACAGCTGGTACATTGGGTACTACAAGAACAAAGAGGAGTCAACAGAGCTAAA
TGCCCTCGGAGAAATGTATAAGAAGATTGTGGAGATGGAAGAGGACAAGCCCAGCAGTCCTGAGTTTCTA
GGGTGGGGGGACACAGATTCCCCCAAGAAGCATGAATTCTCACGTAGCTTCCTCAGAGCTGCTTGCTCAT
CTCTAGAGAGAGAAATTGCTCAGCGGCATGGAAGGCAATGGAAGCAGAACCTTGAGGAGCGTGTCCTGAG
AGAGATTGGGACCAAGAACATCCTGGACCTTGCATCTATGAAGGCTACAAGCAACTTTTCCAAAGACTGG
GAGCTCTACTCAGAAGTCCAGACCAAAGAGTACCATAGGTCCAAACTGCTGGAGAAGATGGCCACATTGA
TTGAGAAGGGGGTTATGTGGTACATTGATGCTGTGGGCCAGGCATGGAAGGCAGTTCTGGATGACGGGTG
CATGCGAATCTGTCTCTTCAAAAAGAATCAGCATGGTGGCCTTAGAGAGATCTACGTTATGGATGCGAAT
GCCCGGCTCGTGCAGTTTGGGGTTGAGACCATGGCTAGGTGTGTCTGTGAGCTGAGCCCTCATGAGACTG
TTGCTAACCCTCGGCTCAAGAATTCCATCATAGAGAACCATGGACTGAAGTCAGCCCGTAGTCTTGGCCC
TGGCTCTATAAACATAAACTCATCCAATGATGCCAAGAAGTGGAATCAGGGGCACTACACAACAAAGCTA
GCTTTAGTTCTTTGTTGGTTCATGCCAGCTAAATTCCACAGATTCATTTGGGCTGCCATTTCCATGTTTC
GGAGAAAAAAGATGATGGTGGATCTAAGGTTTTTAGCTCACCTCAGTTCTAAATCTGAGTCTAGGTCATC
TGACCCGTTTAGGGAAGCAATGACAGATGCCTTCCATGGTAATAGGGATGTCTCATGGATGGACAAAGGG
CGAACTTACATTAAGACAGAGACAGGAATGATGCAGGGCATACTGCACTTCACATCCAGTCTCCTCCACT
CTTGTGTTCAGAGCTTCTACAAGTCTTATTTCGTCTCGAAGCTCAAGGAGGGCTACATGGGGGAAAGCAT
CAGTGGGGTGGTGGATGTCATAGAAGGCTCTGACGACTCAGCGATCATGATTAGCATACGCCCTAAGTCA
GACATGGATGAAGTTCGATCCAGGTTCTTTGTTGCTAACTTGCTCCACTCTGTTAAGTTCTTGAATCCAT
TGTTTGGGATTTATTCATCAGAGAAATCAACAGTGAACACAGTGTATTGTGTCGAATATAACTCTGAATT
CCATTTCCACAGGCACTTGGTTAGACCCACACTGAGATGGATAGCAGCGTCTCATCAAATCTCAGAGACT
GAAGCCCTTGCAAGCAGGCAAGAGGATTACTCCAACCTTCTAACCCAGTGCTTGGAAGGAGGGGCCTCAT
TCTCTCTTACCTACCTCATACAGTGCGCTCAGCTCCTGCACCACTACATGCTTCTAGGACTATGCTTACA
TCCCCTGTTTGGAACCTTCATGGGGATGCTGATATCAGACCCAGATCCAGCCCTAGGGTTCTTCCTCATG
GACAACCCTGCATTCGCAGGGGGAGCAGGATTTAGATTCAATCTGTGGAGAGCCTGCAAGACTACAGACC
TTGGGCGGAAGTATGCATATTATTTTAATGAGATACAGGGTAAGACAAAGGGAGATGAGGACTACAGAGC
TCTGGACGCCACATCGGGAGGAACTCTCAGCCACTCTGTTATGGTGTACTGGGGGGACAGGAAGAAGTAT
CAAGCCTTATTGAACAGGATGGGCCTTCCTGAAGACTGGGTGGAGCAGATAGATGAGAATCCTGGAGTCC
TCTACAGGAGAGCTGCCAACAAGAAGGAACTGCTCTTAAAGCTGGCAGAGAAGGTTCATTCACCTGGTGT
GACTAGCAGCCTGAGTAAAGGGCATGTAGTGCCTCGGGTGGTGGCAGCAGGAGTGTACCTCCTCTCACGT
CATTGCTTTCGCTTTAGTTCAAGCATCCATGGCAGGGGCTCAACGCAGAAGGCTAGCCTTATAAAATTGC
TGATGATGTCTTCTATTTCTGCCATGAAGCATGGGGGCTCACTTAACCCTAACCAGGAGCGAATGCTCTT
CCCTCAAGCTCAAGAGTATGACAGAGTATGCACATTGCTTGAGGAAGTTGAACACCTAACAGGGAAATTT
GTTGTTAGGGAGAGAAACATTGTCAGGAGCCGCATAGACTTGTTCCAAGAGCCAGTGGACTTGCGGTGCA
AGGCAGAAGATCTGGTGTCAGAGGTGTGGTTTGGCCTGAAAAGGACTAAACTTGGACCCCGTCTCCTCAA
GGAAGAGTGGGATAAACTTAGGGCCTCATTTGCATGGCTGAGCACAGACCCATCTGAAACATTGAGGGAT
GGTCCTTTTCTTAGCCATGTGCAGTTTAGGAACTTCATAGCCCACGTTGATGCCAAATCAAGATCAGTCA
GGCTCCTAGGTGCCCCCGTGAAGAAGTCAGGTGGGGTCACCACCATAAGCCAAGTGGTCAGAATGAACTT
CTTCCCTGGTTTTAGCCTAGAAGCTGAGAAGAGCTTAGACAATCAGGAAAGACTTGAGAGTATCTCCATC
CTCAAGCATGTCTTGTTCATGGTCTTGAATGGCCCATACACTGAGGAGTACAAGCTGGAGATGATCATAG
AGGCCTTCTCTACTCTTGTGATACCACAGCCATCAGAGGTCATCAGGAAATCAAGGACCATGACTTTATG
CCTCTTATCGAATTACTTGTCCAGTAGGGGTGGGTCCATTCTAGACCAAATTGAGAGGGCACAGTCAGGC
ACTCTAGGAGGCTTCAGCAAGCCCCAGAAGACATTTATTAGGCCAGGAGGTGGTGTTGGCTACAAGGGAA
AAGGTGTGTGGACTGGAGTGATGGAGGACACCCATGTTCAAATTCTGATAGATGGAGATGGTACAAGTAA
CTGGCTCGAGGAGATCAGGCTCAGTAGTGATGCCAGGCTTTATGATGTCATTGAATCCATCCGAAGGTTA
TGTGATGACCTTGGGATCAACAACAGGGTGGCATCTGCATATAGAGGCCATTGTATGGTTAGGCTGAGTG
GATTCAAGATCAAGCCAGCTTCAAGGACTGACGGCTGTCCAGTCAGGATTATGGAAAGGGGCTTCAGAAT
TAGGGAACTTCAAAACCCAGATGAGGTCAAGATGAGAGTGAGGGGCGACATCCTCAACCTCTCTGTCACC
ATACAAGAAGGAAGGGTCATGAACATCCTAAGCTACAGGCCGAGAGACACTGATATATCAGAGTCAGCCG
CAGCATACCTCTGGAGCAATCGAGACCTCTTCTCCTTTGGGAAGAAGGAGCCGTCCTGCAGCTGGATCTG
CCTGAAAACTCTAGATAATTGGGCCTGGTCACATGCCTCAGTTCTCCTGGCAAATGGTAGGAAGACCCAA
GGTATTGACAATAGAGCTATGGGGAACATTTTCAGGGACTGTCTCGAGGGTTCTCTTAGAAAGCAAGGGT
TGATGAGGTCAAAGCTCACAGAGATGGTGGAGAAGAATGTAGTTCCTTTAACAACTCAAGAGCTTGTCGA
CATCCTGGAGGAGGACATTGACTTTTCAGATGTCATAGCTGTAGAGCTCTCAGAGGGATCACTTGACATT
GAATCCATCTTTGATGGGGCACCTATCTTGTGGTCTGCTGAGGTGGAAGAGTTTGGAGAAGGAGTGGTGG
CTGTGAGCTATTCAAGCAAGTACTATCATCTGACCCTGATGGACCAAGCTGCCATCACAATGTGTGCAAT
CATGGGTAAGGAAGGCTGCAGAGGGCTCCTTACTGAGAAGAGATGCATGGCAGCCATACGAGAGCAGGTG
CGGCCATTCCTCATATTCCTGCAAATTCCTGAGGACAGCATTTCTTGGGTGTCTGATCAGTTCTGCGACT
CCAGGGGTCTTGATGAAGAGAGCACCATTATGTGGGGTTAACTTTAAAACAGGGCTGGCACGCAGTTAAT
GTGTCTGTGGGTGACTAGGGAATGTTGGTTTTAGAAGGATTTCCTTAAGATCTGGGCGGTCTTTGTGT
