# Supplementary material for: Severe fever with thrombocytopenia syndrome virus was found in Northern Jiangxi Province, China
Source: Front Microbiol. 2024 Dec 4;15:1500146. doi: 10.3389/fmicb.2024.1500146 (PMC11666098; doi:10.3389/fmicb.2024.1500146)
Supplement: Supplementary file 1 [file Data_Sheet_1.ZIP › Supplementary materials/Dataset 1/The partial L segments/HQ141598.fasta]

>HQ141598.1 Phlebovirus HN13/China/2010 strain HN13 segment L, complete sequence
ACACAGAGACGCCCAGATGAACTTGGAAGTGCTTTGTGGTAGGATAAACGTGGAGAATGGGCTGTCTCTT
GGAGAACCAGGCCTGTACGACCAAATCTACGACAGGCCTGGGCTACCAGACCTAGATGTGACTGTCGATG
CCACAGGTGTGACAGTGGACATAGGAGCTGTGCCGGACTCAGCATCACAACTGGGTTCATCAATCAATGC
TGGGTTGATCACAATCCAGCTCTCTGAAGCATATAAGATCAATCATGACTTCACGTTCTCTGGCCTGTCA
AAGACAACAGATCGACGCCTCTCAGAGGTATTCCCCATCACCCATGATGGTTCTGATGGGATGACCCCTG
ATGTGATTCACACCAGATTGGATGGGACCATTGTGGTGGTTGAATTTACAACCACTAGGAGCCATAACAT
TGGGGGCCTGGAGGCAGCATATAGGACAAAGATAGAAAAATATAGGGACCCAATCTCAAGGCGTGTTGAC
ATCATGGAGAACCCAAGGGTCTTCTTTGGCGTTATTGTAGTCTCGTCAGGAGGGGTTCTGTCCAACATGC
CCCTGACTCAGGATGAGGCAGAGGAGCTCATGTACAGGTTTTGCATTGCCAATGAGATCTACACCAAGGC
TCGATCTATGGATGCAGACATTGAGCTACAGAAGAGTGAGGAAGAGCTTGAGGCTATTAGCAGGGCACTA
TCATTCTTCAGTTTGTTTGAGCCTAACATTGAAAGAGTGGAAGGAACATTCCCTAATTCAGAAATCGAGA
TGCTGGAACAGTTTCTTTCAACACCAGCTGATGTTGACTTCATCACCAAGACCCTCAAAGCAAAAGAGGT
AGAGGCCTATGCTGATCTTTGTGACAGCCACTACCTAAAGCCTGAGAAAACCATTCAGGAGCGGCTAGAG
ATCAATAGATGTGAGGCCATTGACAAAACTCAGGACCTCCTAGCTGGTCTGCATGCAAGGAGCAACAAGC
AAACATCATTGAATCGAGGGACAGTCAAACTCCCGCCCTGGCTACCAAAGCCGTCAAGTGAGTCAATAGA
CATCAAGACCGACTCAGGCTTTGGTTCCTTAATGGATCATGGCGCATATGGTGAGCTGTGGGCAAAGTGC
CTTCTAGATGTCTCGCTGGGCAATGTGGAGGGGGTAGTCAGTGACCCTGCAAAAGAACTTGACATTGCCA
TCTCTGATGATCCAGAAAAAGATACCCCCAAAGAGGCAAAGATAACCTATAGGCGATTCAAGCCTGCCTT
AAGTTCAAGTGCCCGTCAAGAATTTTCTCTCCAAGGAGTGGAGGGGAAGAAGTGGAAGAGAATGGCAGCA
AACCAGAAGAAAGAGAAGGAGTCACATGATGCATTGAGCCCTTTCTTGGATGTTGAAGACATCGGGGATT
TCCTAACATTCAACAATCTTCTTGCAGATTCGAGGTATGGAGATGAGTCCGTCCAGAGAGCAGTGTCAAT
CTTGTTGGAAAAGGCATCTGCCATGCAAGACACAGAGCTCACTCATGCCCTCAACGATTCATTCAAGAGG
AACCTAAGCAGTAATGTGGTTCAGTGGTCCCTTTGGGTCTCCTGCTTAGCACAGGAGTTAGCTAGTGCTC
TGAAGCAGCACTGCAGGGCTGGTGAGTTCATCATCAAGAAGCTGAAATTCTGGCCTATCTATGTCATTAT
CAAGCCGACCAAATCATCATCCCATATCTTCTACAGCTTGGGGATCCGCAAGGCTGACGTGACAAGGAGG
CTCACTGGCAGAGTCTTCTCTGAAACCATTGATGCTGGGGAATGGGAGCTAACAGAGTTCAAAAGCCTGA
AGACATGCAAGCTTACAAACCTTGTCAACTTGCCATGCACCATGCTGAACTCAATAGCTTTCTGGAGAGA
GAAGCTGGGCGTGGCTCCATGGCTGGTTCGAAAACCTTGTTCAGAGCTCAGGGAGCAGGTGGGCCTGACC
TTCCTGATCAGTCTGGAGGACAAGTCTAAGACTGAGGAGATCATCACCTTGACAAGATACACCCAGATGG
AGGGCTTTGTCTCTCCCCCCATGCTGCCTAAGCCCCAAAAGATGCTAGGGAAACTGGATGGACCTCTGAG
AACTAAGCTACAGGTATACCTCCTCAGGAAGCATCTGGATTGCATGGTGCGAATTGCTTCTCAGCCATTC
AGCCTAATCCCTAGAGAGGGGAGGGTAGAATGGGGAGGAACATTCCATGCCATCTCAGGCCGGTCCACAA
ACCTTGAGAATATGGTGAACAGCTGGTACATTGGGTACTACAAGAACAAAGAGGAGTCAACGGAGCTAAA
TGCCCTCGGAGAAATGTATAAGAAGATCGTGGAGATGGAAGAGGACAAGCCCAGCAGCCCTGAGTTTCTA
GGGTGGGGGGACACTGATTCCCCTAAGAAGCATGAATTCTCACGGAGCTTCCTCAGAGCTGCTTGCTCAT
CTCTGGAGAGAGAAATTGCTCAGCGACACGGAAGACAATGGAAGCAGAACCTTGAGGAGCGTGTCCTGAG
AGAGATTGGGACCAAGAACATTCTGGACCTTGCATCCATGAAGGCCACAAGCAACTTTTCCAAAGACTGG
GAGCTCTACTCAGAAGTCCAGACCAAAGAGTACCATAGGTCCAAACTGTTGGAGAAGATGGCCACATTGA
TTGAGAAAGGGGTCATGTGGTACATTGATGCTGTAGGCCAGGCATGGAAGGCAGTTCTAGATGATGGGTG
CATGCGAATCTGTCTCTTCAAGAAGAATCAGCATGGTGGCCTCAGAGAGATCTACGTTATGGATGCGAAT
GCCCGACTTGTGCAGTTTGGGGTTGAGACCATGGCTAGGTGTGTCTGTGAGCTGAGCCCACATGAGACTG
TTGCCAACCCTAGGCTCAAGAATTCCATCATAGAGAACCATGGGCTGAAGTCAGCCCGTAGTCTTGGCCC
TGGCTCTATAAACATAAACTCATCCAATGACGCCAAGAAGTGGAATCAGGGGCACTACACAACAAAGCTA
GCTCTAGTTCTTTGTTGGTTCATGCCAGCCAAATTCCACAGATTCATTTGGGCTGCCATTTCCATGTTTC
GGAGAAAAAAGATGATGGTGGACCTAAGGTTTTTAGCTCACCTCAGTTCTAAATCTGAGTCTAGGTCATC
TGATCCATTTAGGGAAGCAATGACAGACGCCTTCCATGGTAATAGGGAAGTCTCATGGATGGACAAAGGC
CGAACTTACATAGAGACAGAGACAGGGATGATGCAGGGCATACTGCACTTCACATCCAGTCTCCTCCACT
CTTGTGTTCAGAGCTTTTACAAGTCTTATTTCGTCTCGAAGCTCAAAGAGGGCTACATGGGGGAAAGCAT
CAGTGGGGTGGTGGACGTCATAGAAGGTTCTGACGACTCTGCGATCATGATCAGCATACGCCCTAAGTCA
GACATGGATGAAGTCCGATCAAGGTTCTTTGTTGCTAACTTACTCCACTCTGTCAAGTTCTTAAACCCTT
TGTTTGGGATTTATTCATCAGAGAAATCAACAGTGAACACAGTATATTGTGTCGAGTATAACTCTGAATT
CCATTTCCACAGGCACTTGGTTAGACCCACACTGAGATGGATAGCAGCGTCTCACCAAATCTCAGAGACT
GAAGCCCTTGCAAGCAGGCAAGAGGATTACTCTAACCTTCTGACCCAGTGCTTGGAAGGGGGGGCCTCAT
TCTCTCTTACCTACCTCATACAGTGCGCTCAGCTCCTACACCACTACATGCTTCTAGGACTATGCTTACA
TCCCTTGTTTGGAACCTTCATGGGGATGCTGATATCAGACCCAGATCCAGCCCTAGGGTTCTTCCTCATG
GACAACCCTGCATTCGCGGGGGGAGCAGGATTTAGATTCAACCTGTGGAGAGCCTGCAAGACAACAGACC
TTGGGCGGAAGTATGCATATTATTTCAATGAGATACAGGGCAAAACAAAGGGAGATGAGGACTACAGGGC
TCTGGACGCCACATCGGGAGGAACTCTCAGCCACTCTGTTATGGTGTACTGGGGGGACAGGAAGAAGTAT
CAGGCCTTATTGAACAGGATGGGCCTTCCTGAAGACTGGGTGGAGCAGATAGATGAGAATCCTGGAGTCC
TTTACAGGAGAGCTGCCAACAAGAAGGAACTGCTCTTAAAGCTGGCAGAGAAGGTTCATTCACCTGGTGT
GACTAGCAGCCTGAGTAAAGGGCATGTGGTGCCTCGGGTGGTGGCAGCAGGAGTATACCTCCTCTCACGC
CACTGCTTTCGCTTTAGTTCAAGCATCCATGGCAGGGGCTCAACACAGAAGGCTAGCCTAATAAAACTGT
TGATGATGTCTTCTATTTCTGCCATGAAGCACGGGGGCTCACTAAACCCTAATCAGGAGCGAATGCTCTT
CCCTCAGGCTCAGGAGTATGACAGGGTATGCACATTGCTTGAGGAAGTTGAACACCTAACAGGGAAATTT
GTTGTTAGGGAGAGGAACATTGTCAGGAGCCGCATAGACCTGTTCCAAGAGCCAGTGGACTTGCGGTGCA
AGGCAGAAGATCTGGTGTCTGAGGTGTGGTTTGGCCTGAAAAGGACTAAGCTTGGGCCCCGTCTCCTCAA
GGAGGAGTGGGACAAACTTAGGGCCTCATTTGCATGGTTGAGCACAGACCCATCTGAAACATTGAGGGAT
GGTCCTTTTCTTAGCCATGTGCAGTTTAGGAACTTCATAGCCCACGTTGATGCTAAATCAAGATCAGTCA
GGCTCCTAGGTGCCCCTGTGAAGAAATCAGGCGGGGTCACCACTATAAGCCAAGTAGTCAGAATGAACTT
CTTCCCAGGTTTTAGCCTAGAAGCTGAGAAGAGCTTAGACAACCAGGAAAGACTTGAGAGCATCTCCATC
CTCAAGCATGTCTTGTTCATGGTCTTGAATGGCCCATACACTGAGGAGTACAAGCTGGAAATGATCATAG
AGGCCTTCTCTACTCTAGTGATACCACAGCCATCAGAGGTCATCAGGAAATCAAGAACCATGACTTTATG
CCTTTTATCGAATTACTTGTCTAGTAGGGGTGGGTCCATTCTAGACCAGATTGAGAGGGCACAGTCAGGC
ACTCTAGGAGGATTCAGCAAGCCCCAGAAGACATTCATTAGGCCAGGAGGTGGTGTTGGCTACAAGGGAA
AAGGTGTGTGGACTGGAGTGATGGAGGACACCCATGTCCAAATTCTGATAGATGGAGATGGGACTAGTAA
CTGGCTTGAGGAGATCAGGCTCAGTAGTGATGCCAGGCTTTATGATGTCATTGAATCCATCCGAAGATTA
TGTGATGACCTTGGGATCAACAACAGGGTAGCATCTGCATATAGAGGTCATTGCATGGTCAGGCTGAGTG
GATTCAAGATCAAGCCAGCATCAAGGACTGACGGCTGTCCAGTCAGGATTATGGAAAGGGGCTTCAGGAT
TAGGGAACTCCAAAACCCAGATGAGGTCAAGATGAGAGTGAGGGGCGACATCCTTAACCTCTCTGTCACC
ATACAAGAAGGAAGGGTCATGAACATTCTAAGCTACAGGCCGAGAGACACTGACATATCAGAGTCAGCTG
CTGCATACCTCTGGAGCAATCGAGACCTCTTCTCCTTTGGGAAGAAGGAGCCATCCTGCAGCTGGATCTG
TTTGAAAACTCTTGACAATTGGGCCTGGTCACATGCCTCAGTTCTCCTGGCAAATGATAGGAAGACCCAA
GGCATTGACAATAGAGCTATGGGGAACATCTTCAGGGACTGTCTCGAGGGTTCTCTAAGAAAGCAAGGGC
TGATGAGGTCAAAGCTCACAGAGATGGTTGAGAAGAATGTAGTTCCTTTAACAACTCAAGAGCTTGTCGA
CATACTGGAGGAGGACATTGACTTTTCAGATGTCATAGCTGTAGAGCTCTCAGAGGGGTCGCTTGATATT
GAATCCATCTTTGATGGAGCACCTATCTTGTGGTCTGCTGAGGTGGAAGAGTTTGGAGAAGGAGTGGTGG
CTGTGAGCTATTCCAGTAAGTACTATCATCTAACCCTGATGGACCAAGCTGCCATCACAATGTGTGCAAT
CATGGGTAAGGAAGGATGTAGAGGGCTCCTTACTGAGAAGAGATGCATGGCAGCCATACGAGAGCAGGTA
CGGCCATTCCTCATATTCCTGCAAATTCCTGAAGACAGCATTTCTTGGGTATCTGATCAGTTCTGCGACT
CCAGGGGTCTTGATGAAGAGAGCACCATTATGTGGGGTTAACTTTAAAACACGGTTGGTACGCAGCCGAT
GTGTCTGTGGGTGACTAGGGAATGTTGGTTTTAGAAGGATTTCCTTAAGATCTGGGCGGTCTTTGTGT
