# Supplementary material for: Severe fever with thrombocytopenia syndrome virus was found in Northern Jiangxi Province, China
Source: Front Microbiol. 2024 Dec 4;15:1500146. doi: 10.3389/fmicb.2024.1500146 (PMC11666098; doi:10.3389/fmicb.2024.1500146)
Supplement: Supplementary file 1 [file Data_Sheet_1.ZIP › Supplementary materials/Dataset 1/The partial L segments/HQ141601.fasta]

>HQ141601.1 Phlebovirus JS3/China/2010 strain JS3 segment L, complete sequence
ACACAGAGACGCCCAGATGGACTTGGAAGTGCTTTGTGGTAGGATAAACGTGGAGAATGGGCTGTCTCTT
GGAGAACCAGGCCTGTACGACCAAATCTACGACAGGCCTGGGCTACCAGACCTAGATGTGACTGTCGATG
CCACAGGAGTGACAGTGGACATAGGGGCTGTGCCAGACTCAGCATCACAACTGGGTTCATCAATCAATGC
TGGGTTGATCACAATCCAGCTCTCTGAAGCATATAAGATCAATCATGACTTCACGTTCTCTGGCCTGTCA
AAGACAACAGATAGACGCCTCTCAGAGGTGTTCCCCATTACCCATGATGGTTCTGATGGGATGACCCCTG
ATGTGATTCACACCAGATTGGATGGGACCATTGTGGTGGTTGAATTTTCAACCACTAGGAGCCATAACAT
TGGGGGCCTGGAAGCAGCATATAGGACAAAGATAGAAAAATATAGGGACCCAGTCTCAAGGCGTGTTGAT
ATCATGGGGAACCCGAGGGTCTTCTTTGGCGTTATTGTAGTCTCGTCAGGAGGGGTTCTGTCCAACATGC
CCCTGACTCAGGATGAGGCAGAGGAGCTCATGTACAGGTTTTGTATTGCCAATGAGATCTACACCAAGGC
TAGATCTATGGATGCAGACATTGAGCTACAGAAGAGTGAGGAAGAGCTTGAGGCTATTAGCAGGGCACTA
TCATTCTTCAGTTTGTTTGAGCCTAACATTGAAAGAGTGGAAGGAACATTCCCTAATTCAGAAATCGAGA
TGCTGGAACAGTTTCTCTCAACACCAGCTGATGTTGACTTCATCACCAAGACCCTCAAAGCAAAAGAGGT
TGAGGCCTATGCTGATCTTTGTGACAGCCACTACCTAAAGCCTGAAAAAACCATTCAGGAGCGGCTGGAG
ATCAATAGATGTGAGGCTATTGACAAAACTCAGGACCTCCTAGCTGGTCTACATGCAAGGAGCAACAAGC
AAACATCATTGAATCGAGGGACAGTCAAACTCCCGCCCTGGCTACCAAAGCCGTCAAGTGAGTCAATAGA
CATCAAGACCGACTCAGGCTTTGGTTCCTTAATGGATCATGGCGCATATGGTGAGCTGTGGGCAAAGTGC
CTTCTAGATGTCTCGTTGGGCAATGTGGAGGGGGTAGTCAGTGACCCTGCAAAAGAACTTGACATTGCCA
TCTCTGATGATCCAGAAAGAGATACCCCCAAAGAGGCAAAGATAACCTATAGACGATTCAAGCCTGCCTT
AAGTTCAAGTGCCCGTCAAGAATTTTCTCTCCAAGGAGTGGAGGGGAAGAAGTGGAAGAGAATGGCAGCA
AACCAGAAGAAAGAGAAGGAGTCCCATGAGGCATTGAGCCCTTTCTTGGATGTTGATGACATTGGGGATT
TCCTAACATTTAACAATCTCCTTGCAGATTCGAGGTATGGAGATGAGTCCGTTCAGAGAGCAGTGTCAAT
CTTGTTGGAAAAGGCATCTGCCATGCAAGACACAGAGCTCACTCATGCCCTCAACGATTCATTCAAGAGG
AATCTAAGCAGTAATGTGGTTCAGTGGTCCCTTTGGGTCTCCTGTTTAGCACAGGAGCTAGCTAGTGCTC
TGAAGCAGCACTGCAGGGCTGGTGAGTTCATCATCAAGAAGCTGAAATTCTGGCCCATCTATGTCATTAT
CAAGCCGACCAAATCATCATCCCATATCTTCTACAGCTTAGGGATCCGCAAGGCTGACGTGACAAGGAGG
CTCACTGGCAGAGTCTTCTCTGATACCATTGATGCTGGGGAATGGGAGCTAACAGAGTTCAAAAGCCTGA
AGACATGCAAGCTTACAAACCTTGTCAACTTGCCATGCACCATGCTGAACTCAATAGCTTTCTGGAGAGA
GAAGCTGGGCGTGGCTCCATGGCTGGTTCGAAAACCTTGTTCAGAGCTCAGGGAGCAGGTGGGCCTAACC
TTCCTGATCAGTCTGGAGGACAAGTCTAAGACTGAGGAGATCATCACCTTGACAAGGTACACCCAGATGG
AGGGCTTTGTCTCTCCCCCCATGCTGCCTAAGCCCCAAAAGATGCTAGGGAAACTGGATGGACCTCTGAG
AACTAAGCTACAGGTATACCTCCTCAGGAAGCATCTGGATTGCATGGTGCGAATTGCTTCTCAGCCATTC
AGCCTAATCCCTAGAGAGGGGAGGGTAGAATGGGGAGGAACATTCCATGCCATCTCAGGCCGGTCCACAA
ACCTTGAGAATATGGTGAACAGCTGGTACATTGGGTACTACAAGAACAAAGAGGAGTCAACAGAGCTAAA
TGCCCTCGGAGAAATGTATAAGAAGATCGTGGAGATGGAAGAGGACAAGCCCAGCAGCCCTGAGTTTCTA
GGGTGGGGGGACACTGATTCCCCTAAGAAGCATGAATTCTCACGGAGCTTCCTCAGAGCTGCTTGCTCAT
CTCTGGAGAGAGAAATTGCTCAGCGACATGGAAGACAATGGAAGCAGAACCTTGAAGAGCGTGTCCTGAG
AGAGATTGGGACCAAGAACATTCTGGACCTTGCATCCATGAAGGCCACAAGCAACTTTTCCAAAGACTGG
GAGCTCTACTCAGAAGTCCAGACCAAAGAGTACCATAGGTCCAAACTGTTGGAGAAGATGGCCACATTGA
TTGAGAAAGGGGTCATGTGGTACATTGATGCTGTAGGCCAGGCATGGAAGGCAGTTCTAGATGATGGGTG
CATGCGAATCTGTCTCTTCAAGAAGAATCAGCATGGTGGCCTCAGAGAGATCTACGTTATGGATGCGAAT
GCCCGACTTGTGCAGTTTGGGGTTGAGACCATGGCTAGGTGTGTCTGTGAGCTGAGCCCACATGAGACTG
TTGCCAACCCTAGGCTCAAGAATTCCATCATAGAGAACCATGGGCTGAAGTCAGCCCGTAGTCTTGGCCC
TGGCTCCATAAACATAAACTCATCCAATGACGCCAAGAAGTGGAATCAGGGGCACTACACAACAAAGCTA
GCTCTAGTTCTTTGTTGGTTCATGCCAGCCAAATTCCACAGATTCATTTGGGCTGCCATTTCCATGTTTC
GGAGAAAAAAGATGATGGTGGACCTAAGGTTTTTAGCTCACCTCAGTTCTAAATCTGAGTCTAGGTCATC
TGATCCGTTTAGGGAAGCAATGACAGACGCCTTCCATGGTAATAGGGAAGTCTCATGGATGGACAAAGGG
CGAACTTACATAAAGACAGAGACGGGGATGATGCAGGGCATACTGCACTTTACATCCAGTCTCCTCCACT
CTTGTGTTCAGAGTTTTTACAAGTCTTATTTCGTCTCGAAGCTCAAAGAGGGCTACATGGGGGAAAGCAT
CAGTGGGGTGGTGGACGTCATAGAAGGTTCTGACGACTCTGCGATCATGATCAGCATACGCCCTAAGTCA
GACATGGATGAAGTCCGATCAAGGTTCTTTGTTGCTAACTTGCTCCACTCTGTCAAGTTCTTAAATCCTT
TGTTTGGGATTTATTCATCAGAGAAATCAACAGTGAACACAGTGTATTGTGTCGAGTATAACTCTGAATT
CCATTTCCACAGGCACTTGGTTAGACCCACACTGAGATGGATAGCAGCGTCCCACCAAATCTCAGAGACT
GAAGCCCTTGCAAGCAGGCAAGAGGATTACTCTAACCTTCTGACCCAGTGCTTGGAAGGGGGGGCATCAT
TCTCTCTTACCTACCTCATACAGTGCGCTCAGCTCCTACACCACTACATGCTTCTAGGACTATGCTTACA
TCCCTTGTTTGGAACCTTCATGGGGATGCTGATATCAGACCCAGATCCAGCCCTAGGGTTCTTCCTCATG
GACAACCCTGCATTTGCAGGGGGAGCAGGATTTAGATTCAATCTGTGGAGGGCCTGCAAGACAACAGACC
TTGGGCGGAAGTATGCATATTATTTCAATGAGATACAGGGTAAAACAAAGGGAGATGAGGACTACAGGGC
TCTGGATGCCACATCGGGAGGAACTCTCAGCCACTCTGTTATGGTGTACTGGGGGGACAGGAAGAAGTAT
CAGGCCTTATTGAACAGGATGGGCCTTCCTGAAGACTGGGTGGAGCAGATAGATGAGAATCCTGGAGTCC
TTTACAGGAGAGCTGCCAACAAGAAGGAACTACTCTTAAAGCTGGCAGAGAAGGTTCATTCACCTGGTGT
AACTAGCAGCCTGAGTAAAGGGCATGTAGTGCCTCGGGTGGTGGCAGCAGGAGTATACCTCCTCTCACGC
CACTGCTTTCGCTTTAGTTCAAGCATCCATGGCAGGGGCTCAACACAGAAGGCTAGCCTTATAAAACTGT
TGATGATGTCTTCTATTTCTGCCATGAAGCACGGAGGCTCACTAAACCCTAATCAGGAGCGAATGCTCTT
CCCTCAGGCTCAAGAGTATGACAGGGTATGCACATTGCTTGAGGAAGTTGAGCACCTAACAGGAAAATTT
GTTGTTAGGGAGAGGAACATTGTCAGGAGCCGCATAGACTTGTTCCAAGAGCCAGTGGACTTGCGGTGCA
AGGCAGAAGATCTGGTGTCTGAGGTGTGGTTTGGCTTGAAAAGGACTAAGCTTGGGCCCCGTCTCCTCAA
GGAAGAGTGGGACAAACTTAGGGCCTCATTTGCATGGTTGAGCACAGACCCATCTGAAACATTGAGGGAT
GGTCCTTTTCTTAGCCATGTGCAGTTTAGGAACTTCATAGCCCACGTTGATGCCAAATCAAGATCAGTCA
GACTCCTAGGTGCCCCCGTGAAGAAATCAGGCGGGGTCACCACTATAAGCCAAGTAGTCAGAATGAACTT
CTTCCCTGGTTTTAGCCTAGAAGCTGAGAAGAGCTTAGACAATCAGGAAAGACTTGAGAGCATCTCCATC
CTCAAGCATGTCTTGTTCATGGTCTTGAATGGCCCATACACTGAGGAGTACAAGCTGGAAATGATCATAG
AGGCCTTCTCTACTCTTGTGATACCACAGCCATCAGAGGTCATCAGGAAATCAAGGACCATGACTTTATG
CCTTTTATCGAATTACTTATCTAGTAGGGGTGGGTCCATTCTAGACCAGATTGAGAGGGCACAGTCAGGC
ACTCTGGGAGGATTCAGCAAGCCCCAGAAGACATTCAGTAGGCCAGGAGGTGGTGTTGGCTACAAGGGAA
AAGGTGTGTGGACTGGAGTGATGGAGGACACCCATGTCCAAATTCTGATAGATGGAGATGGGACTAGTAA
CTGGCTTGAGGAGATCAGGCTCAGTAGTGATGCCAGGCTGTATGACGTCATTGAATCCATCCGAAGGTTA
TGTGATGACCTTGGGATCAACAACAGGGTAGCATCTGCATATAGAGGTCATTGCATGGTTAGGCTGAGTG
GATTCAAGATCAAGCCAGCATCAAGGACTGACGGCTGTCCAGTCAGGATTATGGAAAGGGGCTTCAGGAT
TAGGGAACTCCAAAACCCAGATGAGGTCAAGATGAGAGTGAGGGGCGACATCCTTAACCTCTCTGTCACT
ATACAAGAAGGAAGGGTCATGAACATTCTAAGCTACAGGCCGAGAGACACTGACATATCAGAGTCAGCCG
CAGCATACCTCTGGAGCAATCGAGACCTCTTCTCCTTTGGGAAGAAGGAGCCATCCTGCAGCTGGATCTG
CTTGAAAACTCTTGACAATTGGGCCTGGTCACATGCCTCAGTTCTCCTGGCAAATGACAGGAAGACCCAA
GGCATCGACAATAGAGCTATGGGGAACATCTTCAGGGACTGTCTCGAGGGTTCTCTAAGAAAGCAAGGGC
TGATGAGGTCAAAGCTCACAGAGATGGTTGAGAAGAATGTAGTTCCTTTAACAACTCAAGAGCTTGTCGA
CATACTGGAGGAGGACATTGACTTTTCAGATGTCATAGCTGTAGAGCTCTCAGAGGGATCGCTTGACATT
GAATCCATCTTTGATGGAGCACCTATCTTGTGGTCTGCTGAGGTGGAAGAGTTTGGAGAAGGAGTAGTGG
CTGTGAGCTATTCCAGTAAGTACTATCATCTAACTCTGATGGACCAAGCTGCCATCACAATGTGTGCAAT
CATGGGTAAGGAAGGATGTAGAGGGCTCCTTACTGAGAAGAGATGCATGGCAGCCATACGAGAGCAGGTA
CGGCCATTCCTCATATTCCTGCAAATTCCTGAGGACAGCATTTCTTGGGTATCTGATCAGTTCTGCGACT
CCAGGGGTCTTGATGAAGAGAGCACCATTATGTGGGGTTAACTTCTAAACACGGTTGGAACGCAGCCGAT
GTGTCTGTGGGTGACTAGGGAATGTTGGTTTTAGAAGGATTTCCTTAAGATCTGGGCGGTCTTTGTGT
