# Supplementary material for: Severe fever with thrombocytopenia syndrome virus was found in Northern Jiangxi Province, China
Source: Front Microbiol. 2024 Dec 4;15:1500146. doi: 10.3389/fmicb.2024.1500146 (PMC11666098; doi:10.3389/fmicb.2024.1500146)
Supplement: Supplementary file 1 [file Data_Sheet_1.ZIP › Supplementary materials/Dataset 1/The partial L segments/HQ141604.fasta]

>HQ141604.1 Phlebovirus JS4/China/2010 strain JS4 segment L, complete sequence
ACACAGAGACGCCCAGATGAACTTGGAAGTGCTTTGTGGTAGGATAAACGTGGAGAATGGGCTGTCTCTT
GGAGAACCAGGCCTGTACGACCAAATCTACGACAGGCCAGGGCTACCAGACCTAGATGTGACTGTCGATG
CCACAGGTGTGACGGTGGACATAGGGGCTGTGCCAGACTCAGCATCACAACTGGGTTCATCAATCAATGC
TGGGTTGATCACAATTCAGCTCTCTGAAGCATATAAGATCAATCATGACTTCACGTTCTCTGGTCTGTCA
AAGACTACAGACCGACGCCTCTCAGAGGTATTCCCCATTACCCATGATGGTTCTGATGGGATGACCCCTG
ATGTGATTCACACCAGATTGGATGGAACCATTGTGGTGGTTGAATTCTCAACCACTAGGAGCCATAACAT
TGGGGGCCTGGAGACAGCATACAGGACAAAGATAGAAAAATATAGGGACCCAATCTCAAGGCGTGTTGAT
ATCATGGAGAACCCGAGGGTCTTCTTTGGCGTTATTGTAGTCTCGTCAGGAGGGGTTCTGTCCAACATGC
CCCTAACCCAGGATGAGGCAGAGGAGCTTATGTACAGGTTCTGCATAGCCAATGAGATCTACACTAAGGC
TAGATCTATGGATGCGGACATTGAGCTACAGAAGAGTGAAGAGGAGCTTGAAGCCATTAGCAGGGCACTA
TCATTCTTCAGTTTGTTTGAGCCTAACATTGAAAGAGTGGAAGGAACATTCCCTAATTCAAAGATCGAGA
TGCTGGAACAGTTTCTCTCAACACCAGCTGATGTTGACTTCATCACCAAGACCCTCAAAGCTAAAGAGGT
GGAGGCCTATGCTGATCTTTGTGACAGCCACTACCTAAAGCCTGAGAAAACCATTCAAGAGCGGCTGGAA
ATCAATAGATGTGAGGCTATTGACAAAACTCAGGATCTCCTGGCTGGCCTGCATGCAAGAAGCAACAAGC
AAACATCATTGAATCGAGGGACAGTCAAACTCCCGCCCTGGCTACCAAAGCCATCAAGTGAGTCAATAGA
CATCAAGACCGACTCAGGCTATGGATCCTTAATGGATCATGGCGCATATGGTGAACTGTGGGCAAAGTGC
CTCCTAGATGTCTCGCTGGGAAATGTGGAGGGGGTAGTAAGTGACCCTGCAAAAGAACTTGACATTGCCA
TCTCTGATGATCCAGAAAAAGACACCCCCAAAGAGGCAAAGATAACCTATAGGCGATTCAAGCCTGCCTT
AAGTTCAAGTGCCCGTCAGGAATTTTCTCTCCAAGGAGTGGAGGGGAAGAAGTGGAAGAGAATGGCAGCA
AACCAGAAGAAAGAAAAAGAGTCCCATGAGACATTGAGCCCTTACCTGGATGTTGAAGACATTGGGGATT
TCCTAACATTCAACAATCTCCTTGCAGATTCGAGGTATGGAGATGAGTCCATCCAGAGAGCTGTGTCAAT
CTTGTTGGAAAAGGCATCTGCCATGCAAGACACAGAGCTCACTCATGCCCTCAATGACTCATTTAAGAGG
AACCTAAGCAGTAATGTGGTTCAGTGGTCTCTTTGGGTCTCATGTTTAGCACAGGAGCTAGCTAGTGCCC
TGAAGCAGCACTGCAGGGCTGGTGAGTTCATCATCAAGAAGCTGAAGTTCTGGCCTATCTACGTCATTAT
CAAGCCGACCAAGTCATCATCCCACATCTTCTACAGCTTAGGGATCCGCAAGGCTGACGTGACAAGGAGG
CTAACTGGTAGAGTCTTCTCTGACACCATTGATGCTGGGGAATGGGAGCTAACAGAGTTCAAAAGCCTGA
AGACATGCAAGCTCACGAATCTTGTCAACTTGCCATGCACCATGCTGAACTCAATAGCCTTCTGGAGAGA
GAAGTTGGGCGTGGCTCCATGGCTGGTTCGAAAGCCTTGTTCAGAGCTCAGAGAGCAGGTGGGCCTGACC
TTCCTGATCAGTCTGGAGGACAAGTCTAAGACTGAGGAGATCATCACCTTGACAAGGTACACCCAGATGG
AGGGCTTTGTCTCTCCTCCCATGCTGCCTAAGCCCCAAAAGATGCTAGGGAAACTGGAAGGACCTTTGAG
AACTAAGCTACAGGTATACCTCCTCAGGAAGCATCTAGATTGCATGGTGCGAATTGCTTCTCAGCCGTTC
AGCCTAATCCCCAGAGAGGGAAGGGTTGAGTGGGGAGGAACATTCCATGCCATCTCAGGTCGGTCCACAA
ACCTTGAGAATATGGTGAACAGCTGGTACATTGGGTACTACAAGAACAAAGAGGAGTCAACAGAGCTGAA
TGCCCTCGGAGAAATGTATAAGAAGATTGTGGAGATGGAAGAGGACAAGCCCAGCAGCCCTGAGTTCCTA
GGGTGGGGGGACACAGATTCCCCTAAGAAGCATGAGTTCTCACGGAGCTTCCTCAGAGCTGCTTGCTCAT
CTCTGGAGAGAGAAATTGCTCAGCGACATGGAAGACAATGGAAGCAGAACCTTGAGGAGCGTGTCCTGAG
AGAGATTGGGACCAAGAACATCCTGGACCTTGCATCCATGAAGGCCACAAGCAACTTTTCCAAAGACTGG
GAGCTCTACTCAGAAGTCCAGACAAAGGAGTACCATAGGTCCAAACTGCTGGAGAAGATGGCCACATTGA
TTGAGAAGGGAGTTATGTGGTACATTGATGCTGTGGGCCAGGCATGGAAGGCAGTTCTAGATGACGGGTG
CATGCGAATCTGTCTCTTCAAAAAGAATCAGCATGGTGGCCTCAGAGAGATCTACGTTATGGATGCGAAT
GCCCGGCTCGTGCAGTTTGGGGTTGAGACCATGGCTAGGTGTGTCTGTGAGCTGAGCCCACATGAGACTG
TTGCCAACCCTAGGCTCAAGAATTCCATCATAGAGAACCATGGGCTGAAGTCAGCCCGTAGCCTTGGCCC
TGGCTCTATAAACATAAACTCATCCAATGATGCCAAGAAGTGGAATCAGGGGCACTACACAACAAAGCTA
GCTCTAGTTCTTTGTTGGTTTATGCCAACCAAATTCCATAGATTCATTTGGGCTGCCATTTCCATGTTCC
GGAGGAAAAAGATGATGGTGGACCTAAGGTTTTTGGCTCACCTCAGTTCTAAATCTGAGTCCAGGTCAAC
TGATCCGTTTAGGGAAGCAATGACAGACGCCTTCCATGGTAATAGGGAAGTCTCATGGATGGACAAAGGG
CGAACTTACATAAAGACAGAGACAGGAATGATGCAGGGCATACTGCACTTTACATCCAGTCTCCTCCACT
CTTGTGTTCAGAGCTTCTACAAGTCTTATTTCGTCTCGAAGCTCAAGGAGGGCTACATGGGGGAAAGCAT
CAGTGGGGTGGTGGATGTCATAGAAGGCTCTGACGACTCAGCGATCATGATCAGCATACGCCCTAAGTCA
GATATGGATGAAGTCCGATCAAGGTTCTTTGTTGCTAACTTGCTCCACTCTGTCAAGTTCTTGAACCCTT
TGTTTGGAATTTATTCATCAGAGAAATCAACAGTGAACACAGTGTATTGTGTCGAGTATAACTCTGAATT
CCATTTCCACAGGCACTTGGTTAGACCCACACTGAGATGGATTGCAGCGTCTCACCAAATCTCAGAGACT
GAAGCCCTTGCAAGCAGGCAAGAGGATTACTCCAACCTTCTAACCCAGTGCTTGGAAGGAGGGGCCTCAT
TCTCTCTTACGTACCTCATACAGTGCGCTCAGCTCCTGCACCACTACATGCTTCTAGGACTATGCTTACA
TCCCTTGTTTGGAACATTCATGGGGATGCTGATATCAGACCCAGATCCTGCCTTAGGGTTCTTCCTCATG
GACAACCCTGCATTCGCAGGGGGAGCAGGATTTAGATTCAATCTGTGGAGAGCCTGCAAGACTACAGACC
TTGGGCGGAAGTATGCATATTATTTTAATGAGATACAGGGTAAAACAAAGGGAGATGAGGACTACAGAGC
TCTAGATGCCACATCGGGAGGAACTCTCAGCCACTCTGTTATGGTGTACTGGGGGGACAGGAAGAAGTAT
CAGGCCTTATTGAGCAGAATGGGCCTTCCTGAAGACTGGGTGGAGCAGATAGATGAGAATCCTGGAGTCC
TTTACAGGAGAGCTGCCAACAAGAAGGAACTACTCTTAAAACTGGCGGAGAAGGTTCATTCACCTGGTGT
GACTAGCAGCCTGAGCAAAGGGCATGTAGTGCCTCGGGTGGTGGCAGCAGGGGTATACCTTCTCTCACGC
CACTGCTTTCGCTTTAGTTCAAGCATCCATGGCAGGGGCTCAACACAGAAGGCTAGCCTCATAAAACTGC
TGATGATGTCTTCTATTTCTGCCATGAAGCATGGGGGCTCACTAAACCCTAACCAGGAGCGAATGCTCTT
CCCTCAGGCCCAAGAGTATGACAGAGTTTGCACATTGCTTGAGGAAGTTGAACACCTAACAGGGAAATTT
GTTGTTAGGGAGAGGAACATTGTCAGGAGCCGCATAGACTTGTTCCAAGAGCCAGTGGACTTGCGGTGCA
AGGCAGAAGATCTGGTGTCAGAGGTGTGGTTTGGCCTGAAAAGGACTAAGCTTGGACCCCGTCTCCTCAA
GGAAGAGTGGGACAAGCTTAGGGCCTCTTTTGCATGGCTGAGCACAGACCCATCTGAAACATTGAGGGAT
GGTCCTTTTCTTAGTCATGTGCAGTTTAGGAACTTCATAGCCCACGTTGATGCCAAATCAAGGTCAGTCA
GGCTCCTAGGTGCCCCCGTGAAGAAGTCAGGTGGGGTCACCACTATAAGCCAAGTAGTCAGAATGAACTT
CTTCCCTGGTTTTAGCCTAGAAGCTGAGAAGAGCTTAGACAATCAGGAAAGACTTGAGAGTATCTCCATC
CTCAAGCATGTCTTGTTCATGGTCTTAAATGGCCCATACACTGAGGAGTACAAGCTAGAAATGATCATAG
AGGCCTTTTCCACTCTTGTGATACCTCAACCATCAGAGGTCATCAGGAAATCAAGGACCATGACTCTATG
CCTCTTGTCGAATTACTTGTCTAGTAGGGGTGGTTCCATTCTAGACCAGATTGAGAGGGCACAGTCAGGC
ACTCTAGGAGGCTTCAGCAAGCCCCAGAAGACATTCATTAGGCCAGGAGGTGGTGTTGGCTACAAGGGAA
AAGGTGTGTGGACTGGAGTGATGGAGGACACCCATGTTCAAATTCTGATAGATGGAGATGGGACTAGTAA
CTGGCTTGAGGAGATCAGGCTCAGTAGTGATGCCAGGCTTTATGATGTTATTGAATCCATCCGAAGGTTA
TGTGATGACCTTGGGATCAACAACAGGGTGGCATCTGCATATAGAGGTCATTGCATGGTTAGGCTGAGTG
GATTCAAGATCAAGCCAGCATCAAGGACTGACGGCTGTCCAGTCAGGATTATGGAAAGGGGCTTCAGGAT
TAGGGAACTTCAGAACCCAGATGAGGTCAAGATGAGAGTGAGGGGCGACATCCTCAACCTCTCTGTCACC
ATACAAGAGGGAAGGGTCATGAACATTCTAAGCTACAGGCCGAGAGACACTGATATATCAGAGTCAGCCG
CAGCATATCTCTGGAGCAATCGAGACCTCTTCTCCTTTGGGAAGAAGGAGCCATCCTGCAGCTGGATCTG
CTTGAAAACTCTTGACAATTGGGCCTGGTCACATGCCTCAGTTCTCCTGGCAAATGATAGGAAGACCCAA
GGCATTGACAATAGAGCCATGGGGAATATTTTCAGGGACTGTCTCGAGGGTTCTCTTAGGAAGCAGGGAC
TGATGAGGTCAAAGCTCACAGAGATGGTGGAGAAGAATGTAGTTCCTTTAACAACTCAAGAGCTCGTCGA
CATCTTGGAGGAGGACATTGACTTTTCAGATGTCATAGCTGTGGAGCTCTCAGAGGGGTCACTTGACATT
GAATCCATCTTTGACGGGGCGCCTATCTTGTGGTCTGCAGAGGTGGAAGAGTTTGGAGAAGGAGTGGTGG
CTGTGAGCTATTCCAGTAAGTACTATCATCTAACCCTGATGGACCAGGCTGCTATCACAATGTGTGCGAT
CATGGGTAAGGAAGGCTGTAGAGGGCTCCTCACTGAGAAGAGATGCATGGCAGCCATACGAGAGCAGGTG
CGGCCATTCCTCATATTCCTGCAAATTCCTGAGGACAGCATTTCTTGGGTGTCTGATCAATTCTGCGACT
CCAGGGGTCTTGACGAAGAGAGCACCATTATGTGGGGTTAACTTTAAAACACGGTTGGCACGCAGTTGAT
GTATCTGTGGGTGACTAGGGAATGTTGGTTTTAGAAGGATTTCCTTAAGATCTGGGCGGTCTTTGTGT
