# Supplementary material for: Severe fever with thrombocytopenia syndrome virus was found in Northern Jiangxi Province, China
Source: Front Microbiol. 2024 Dec 4;15:1500146. doi: 10.3389/fmicb.2024.1500146 (PMC11666098; doi:10.3389/fmicb.2024.1500146)
Supplement: Supplementary file 1 [file Data_Sheet_1.ZIP › Supplementary materials/Dataset 1/The partial L segments/HQ141607.fasta]

>HQ141607.1 Phlebovirus LN2/China/2010 strain LN2 segment L, complete sequence
ACACAGAGACGCCCAGATGAACTTGGAAGTGCTTTGTGGTAGGATAAACGTGGAGAATGGGCTGTCTCTT
GGAGAACCAGGCCTGTACGATCAAATCTACGACAGGCCAGGGCTCCCAGACCTAGATGTGACTGTCGATG
CCACAGGTGTGACAGTGGACATAGGGGCTGTGCCAGACTCAGCATCACAACTGGGTTCATCAATCAATGC
TGGGCTGATCACAATCCAGCTCTCTGAAGCATACAAGATCAATCATGACTTCACGTTTTCTGGTCTGTCA
AAGACAACAGACCGACGCCTCTCAGAGGTATTCCCCATAACCCATGATGGTTCTGATGGGATGACCCCTG
ATGTGATCCACACCAGATTGGATGGAACCATAGTGGTGGTTGAATTTTCAACCACTAGGAGCCATAACAT
TGGGGGCCTGGAGGCAGCATATAGGACAAAGATAGAAAAATATAGGGACCCAATCTCAAGGCGTGTTGAT
ATCATGGAGAACCCGAGGGTCTTCTTTGGCGTAATTGTAGTCTCGTCAGGAGGGGTTCTGTCCAACATGC
CCTTGACTCAGGATGAGGCAGAGGAGCTCATGTACAGGTTCTGCATAGCCAATGAGATCTACACTAAGGC
TAGATCTATGGATGCAGACATTGAGCTACAGAAAAGTGAAGAAGAGCTTGAGGCTATTAGCAGGGCACTA
TCATTCTTCAGTTTGTTTGAGCCTAACATTGAAAGAGTGGAAGGAACATTCCCTAATTCAGAAATCGAGA
TGCTAGAACAGTTCCTCTCAACACCAGCTGATGTCGACTTCATCACCAAGACCCTCAAAGCAAAAGAAGT
GGAAGCCTATGCTGATCTTTGTGACAGCCACTACCTAAAGCCTGAGAAAACCATACAGGAGCGGCTAGAG
ATCAATAGATGTGAGGCTATTGACAAAACTCAGGACCTCCTAGCTGGCCTACATGCAAGGAGCAACAAGC
AAACATCATTGAATCGAGGGACAGTCAAACTCCCGCCCTGGCTACCAAAGCCATCAAGTGAGTCAATAGA
CATCAAGACCGACTCAGGCTTTGGTTCCCTAATGGATCATGGCGCATATGGTGAGCTGTGGGCAAAGTGC
CTTCTAGATGTCTCGCTAGGCAATGTGGAGGGGGTAGTCAGTGACCCTGCAAAAGAACTTGACATTGCCA
TCTCTGATGATCCAGAAAAAGACACCCCCAAAGAGGCAAAGATAACCTACAGACGATTCAAGCCTGCCTT
AAGTTCAAGTGCCCGTCAGGAATTCTCTCTCCAAGGAGTGGAGGGGAAGAAGTGGAAGAGAATGGCAGCA
AATCAGAAGAAAGAGAAGGAGTCCCATAAGACATTGAGCCCGTTCTTGGATGTTGAAGACATAGGAGATT
TCCTAACATTCAACAATCTTCTTGCAGATTCGAGGTATGGAGACGAGTCCATCCAGAGAGCTGTGTCAAT
ATTGTTGGAAAAGGCATCTGCCATGCAAGACACAGAGCTCACTCATGCCCTCAACGACTCATTTAAGAGG
AATCTAAGCAGCAATGTGGTTCAGTGGTCTCTTTGGGTCTCCTGTTTAGCACAGGAGCTAGCTAGTGCCC
TGAAGCAGCACTGCAGGGCTGGTGAGTTCATCATCAAGAAGCTGAAGTTCTGGCCTATCTATGTCATTAT
CAAGCCGACCAAATCATCATCCCATATCTTCTACAGCTTAGGGATCCGCAAGGCTGACGTGACAAGGAGG
CTAACTGGCAGAGTCTTCTCTGACACCATTGATGCTGGGGAATGGGAACTAACAGAGTTCAAAAGCCTGA
AGACATGCAAGCTCACGAATCTTGTCAACTTGCCATGCACCATGCTGAACTCAATAGCTTTCTGGAGAGA
GAAGCTGGGCGTGGCTCCATGGCTGGTTCGAAAGCCCTGTTCAGAGCTCAGGGAGCAGGTGGGCCTGACC
TTCCTGATCAGTCTGGAGGACAAGTCTAAGACTGAGGAGATCATCACCTTGACAAGGTACACCCAGATGG
AGGGCTTTGTCTCTCCTCCCATGCTGCCTAAGCCCCAAAAGATGCTGGGGAAACTGGGAGGGCCTTTGAG
AACTAAGCTACAGGTATACCTCCTTAGGAAGCATCTGGATTGCATGGTGCGAATTGCGTCTCAGCCATTC
AGCCTAATCCCTAGAGAGGGGAGGGTAGAGTGGGGAGGAACATTCCATGCCATCTCAGGCCGGTCCACAA
ACCTTGAGAACATGGTGAACAGCTGGTACATTGGGTACTACAAGAACAAAGAGGAGTCAACAGAGCTAAA
TGCCCTCGGAGAAATGTATAAGAAGATTGTGGAGATGGAAGAGGACAAGCCCAGCAGCCCTGAGTTTCTA
GGGTGGGGGGACACAGATTCTCCTAAGAAGCATGAATTCTCACGGAGCTTCCTCAGAGCTGCTTGCTCAT
CTCTAGAGAGAGAAATTGCTCAGCGACATGGGAGGCAATGGAAGCAGAACCTTGAGGAGCGTGTCCTGAG
AGAGATTGGAACCAAGAACATCCTGGACCTTGCATCCATGAAGGCTACAAGCAACTTTTCCAAAGACTGG
GAGCTCTACTCAGAAGTCCAGACCAAAGAGTACCATAGGTCCAAACTGCTGGAGAAGATGGCCACATTGA
TTGAGAAGGGGGTTATGTGGTACATTGATGCTGTGGGCCAGGCATGGAAGGCAGTTCTGGATGACGGGTG
CATGCGGATCTGTCTCTTCAAAAAGAATCAGCATGGTGGCCTCAGAGAGATCTACGTCATGGATGCGAAT
GCCCGGCTCGTGCAGTTTGGGGTTGAGACCATGGCTAGGTGTGTCTGTGAGCTGAGCCCACATGAGACTG
TTGCTAACCCTCGGCTCAAGAATTCCATCATAGAGAACCATGGGCTGAAGTCAGCCCGTAGTCTTGGCCC
TGGCTCTATAAACATAAACTCATCCAATGATGCCAAGAAGTGGAACCAGGGGCACTACACAACAAAGCTA
GCTCTAGTTCTTTGTTGGTTCATGCCAGCCAAATTCCACAGATTCATTTGGGCTGCCATTTCCATGTTTC
GGAGAAAAAAGATGATGGTGGACCTAAGGTTTTTAGCTCACCTCAGTTCTAAATCTGAGTCTAGGTCATC
TGATCCGTTTAGGGAAGCAATGACAGATGCCTTCCATGGTAATAGGGATGTCTCATGGATGGACAAAGGG
CGAACTTACATAAAGACAGAGACAGGAATGATGCAGGGCATACTGCACTTCACATCCAGTCTCCTCCACT
CTTGTGTTCAGAGCTTCTACAAGTCTTATTTCGTTTCGAAGCTCAAGGAGGGCTACATGGGGGAAAGCAT
CAGTGGGGTGGTGGATGTCATAGAAGGCTCTGACGACTCAGCGATCATGATTAGCATACGCCCTAAGTCA
GACATGGATGAAGTTCGATCCAGGTTCTTTGTTGCTAACTTGCTCCACTCAGTCAAGTTCTTGAATCCAT
TGTTTGGGATTTATTCATCAGAGAAATCAACAGTGAACACAGTGTATTGTGTCGAGTATAACTCTGAATT
CCATTTCCACAGGCACTTGGTCAGACCCACGCTGAGATGGATAGCAGCGTCTCATCAAATCTCAGAGACT
GAAGCCCTTGCAAGCAGGCAAGAGGATTACTCCAACCTTCTAACCCAGTGCTTGGAAGGAGGGGCCTCAT
TCTCTCTTACCTACCTCATACAGTGCGCTCAGCTCCTGCACCACTACATGCTTCTAGGACTATGCTTACA
TCCCCTGTTTGGAACCTTCATGGGGATGCTGATATCAGACCCAGATCCAGCCCTAGGGTTCTTCCTCATG
GACAACCCTGCATTCGCAGGGGGAGCAGGATTTAGATTCAATCTGTGGAGAGCCTGCAAGACTACAGACC
TTGGGCGGAAGTATGCATATTATTTCAATGAGATACAGGGTAAGACAAAGGGAGATGAGGACTACAGAGC
TCTGGACGCCACATCGGGAGGAACTCTCAGCCACTCTGTTATGGTGTACTGGGGGGACAGGAAGAAGTAT
CAGGCCTTATTGAACAGGATGGGCCTTCCTGAAGACTGGGTGGAGCAGATAGATGAGAATCCTGGAGTCC
TCTACAGGAGAGCTACCAACAAGAAGGAACTGCTCTTAAAGCTGGCAGAGAAGGTTCATTCACCTGGTGT
GACTAGCAGCCTGAGTAAAGGGCATGTAGTGCCTCGGGTGGTGGCAGCAGGAGTGTACCTCCTCTCACGT
CATTGCTTTCGCTTTAGTTCAAGCATCCATGGCAGGGGCTCAACGCAGAAGGCTAGCCTTATAAAATTGC
TGATGATGTCTTCTATTTCTGCCATGAAGCATGGGGGCTCTCTGAACCCTAACCAGGAGCGAATGCTCTT
CCCTCAGGCTCAAGAGTATGACAGAGTATGCACATTGCTTGAGGAAGTTGAACACCTAACAGGGAAATTT
GTTGTTAGGGAGAGAAACATTGTCAGGAGCCGCATAGACTTGTTCCAAGAGCCAGTGGACTTGCGGTGCA
AGGCAGAAGATCTGGTGTCAGAGGTGTGGTTTGGCCTGAAAAGGACTAAGCTTGGACCCCGTCTCCTCAA
GGAAGAGTGGGATAAACTTAGGGCCTCATTTGCATGGCTGAGCACAGACCCATCTGAGACATTGAGGGAT
GGTCCTTTTCTTAGCCATGTGCAGTTTAGGAACTTCATAGCCCACGTTGATGCCAAATCAAGATCAGTCA
GGCTCCTAGGTGCCCCCGTGAAGAAGTCAGGTGGGGTCACCACCATAAGCCAAGTGGTCAGAATGAACTT
CTTCCCTGGTTTTAGCCTAGAAGCTGAGAAGAGCTTAGACAATCAGGAAAGACTTGAGAGTATCTCCATC
CTCAAGCATGTCTTGTTCATGGTCTTGAATGGCCCATACACTGAGGAGTACAAGCTGGAAATGATCATAG
AGGCCTTCTCTACTCTTGTGATACCACAGCCATCAGAGGTCATCAGGAAATCAAGGACCATGACTTTATG
CCTCTTATCGAATTACTTGTCCAGTAGGGGTGGGTCCATTCTAGACCAAATTGAGAGGGCACAGTCAGGC
ACTCTAGGAGGCTTCAGCAAGCCCCAGAAGACATTTATTAGGCCAGGAGGTGGTGTTGGCTACAAGGGAA
AAGGTGTGTGGACTGGAGTGATGGAGGACACCCATGTTCAAATTCTGATAGATGGAGATGGTACTAGTAA
CTGGCTCGAGGAGATCAGGCTCAGTAGTGATGCTAGGCTTTATGATGTCATTGAATCCATCCGAAGGTTA
TGTGATGACCTTGGGATCAACAACAGGGTGGCATCTGCATATAGAGGCCATTGTATGGTTAGGCTGAGTG
GATTCAAGATCAAGCCAGCATCAAGGACTGACGGCTGTCCAGTCAGGATTATGGAAAGGGGCTTCAGGAT
TAGGGAACTTCAAAACCCAGATGAGGTCAAGATGAGAGTGAGGGGCGACATCCTCAACCTCTCTGTCACC
ATACAAGAAGGAAGGGTCATGAACATCCTAAGCTACAGGCCGAGAGACACTGATATATCAGAGTCAGCCG
CAGCATACCTCTGGAGCAATCGAGACCTCTTCTCCTTTGGGAAGAAGGAGCCATCCTGCAGCTGGATTTG
CTTGAAAACTCTAGATAATTGGGCCTGGTCACATGCCTCAGTTCTCCTGGCAAATGATAGGAAGACCCAA
GGTATTGACAATAGAGCTATGGGGAACATTTTCAGGGACTGTCTCGAGGGTTCTCTTAGAAAGCAAGGGT
TGATGAGGTCAAAGCTCACAGAGATGGTGGAGAAGAATGTAGTTCCTTTAACAACTCAAGAGCTTGTCGA
CATCCTGGAGGAGGACATTGACTTTTCAGATGTCATAGCTGTAGAGCTCTCAGAGGGATCACTTGACATT
GAATCCATCTTTGATGGGGCACCTATCTTGTGGTCTGCTGAGGTGGAAGAGTTTGGAGAAGGAGTGGTGG
CTGTGAGCTATTCCAGCAAGTACTATCATCTAACCCTGATGGACCAAGCTGCCATCACAATGTGTGCGAT
CATGGGTAAGGAAGGCTGTAGAGGGCTCCTTACTGAGAAGAGATGCATGGCAGCCATACGAGAGCAGGTG
CGGCCATTCCTCATATTCCTGCAAATTCCTGAGGATAGCATTTCTTGGGTGTCTGATCAGTTCTGCGACT
CCAGGGGTCTTGATGAAGAGAGCACCATTATGTGGGGTTAACTTTAAAACAGGGCTGGCACGCAGTTGAT
GTGTCTGTGGGTGACTAGGGAATGTTGGTTTTAGAAGGATTTCCTTAAGATCTGGGCGGTCTTTGTGT
