# Supplementary material for: Severe fever with thrombocytopenia syndrome virus was found in Northern Jiangxi Province, China
Source: Front Microbiol. 2024 Dec 4;15:1500146. doi: 10.3389/fmicb.2024.1500146 (PMC11666098; doi:10.3389/fmicb.2024.1500146)
Supplement: Supplementary file 1 [file Data_Sheet_1.ZIP › Supplementary materials/Dataset 1/The partial L segments/JX005846.fasta]

>JX005846.1 Heartland virus isolate Patient1 segment L, complete sequence
ACACAAAGACGTCCAGATGAATTTAGAAGCTCTTTGCTCTAGAGTGCTTTCAGAGAGAGGGCTATCAACT
GGTGAGCCTGGGGTATATGACCAGATTTTTGAAAGGCCTGGCCTCCCAAACCTTGAAGTCACAGTGGACT
CCACTGGGGTAGTTGTCGATGTTGGGGCCATTCCTGACTCAGCATCACAGCTAGGGTCCTCGATAAATGC
AGGCGTGCTCACCATACCTCTCTCAGAAGCATATAAGATAAATCATGACTTCACTTTCTCTGGACTGACT
AAGACAACAGATAGGAAGTTGTCTGAAGTATTCCCTTTGGTTCATGATGGCTCAGACTCAATGACCCCCG
ATGTGATCCACACAAGACTAGATGGAACAGTAGTTGTAATTGAATTCACAACAACCAGAAGCACAAACAT
GGGAGGACTTGAGGCTGCCTATCGGAGCAAGCTTGAAAAATACCGTGACCCACTAAACAGAAGAACAGAC
ATAATGCCTGATGCATCAATTTACTTTGGAATCATTGTTGTTAGTGCATCTGGTGTTCTCACAAATATGC
CTCTGACCCAAGATGAAGCTGAAGAATTGATGTTCAGGTTCTGTGTGGCAAATGAGATTTATTCCCAGGC
AAGAGCAATGGATGCTGAGGTTGAACTTCAAAAGTCAGAGGAGGAATATGAGGCCATATCCAGAGCAAGA
GCTTTCTTCACGCTTTTTGACTATGACGATGGTAAGCTCTCTGAGGCATTCCCTAACTCTGACATTGAGA
TGCTCAGAAGATTTCTGAGTCAGCCTGTAGACACAAGTTTTGTGACCACAACCCTCAAAGAAAAAGAGCA
AGAGGCTTATAAGAGAATGTGTGAGGAGCACTATCTAAAGAGTGGCATGAGCACAAAAGAGAGGCTTGAG
GCGAATCGCAGTGATGCAATAGACAAAACTAGAGCTCTCATGGAGAGACTCCACAACATGAGCAGCAAGG
AGCTACACTCGAATAAGAGCACAGTGAAGTTGCCTCCCTGGGTAGTGAAGCCTTCTGATAGGACGTTAGA
TGTCAAAACGGACACGGGATCAGGGGAGCTACTCAACCATGGCCCATATGGGGAGTTGTGGTCAAGATGC
TTCCTGGAGATTGTCCTTGGGAATGTGGAGGGGGTCATCAGCAGCCCTGAAAAGGAGCTGGAGATCGCCA
TCAGTGATGACCCTGAGGCTGACACCCCTAAGGCTGCAAAGATTAAATACCATAGGTTCCGGCCTGAGCT
CAGTTTAGAGAGCAAGCATGAATTTTCATTACAAGGCATCGAGGGCAAAAGATGGAAGCATTCAGCTAGG
AATGTCCTTAAAGATGAAATGTCCCACAAGACAATGAGCCCATTTGTTGATGTCTCGAACATTGAGGAGT
TTCTGATTATGAACAACCTGTTAAATGACACATCTTTTAATCGGGAAGGACTGCAAGAAACAATCAACCT
GTTGTTGGAGAAGGCTACTGAAATGCACCAAAATGGCTTATCAACAGCTTTGAATGATTCCTTCAAGAGA
AACTTCAACACAAACGTTGTGCAGTGGAGCATGTGGGTCTCATGCTTAGCTCAGGAATTGGCAAGTGCTT
TGAAGCAACATTGCAAGCCTGGTGAGTTTATCATCAAAAAATTAATGCACTGGCCAATATTCGTCATAAT
TAAGCCCACTAAGTCATCAAGTCACATATTCTACAGCTTGGCAATAAAAAAAGCCAACATTAAGAGGAGG
CTGATTGGTGATGTATTCACAGACACAATTGATGCGGGGGAGTGGGAGTTTTCAGAATTCAAAAGCCTCA
AGACGTGCAAGCTGACAAATCTCATTAACCTGCCGTGCACCATGCTCAACTCAATAGCGTTCTGGAGAGA
GAAGATGGGAGTAGCCCCCTGGATTTCTAGAAAGGCCTGCTCAGAGCTCAGGGAACAAGTGGCAATCACT
TTCCTTATGAGTCTGGAAGACAAATCAACAACAGAAGAGCTTGTTACTCTCACGAGGTATTCACAAATGG
AGGGATTTGTGTCTCCACCCCTGCTCCCTAAACCCCAGAAGATGGTGGAAAAGTTAGAAGTTCCTTTGCG
AACAAAGCTTCAAGTGTTTTTGTTTAGGAGGCATCTTGATGCTATTGTTAGAGTTGCTGCATCCCCATTC
CCCATTGTGGCAAGAGATGGTCGAGTGGAATGGACAGGGACATTCAATGCAATCACTGGCCGAAGCACTG
GGCTGGAAAACATGGTAAACAACTGGTATATTGGCTACTATAAAAACAAAGAAGAGTCGACCGAGCTAAA
TGCCTTGGGCGAGATGTACAAGAAGATTGTTGAGATTGAGGCTGAGAAGCCAACATCTTCTGAGTACCTA
GGATGGGGAGACACTAGCAGCCCTAAGAGGCATGAGTTCAGTAGAAGCTTCCTCAAGTCAGCATGCATAT
CTCTTGAGAAGGAGATAGAGATGAGGCATGGAAAGAGCTGGAAGCAAAGCTTGGAGGAGAGAGTCCTTAA
AGAGCTGGGCTCAAAGAACTTGCTGGACTTAGCAACAATGAAGGCAACAAGCAACTTTAGCAAGGAATGG
GAAGCTTTCTCAGAAGTCAGAACAAAAGAATACCATAGGTCCAAACTCCTAGAAAAGATGGCTGAACTAA
TAGAGCATGGGTTAATGTGGTATGTTGATGCTGCAGGTCATGCATGGAAGGCTGTCCTTGATGACAAGTG
TATGAGAATATGCTTGTTTAAGAAAAATCAGCATGGAGGCCTGAGGGAAATTTATGTAACGAATGCAAAT
GCAAGGCTTGTTCAATTTGGAGTAGAGACAATGGCACGGTGTGTGTGTGAGCTAAGCCCACATGAAACAA
TAGCTAACCCTAGACTCAAGTCAAGCATCATAGAGAATCATGGTCTCAAGAGTGCTCGACAATTAGGGCA
GGGGACCATTAATGTCAACTCTTCAAATGACGCAAAAAAATGGAGTCAGGGCCATTATACAACCAAATTG
GCTATGGTATTATGCTGGTTCATGCCAGCTAAGTTCCATAGGTTCATATGGGCAGGCATCTCAATGTTTA
GGTGCAAGAAGATGATGATGGACCTCAGGTTTTTAGAAAAATTGAGCACAAAGGCTAATCAGAAAACTGA
TGATGACTTCAGGAAAGACTTAGCTGGGGCCTTCCATGGCAATGTTGAGGTTCCTTGGATGACTCAAGGA
GCTACATATCTCCAGACTGAGACAGGGATGATGCAAGGGATCCTGCATTTTACATCAAGCCTACTGCATT
CATGCGTCCAAAGTTTTTACAAGGCATATTTTTTATCTCGGCTTAAAGAAGGGATCGCAGGCAGAACCAT
CAAGGCAGCTATAGATGTTTTAGAAGGCTCTGATGACTCAGCTATCATGATAAGCTTGAAGCCAGCCTCA
GACAATGAGGAAGCGATGGCTCGGTTTTTAACAGCCAACTTGCTATACTCAGTCAGAGTCATAAACCCGC
TCTTTGGCATTTATAGCTCTGAGAAGTCAACAGTAAATACCTTATTTTGTGTGGAATACAACTCAGAGTT
CCACTTCCACAAGCATTTAGTCAGGCCTACAATCAGATGGGTTGCAGCATCCCACCAAATCTCTGAGTCA
GAAGCCCTGGCAAGCAGGCAGGAAGATTATGCGAACCTTCTCACTCAATGTCTTGAAGGGGGTTCATCAT
TCTCTCTAACATATTTGATCCAGTGTGCCCAGCTCGTCCATCATTATATGCTGCTCGGGCTCTGCTTGCA
CCCGCTGTTTGGGACATTTGTAGGGATGCTGATTGAGGATCCAGATCCAGCCCTAGGCTTCTTCATAATG
GACAATCCAGCTTTTGCAGGGGGAGCTGGATTTAGATTCAACCTTTGGAGATCTTGCAAGTTCACAAACC
TTGGCAAAAAGTATGCATTCTTTTTCAATGAGATTCAAGGAAAAACCAAGGGGGATGCAGATTACAGAGC
ACTGGATGCAACAACTGGTGGAACATTAAGCCACTCTGTAATGACCTACTGGGGGGACAGGAGAAAGTAC
CAACATCTCCTAGACAGGATGGGGCTTCCCAAGGACTGGGTTGAGAGGATAGATGAAAACCCAAGCATCT
TATATAGGAGGCCTGAGAACAAGCAGGAACTTATCTTGAGGCTGGCAGAAAAAGTGCATTCTCCAGGTGT
CACTTCCAGCTTCAGCAAAGGGCATGTTGTACCTAGGGTGGTGGCAGCTGGAGTCTACTTGCTGTCAAGA
CATTGCTTCAGGTACACTGCATCAATCCACGGTAGGGGGGCATCTCAGAAGGCGAGTCTGATTAAGCTGC
TTGTCATGTCTTCAACATCAGCTGAGAGGAATCAAGGAAGGCTGAACCCAAATCAAGAAAGAATGCTCTT
TCCTCAAGTCCAAGAGTATGAAAGAGTATTGACCTTGTTAGATGAGGTTACTGCGCTCACAGGGAAGTTT
GTTGTGAGAGAAAGGAACATAGTCAAAAGCAGAGTAGAGCTTTTCCAGGAGCCTGTGGACTTAAGGTGCA
AAGCTGAAAACCTCATTGCAGAAATGTGGTTTGGACTTAAAAGAACAAAGTTGGGCCCAAGGCTGCTAAA
GGAAGAATGGGACAAACTCCGCGCCTCCTTCTCATGGTTAAGCACTGATCATAAAGAAACACTGGATGTG
GGTCCATTTCTTAGTCATGTTCAATTCAGGAATTTCATTGCACATGTGGATGCGAAGTCTAGGAGTGTTC
GACTTTTGGGGGCCCCTGTCAAGAAGTCTGGAGGAGTGACTACAGTGTCCCAGGTGGTGAAATCTAATTT
CTTTCCAGGTTTCATTTTGGACTCCAGTGAGAGCTTAGATGACCAAGAGAGGGTTGAGGGGGTGTCAATC
TTAAAACACATTCTATTTATGACCTTGAATGGCCCTTACACTGATGAGCAAAAGAAAGCCATGGTTCTGG
AGACCTTCCAATATTTTGCACTGCCACATGCTGCTGAAGTTGTGAAGAGATCACGATCACTAACCCTATG
CTTGATGAAGAATTTTATTGAGCAGAGAGGAGGGTCAATACTTGACCAAATTGAAAAGGCTCAGTCAGGT
ACAGTGGGTGGATTCAGTAAGCCCCAGAAGCCTTACCGCAAACAGTCAGGAGGCATTGGCTACAAGGGGA
AAGGTGTTTGGTCAGGCATAATGGAAAACACAAATGTACAGATCCTGATAGATGGTGATGGTTCATCAAA
CTGGATAGAAGAAATCAGGCTGAGTAGTGAGTCCAGGCTATTTGATGTCATAGAATCTGTCAGGAGGCTG
TGTGATGACATTAATGTCAATAATAGAGTTACATCAAGCTTTCGGGGTCATTGCATGGTGAGGCTTAGCA
ACTTTAAGGTCAAGCCAGCTTCAAGGGTAGAAGGTTGCCCAGTGCGACTCATGCCCTCTTCATTCCGGAT
AAAGGAGCTCCAAAACCCAGATGAGGTCTTCTTAAGGGTGAGGGGAGACATTCTAAACCTGTCCATCCTC
CTTCAAGAGGACCGAGTCATGAATCTGCTTAGCTACAGAGCTCGTGACACTGACATCTCAGAGTCTGCAG
CATCCTACCTATGGATGAATAGAACAGACTTCTCATTTGGAAAGAAGGAGCCATCTTGCAGCTGGATGTG
CTTGAAAACATTGGACTCATGGGCTTGGAATCAAGCAGCAAGAGTTCTTGAAAGAAACATCAAAACCCCT
GGAATTGATAACACCGCCATGGGGAACATTTTCAAGGATTGCTTAGAAAGCTCACTCAGAAAGCAGGGGT
TGCTTAGATCTAGAATTGCTGAGATGGTGGAACGTCATGTTATCCCACTAACAAGTCAGGAGCTGGTGGA
TATCCTGGAGGAAGATGTCGACTTTTCAGAAATGATGCAATCTGATATAATGGAAGGGGACCTAGACATT
GATATCCTGATGGAAGGGTCACCAATGCTCTGGGCAGCAGAAGTGGAGGAGATGGGAGAAGCTATGGTGA
TACTCAGTCAGTCAGGAAAGTATTATCATCTAAAATTAATGGATCAAGCAGCAACAACCCTTTCAACAAT
CCTTGGGAAAGATGGTTGCAGGCTTCTACTGGGGAGACCTACTGGGAGATCAAATCTCAGGGAGCAGGTG
AAGCCCTACTTGACATTATTGCAAATAAGAGAGGGAGATGTCAACTGGGTTTCTGAGTACAAAGATGACA
CACGTGGTCTTGATGAAGACTCTGCAGAAATGTGGGGTTAAACCAACCAGGACTGGGGCTCGGGTTGAGG
TGAAGTGACTCTGCTGTCTCACTTGAGCTATCAGTACCTAAAGGTTGATATCTGGACGGTCTTTGTGT
