# Supplementary material for: Severe fever with thrombocytopenia syndrome virus was found in Northern Jiangxi Province, China
Source: Front Microbiol. 2024 Dec 4;15:1500146. doi: 10.3389/fmicb.2024.1500146 (PMC11666098; doi:10.3389/fmicb.2024.1500146)
Supplement: Supplementary file 1 [file Data_Sheet_1.ZIP › Supplementary materials/Dataset 1/The partial L segments/KC505126.fasta]

>KC505126.1 Severe fever with thrombocytopenia syndrome virus isolate JS2011-013-1 segment L, complete sequence
ACACAGAGACGCCCAGATGGACTTGGAAGTGCTTTGTGGTAGGATAAACGTGGAGAATGGGCTGTCTCTT
GGAGAACCAGGCCTGTACGACCAAATCTACGACAGGCCAGGGCTCCCAGACCTAGATGTGACTGTCGATG
CCACAGGTGTGACAGTGGACATAGGGGCTGTGCCAGACTCAGCATCACAACTGGGTTCATCAATCAATGC
TGGGTTGATCACAATCCAGCTCTCTGAAGCATATAAGATCAATCATGACTTCACGTTTTCTGGTCTGTCA
AAGACAACAGACCGACGCCTCTCAGAGGTATTCCCCATCACCCATGATGGTTCTGATGGGATGACCCCTG
ATGTGATCCACACCAGATTGGATGGAACTATAGTGGTGGTTGAATTTTCAACCACTAGGAGCCATAACAT
TGGGGGCCTGGAGGCAGCATATAGGACAAAGATAGAAAAATATAGGGACCCAATCTCAAGGCGTGTTGAT
ATCATGGAGAACCCGAGGGTTTTCTTTGGCGTAATTGTAGTCTCGTCAGGAGGGGTTCTGTCCAACATGC
CCTTGACTCAGGATGAGGCAGAGGAGCTTATGTATAGGTTCTGCATAGCCAATGAGATCTACACTAAGGC
TAGATCTATGGATGCAGACATTGAGCTACAGAAAAGTGAAGAAGAGCTTGAGGCTATTAGCAGGGCACTA
TCATTCTTCAGTTTGTTTGAGCCTAATATTGAAAGAGTGGAAGGAACATTCCCTAATTCAGAAATCGAGA
TGCTGGAACAGTTCCTCTCAACACCAGCTGATGTTGACTTCATCACCAAGACCCTCAAAGCAAAAGAAGT
GGAAGCCTATGCTGATCTTTGTGACAGCCACTACCTAAAGCCTGAGAAGACCATACAGGAGCGGCTAGAG
ATCAATAGATGTGAGGCTATTGACAAAACTCAGGACCTCCTAGCTGGCCTGCATGCAAGGAGCAACAAGC
AAACATCATTGAATCGAGGGACAGTTAAACTCCCGCCCTGGCTACCAAAGCCATCAAGTGAGTCAATAGA
CATCAAGACCGACTCAGGCTTTGGTTCCTTAATGGATCATGGCGCATATGGTGAGCTGTGGGCAAAGTGC
CTTCTAGATGTCTCGCTAGGCAATGTGGAGGGGGTAGTCAGTGACCCTGCAAAAGAACTTGACATTGCCA
TCTCTGATGATCCAGAAAAAGACACCCCCAAAGAGGCAAAGATAACCTACAGGCGATTCAAGCCTGCCTT
AAGTTCAAGTGCCCGTCAGGAATTCTCTCTCCAAGGAGTGGAGGGGAAGAAGTGGAAGAGAATGGCAGCA
AATCAGAAGAAAGAAAAGGAGTCCCATGAGACATTGAGCCCGTTCTTGGATGTTGAAGACATAGGAGATT
TCCTAACATTCAACAATCTTCTTGCAGATTCGAGGTATGGAGACGAGTCCATCCAGAGAGCTGTGTCAAT
ATTGTTGGAAAAGGCATCTGCCATGCAAGACACAGAGCTCACTCATGCCCTCAACGACTCATTTAAGAGG
AATCTAAGCAGCAATGTGGTTCAGTGGTCTCTTTGGGTCTCCTGTTTAGCACAGGAGCTAGCTAGTGCCC
TGAAGCAACACTGTAGGGCTGGTGAGTTCATCATCAAGAAGCTGAAGTTCTGGCCTATCTATGTCATTAT
CAAGCCGACCAAATCATCATCCCATATCTTCTACAGCTTAGGGATCCGCAAGGCTGACGTGACAAGGAGG
CTAACTGGCAGAGTCTTCTCTGACACCATTGATGCTGGGGAATGGGAACTAACAGAGTTCAAAAGCCTGA
AGACATGCAAGCTCACGAATCTTGTCAACTTGCCATGCACCATGCTGAACTCAATAGCTTTCTGGAGAGA
GAAGCTGGGCGTGGCTCCATGGCTGGTTCGAAAGCCCTGTTCAGAGCTCAGGGAGCAGGTGGGCCTGACC
TTCCTGATCAGTCTGGAGGACAAATCTAAGACTGAGGAGATCATCACCTTGACAAGGTACACCCAGATGG
AGGGCTTTGTCTCTCCTCCCATGCTGCCTAAGCCCCAAAAGATGCTAGGGAAACTGGATGGGCCTTTGAG
AACTAAGCTACAGGTATACCTCCTCAGGAAGCATCTGGATTGTATGGTGCGAATTGCGTCTCAGCCATTC
AGCCTAATCCCTAGAGAGGGGAGGGTAGAGTGGGGAGGAACATTCCATGCCATCTCAGGCCGGTCCACAA
ACCTTGAGAACATGGTGAACAGCTGGTACATTGGATATTACAAGAACAAAGAGGAGTCAACAGAGCTAAA
TGCCCTCGGAGAAATGTATAAGAAGATTGTGGAGATGGAAGAGGACAAGCCCAGCAGCCCTGAGTTCCTA
GGGTGGGGGGACACAGATTCCCCTAAGAAGCATGAGTTCTCACGGAGCTTCCTCAGAGCTGCTTGCTCAT
CTCTAGAGAGAGAAATTGCTCAGCGACATGGAAGGCATTGGAAGCAGAACCTTGAGGAGCGTGTCCTGAG
AGAGATTGGGACCAAGAACATCCTGGACCTAGCATCCATGAAGGCTACAAGCAACTTTTCCAAAGACTGG
GAGCTCTACTCAGAAGTCCAGACCAAAGAGTACCATAGGTCCAAACTGCTGGAGAAGATGGCCACATTGA
TTGAGAAGGGGGTTATGTGGTACATTGATGCTGTGGGCCAGGCATGGAAGGCAGTTCTGGATGACGGGTG
CATGCGAATCTGTCTCTTCAAAAAGAATCAGCATGGTGGCCTCAGAGAGATCTATGTTATGGATGCGAAT
GCCCGGCTCGTGCAGTTTGGGGTTGAGACCATGGCTAGGTGTGTCTGTGAGCTGAGCCCACATGAGACTG
TTGCTAACCCTCGGCTCAAGAATTCCATCATAGAGAACCATGGACTGAAGTCAGCCCGTAGTCTTGGCCC
TGGCTCTATAAACATAAACTCATCCAATGATGCCAAGAAGTGGAATCAGGGGCACTACACAACAAAGCTA
GCTCTAGTTCTTTGTTGGTTCATGCCAGCCAAATTCCACAGATTCATTTGGGCTGCCATTTCCATGTTTC
GGAGAAAAAAGATGATGGTGGACCTAAGGTTTTTAGCTCACCTCAGTTCTAAATCTGAGTCTAGGTCATC
TGATCCGTTTAGGGAAGCAATGACAGATGCCTTCCATGGTAATAGGGATGTCTCATGGATGGACAAAGGG
CGAACTTACATTAAGACAGAGACAGGAATGATGCAGGGCATACTGCACTTCACATCCAGTCTCCTCCACT
CTTGTGTTCAGAGCTTCTACAAGTCTTATTTCGTCTCGAAGCTCAAGGAGGGCTACATGGGGGAAAGCAT
CTGTGGGGTGGTGGATGTCATAGAAGGCTCTGACGACTCAGCGATCATGATTAGCATACGCCCTAAGTCA
GACATGGATGAAGTTCGATCCAGGTTCTTTGTTGCTAACTTGCTCCACTCTGTCAAGTTCTTGAATCCAT
TGTTTGGGATTTATTCATCAGAGAAATCAACAGTGAACACAGTGTATTGTGTCGAGTATAACTCTGAATT
CCATTTCCACAGGCACTTGGTTAGACCCACACTGAGATGGATAGCAGCGTCTCATCAAATCTCAGAGACT
GAAGCCCTTGCAAGCAGGCAAGAGGATTACTCCAACCTTCTAACCCAGTGTTTGGAAGGAGGGGCCTCAT
TTTCTCTTACCTACCTCATACAGTGCGCTCAGCTCCTGCACCACTACATGCTTCTAGGACTATGCTTACA
TCCCCTGTTTGGAACCTTCATGGGGATGCTGATATCAGACCCAGATCCAGCCCTAGGGTTCTTCCTCATG
GACAACCCTGCATTTGCAGGGGGAGCAGGATTTAGATTCAATCTGTGGAGAGCCTGCAAGACTACAGACC
TTGGACGGAAGTATGCATATTATTTTAATGAGATACAGGGTAAGACAAAGGGAGATGAGGACTACAGAGC
TCTGGACGCCACATCGGGAGGAACTCTCAGCCACTCTGTTATGGTGTACTGGGGGGACAGGAAGAAGTAT
CAGGCCTTATTGAACAGGATGGGCCTTCCTGAAGACTGGGTGGAGCAGATAGATGAGAATCCTGGAGTCC
TCTACAGGAGAGCTGCCAACAAGAAGGAACTGCTCTTAAAGCTGGCAGAGAAGGTTCACTCACCTGGTGT
GACTAGCAGCCTGAGTAAGGGGCATGTAGTGCCTCGGGTGGTGGCAGCAGGAGTGTACCTCCTCTCACGT
CATTGCTTTCGCTTTAGTTCAAGCATCCATGGCAGGGGCTCAACGCAGAAGGCTAGCCTTATAAAATTGC
TGATGATGTCTTCCATTTCTGCCATGAAGCATGGGGGCTCACTGAACCCTAACCAGGAGCGAATGCTCTT
CCCTCAGGCTCAAGAGTATGACAGAGTATGCACGTTGCTTGAGGAAGTTGAACACCTAACAGGGAAATTT
GTTGTTAGGGAGAGAAACATTGTCAGGAGCCGCATAGACTTGTTCCAAGAGCCAGTGGACTTGCGGTGCA
AGGCAGAAGATCTGGTGTCAGAGGTGTGGTTTGGCCTGAAAAGGACCAAGCTTGGACCCCGTCTCCTCAA
GGAAGAGTGGGATAAACTTAGGGCCTCATTTGCATGGCTGAGCACAGACCCATCTGAAACATTGAGGGAT
GGTCCTTTTCTTAGCCATGTGCAGTTTAGGAACTTCATAGCCCACGTTGATGCCAAATCAAGATCTGTCA
GGCTCCTAGGTGCCCCCGTGAAGAAGTCAGGTGGGGTCACCACCATAAGCCAAGTGGTCAGAATGAACTT
CTTCCCTGGTTTTAGCCTAGAAGCTGAGAAGAGCTTGGACAATCAGGAAAGACTTGAGAGTATCTCTATC
CTCAAGCATGTCTTGTTCATGGTCTTGAATGGCCCATACACTGAGGAGTACAAGCTGGAAATGATCATAG
AGGCCTTCTCTACTCTTGTGATACCACAGCCATCAGAGGTCATCAGGAAATCAAGGACCATGACTTTATG
CCTCTTGTCGAATTACTTGTCCAGTAGGGGTGGGTCCATTCTAGACCAAATTGAGAGGGCACAGTCAGGC
ACTCTAGGAGGCTTCAGCAAGCCCCAGAAGACATTTATTAGGCCAGGAGGTGGTGTTGGCTACAAGGGAA
AAGGTGTGTGGACTGGAGTGATGGAGGACACCCATGTTCAAATTCTGATAGATGGAGATGGTACTAGTAA
CTGGCTCGAGGAGATCAGGCTCAGTAGTGATGCTAGGCTTTATGATGTCATTGAATCCATCCGAAGGTTG
TGTGATGACCTTGGGATCAACAACAGGGTGGCATCTGCATATAGAGGCCATTGTATGGTTAGGCTGAGTG
GATTCAAGATCAAGCCAGCATCAAGGACTGATGGCTGTCCAGTCAGGATTATGGAAAGGGGCTTCAGGAT
TAGGGAACTTCAAAACCCAGATGAGGTCAAGATGAGAGTGAGGGGCGACATCCTCAACCTCTCTGTCACC
ATACAAGAAGGAAGAGTCATGAACATCCTAAGCTACAGGCCGAGAGACACTGATATATCAGAGTCAGCCG
CAGCATACCTCTGGAGCAATCGAGACCTCTTCTCCTTTGGGAAAAAGGAGCCATCCTGCAGCTGGATCTG
CTTGAAAACTCTAGATAATTGGGCCTGGTCACATGCCTCAGTTCTCCTGGCAAATGATAGGAAGACCCAA
GGTATTGACAATAGAGCTATGGGGAACATTTTCAGGGACTGTCTCGAGGGTTCTCTTAGAAAACAAGGGT
TGATGAGGTCAAAGCTCACAGAGATGGTGGAGAAGAATGTAGTTCCTTTAACAACTCAAGAGCTTGTCGA
CATCCTGGAGGAGGACATTGACTTTTCAGATGTCATAGCTGTAGAGCTCTCAGAGGGATCACTTGACATT
GAATCCATCTTTGATGGGGCACCTATCTTGTGGTCTGCTGAGGTGGAAGAGTTTGGAGAAGGAGTGGTGG
CTGTGAGCTATTCCAGCAAGTACTATCATCTAACCCTGATGGACCAAGCTGCCATCACAATGTGTGCGAT
CATGGGTAAGGAAGGCTGTAGAGGGCTCCTTACTGAGAAGAGATGCATGGCAGCCATACGAGAGCAGGTG
CGGCCATTTCTCATATTCCTGCAAATTCCTGAGGATAGCATTTCTTGGGTGTCTGATCAGTTCTGCGACT
CCAGGGGTCTTGATGAAGAGAGCACCATTATGTGGGGTTAACTTTAAAACAGGGCTGGCACGCAGTTAGT
GTATCTGTGGGTGACTAGGGGATGTTGGTTTTAGAAGGATTTCCTTAAGATCTGGGCGGTCTTTGTGT
