# Supplementary material for: Severe fever with thrombocytopenia syndrome virus was found in Northern Jiangxi Province, China
Source: Front Microbiol. 2024 Dec 4;15:1500146. doi: 10.3389/fmicb.2024.1500146 (PMC11666098; doi:10.3389/fmicb.2024.1500146)
Supplement: Supplementary file 1 [file Data_Sheet_1.ZIP › Supplementary materials/Dataset 1/The partial L segments/KC505135.fasta]

>KC505135.1 Severe fever with thrombocytopenia syndrome virus isolate JS2011-062 segment L, complete sequence
ACACAGAGACGCCCAGATGGACTTGGAAGTGCTTTGTGGGAGGATAAACGTGGAGAATGGGCTGTCTCTT
GGAGAACCAGGCCTGTACGACCAAATCTACGATAGGCCAGGGCTACCAGACCTAGATGTGACTGTCGATG
CCACAGGTGTAACAGTGGACATAGGGGCTGTGCCAGACTCAGCATCACAACTGGGTTCATCAATCAATGC
TGGGTTGATCACAATCCAGCTCTCTGAGGCATATAAGATCAATCATGACTTCACGTTTTCTGGCCTGTCA
AAGACAACAGACCGACGCCTCTCAGAGGTATTCCCCATTACCCATGATGGTTCTGATGGGATGACCCCTG
ATGTGATTCACACCAGATTGGATGGAACCATTGTGGTGGTTGAATTTTCAACCACTAGGAGCCATAACAT
TGGGGGCCTAGAGGCAGCATATAGGACAAAGATAGAAAAATATAGGGACCCAATCTCAAGGCGTGTTGAT
ATCATGGAGAACCCGAGGGTCTTCTTTGGCGTCATTGTGGTCTCGTCAGGAGGGGTTCTGTCCAACATGC
CCCTGACTCAGGATGAGGCAGAGGAGCTCATGTACAGGTTCTGCATAGCCAATGAGATCTACACTAAGGC
TAGATCTATGGATGCAGACATTGAGCTACAGAAGAGTGAGGAAGAGCTTGAGGCTATTAGCAGGGCACTA
TCATTCTTCAGTTTGTTTGAGCCTAACATTGAAAGAGTGGAAGGAACATTCCCCAATTCAGAAATCGAGA
TGCTGGAACAGTTTCTCTCAACACCAGCTGATGTTGACTTCATCACCAAGACCCTCAAAGCAAAAGAGGT
GGAGGCTTATGCTGATCTTTGTGACAGCCACTACCTAAAGCCTGAGAAAACTATTCAGGAGCGGCTAGAA
ATCAATAGATGTGAGGCTATTGACAAAACTCAGGACCTACTAGCTGGCCTGCATGCGAGGAGCAACAAGC
AAACATCATTGAATCGAGGGACAGTCAAACTCCCACCCTGGCTACCAAAGCCATCAAGTGAGTCAATAGA
CATCAAGACCGACTCAGGCTTTGGTTCCTTAATGGATCATGGCGCATATGGTGAGCTGTGGGCAAAGTGC
CTTCTAGATGTCTCGCTGGGCAATGTGGAGGGGGTAGTCAGTGACCCTGCAAAAGAGCTTGACATTGCTA
TCTCTGATGATCCAGAAAAGGATACCCCCAGAGAGGCAAAGATAACCTATAGACGATTCAAGCCTGCCTT
AAGTTCAAGTGCCCGTCAAGAATTTTCTCTCCAAGGAGTGGAGGGGAAGAAGTGGAAGAGAATGGCAGCA
AACCAGAAGAAAGAGAAGGAGTCCCATGAGACACTGAGCCCTTTCTTGGATGTTGAAGACATTGGAGATT
TCCTTACATTCAACAATCTTCTTGCTGATTCGAGGTATGGAGATGAGTCCGTCCAGAGAGCTGTGTCAAT
CTTGTTGGAAAAGGCATCTGCCATGCAAGACACAGAGCTCACTCATGCCCTCAACGACTCATTTAAGAGG
AACCTAAGCAGTAATGTGGTCCAGTGGTCTCTTTGGGTCTCCTGCCTTGCACAGGAACTAGCTAGTGCCC
TGAAGCAGCACTGCAGGGCTGGTGAGTTTATCATCAAGAAGCTGAAGTTCTGGCCTATCTATGTCATTAT
CAAGCCGACCAAATCATCATCCCATATCTTCTACAGCTTAGGGATCCGCAAGGCTGATGTGACAAGGAGG
CTAACTGGCAGGGTCTTCTCTGACACCATTGATGCTGGGGAATGGGAGCTAACAGAGTTCAAAAGCCTGA
AGACATGCAAGCTCACGAATCTTGTCAACTTGCCATGCACCATGCTGAACTCAATAGCTTTCTGGAGAGA
GAAGTTGGGCGTGGCTCCATGGCTGGTTCGAAAGCCTTGTTCAGAGCTCAGAGAGCAGGTGGGCCTGACC
TTCCTGATCAGTCTGGAGGACAAGTCTAAGACTGAGGAGATCATCACCTTGACAAGGTACACCCAGATGG
AGGGCTTTGTCTCTCCCCCTATGCTGCCTAAGCCCCAAAAGATGCTTGGGAAACTGGATGGACCTTTGAG
AACTAAGCTACAGGTATACCTCCTCAGGAAGCATCTGGATTGTATGGTGCGAATTGCTTCTCAGCCATTC
AGCTTAATCCCAAGAGAGGGGAGGGTAGAGTGGGGAGGAACATTCCATGCCATCTCAGGCCGGTCCACAA
ACCTTGAGAATATGGTGAACAGCTGGTACATTGGGTACTACAAGAACAAAGAGGAGTCAACAGAGCTGAA
TGCTCTCGGAGAAATGTATAAGAAGATTGTGGAGATGGAAGAGGACAAGCCCAGCAGCCCTGAGTTTCTA
GGGTGGGGGGACACAGATTCCCCAAAGAAGCATGAATTCTCACGGAGCTTCCTCAGAGCTGCTTGCTCAT
CTCTGGAGAGAGAAATTGCTCAGCGACATGGAAGACAATGGAAGCAGAACCTTGAGGAGCGTGTCCTGAG
AGAGATTGGGACCAAGAACATCCTGGACCTTGCATCCATGAAAGCTACAAGCAACTTCTCCAAAGATTGG
GAGCTCTACTCAGAAGTCCAGACCAAAGAGTACCATAGGTCCAAACTGCTGGAGAAGATGGCCACATTGA
TTGAGAAGGGGGTTATGTGGTACATTGATGCTGTGGGCCAGGCATGGAAAGCAGTTCTGGATGACGGGTG
CATGCGAATCTGCCTCTTCAAAAAGAATCAGCATGGTGGCCTCAGAGAGATCTACGTTATGGATGCAAAT
GCCCGGCTCGTGCAGTTTGGGGTTGAGACCATGGCTAGGTGTGTCTGTGAGCTGAGCCCACATGAGACTG
TTGCCAACCCTAGGCTCAAGAATTCCATCATAGAGAACCATGGGCTGAAGTCAGCCCGCAGTCTTGGCCC
TGGCTCTATTAACATAAACTCATCCAATGATGCCAAGAAGTGGAATCAGGGGCACTACACAACAAAGCTA
GCTCTAGTTCTTTGTTGGTTCATGCCAGCCAAATTCCACAGATTCATTTGGGCTGCCATTTCCATGTTTC
GGAGAAAAAAGATGATGGTGGACCTAAGGTTTTTAGCTCACCTCAGTTCTAAATCTGAGTCTAGGTCATC
TGATCCGTTTAGGGAAGCAATGACAGACGCCTTCCATGGTAATAGGGAAGTTTCATGGATGGACAAAGGG
CGAACTTACATAAAGACAGAGACAGGAATGATGCAGGGCATACTGCACTTTACATCTAGTCTCCTCCACT
CTTGTGTTCAGAGCTTTTACAAGTCCTATTTCGTCTCGAAGCTCAAGGAGGGCTACATGGGGGAAAGCAT
CAGTGGGGTAGTGGATGTCATAGAAGGTTCTGACGACTCAGCGATCATGATCAGCATACGCCCTAAGTCA
GACATGGATGAAGTCCGATCAAGGTTCTTTGTTGCTAACTTGCTCCACTCTGTCAAGTTCTTGAACCCTT
TGTTTGGGATTTATTCATCAGAGAAATCAACAGTGAACACAGTGTATTGTGTCGAGTATAACTCTGAATT
CCATTTCCACAGGCACTTGGTTAGACCCACACTGAGATGGATTGCAGCGTCTCACCAAATCTCAGAGACT
GAAGCCCTTGCAAGCAGGCAAGAAGATTACTCTAACCTCCTAACACAGTGCTTGGAAGGAGGGGCCTCAT
TCTCTCTTACCTACCTCATACAGTGTGCTCAGCTCCTGCACCACTACATGCTTCTAGGACTGTGCTTACA
TCCCTTGTTTGGAACCTTCATGGGGATGTTGATATCAGACCCAGATCCAGCCCTAGGGTTCTTCCTCATG
GACAACCCTGCATTCGCAGGGGGAGCAGGATTTAGGTTCAATCTGTGGAGAGCCTGCAAGACCACAGACC
TTGGGCGGAAGTATGCATATTACTTTAATGAGATACAGGGTAAAACAAAGGGAGATGAGGACTACAGAGC
TCTGGACGCCACATCGGGAGGAACTCTCAGCCACTCTGTTATGGTGTACTGGGGGGACAGGAAGAAGTAT
CAGGCCTTGCTGAACAGGATGGGCCTTCCCGAAGACTGGGTGGAGCAGATAGATGAGAATCCTGGAGTCC
TTTACAGGAGAGCTGCCAACAAGAAGGAACTACTCTTAAAACTAGCAGAGAAGGTTCATTCTCCTGGTGT
GACTAGCAGCCTGAGTAAAGGGCATGTTGTGCCTCGGGTGGTGGCAGCAGGAGTATACCTTCTCTCACGC
CATTGCTTTCGCTTTAGCTCAAGCATCCATGGCAGGGGCTCAACACAGAAGGCTAGCCTTATAAAACTGC
TGATGATGTCCTCTATTTCTGCCATGAAGCACGGGGGCTCACTAAACCCTAATCAGGAGCGAATGCTCTT
CCCTCAGGCTCAAGAGTATGACAGAGTATGCACATTGCTTGAGGAAGTTGAACACCTAACAGGGAAATTT
GTTGTTAGAGAGAGAAACATTGTCAGGAGCCGTATAGACTTGTTCCAAGAGCCAGTGGACTTGCGGTGCA
AGGCAGAAGATCTGGTGTCAGAGGTGTGGTTTGGACTGAAAAGGACTAAGCTTGGACCCCGTCTCCTCAA
GGAAGAGTGGGACAAACTTAGGGCCTCATTTGCATGGTTGAGCACAGACCCATCTGAAACATTGAGGGAT
GGCCCTTTTCTTAGCCATGTGCAGTTTAGGAACTTCATAGCCCACGTTGATGCCAAATCAAGATCAGTCA
GGCTCCTGGGTGCCCCCGTGAAGAAGTCAGGTGGGGTCACCACCATAAGCCAAGTAGTCAGAATGAACTT
CTTCCCTGGTTTTAGCCTAGAAGCTGAGAAGAGTTTAGACAATCAGGAAAGACTTGAGAGCATATCCATC
CTCAAGCATGTCTTGTTCATGGTCTTGAATGGCCCATACACTGAGGAGTACAAGCTGGAAATGATCATAG
AGGCCTTCTCTACTCTTGTGATACCACAGCCATCAGAGGTCATCAGAAAATCAAGGACCATGACTTTATG
CCTCTTATCGAATTACTTGTCTAGTAGGGGTGGGTCCATTCTAGACCAGATTGAGAGGGCACAGTCAGGA
ACTCTAGGAGGCTTCAGCAAGCCCCAGAAGACATTCATTAGGCCAGGAGGTGGTGTTGGCTATAAGGGAA
AAGGTGTGTGGACTGGAGTGATGGAGGACACCCATGTTCAAATTCTGATAGATGGAGATGGGACTAGTAA
CTGGCTTGAGGAGATCAGGCTCAGTAGTGATGCCAGGCTTTATGATGTTATTGAATCCATCCGAAGGTTA
TGTGATGACCTTGGGATCAACAACAGGGTGGCATCTGCATATAGAGGTCATTGCATGGTTAGGCTGAGTG
GATTCAAGATCAAGCCAGCATCAAGGACTGACGGGTGTCCAGTCAGGATTATGGAAAGGGGCTTCAGGAT
TAGGGAACTTCAAAACCCGGATGAGGTCAAGATGAGAGTGAGGGGCGACATCCTCAACCTCTCTGTCACC
ATACAAGAAGGAAGGGTCATGAACATTCTAAGCTACAGGCCAAGAGACACTGATATATCAGAGTCAGCCG
CAGCATACCTCTGGAGCAATCGAGACCTCTTCTCCTTTGGGAAGAAGGAACCATCCTGCAGCTGGATCTG
CTTGAAAACTCTTGACAATTGGGCCTGGTCACATGCCTCAGTTCTCCTGGCAAATGATAGGAAGACCCAA
GGCATTGACAATAGAGCTATGGGGAACATTTTCAGGGACTGCCTCGAGGGTTCTCTCAGAAAGCAAGGGC
TGATGAGGTCAAAGCTCACAGAGATGGTGGAGAAGAATGTAGTCCCTTTAACAACTCAAGAGCTTGTCGA
CATTCTGGAGGAGGACATTGACTTTTCAGATGTCATAGCTGTGGAGCTCTCAGAGGGATCACTTGACATC
GAATCCATCTTTGATGGGGCACCTATCTTGTGGTCTGCTGAGGTGGAAGAGTTTGGAGAAGGAGTGGTGG
CTGTGAGCTATTCCAGCAAGTACTATCATCTAACCCTGATGGACCAAGCTGCCATCACAATGTGTGCGAT
CATGGGTAAGGAAGGCTGTAGAGGGCTCCTTACTGAGAAGAGATGCATGGCAGCCATACGAGAGCAGGTA
CGGCCATTCCTCATATTCCTGCAAATTCCTGAGGACAGCATTTCTTGGGTGTCTGACCAGTTCTGCGACT
CCAGGGGTCTTGATGAAGAGAGCACCATTATGTGGGGTTAACTTTAAAACACGGTTGGAACGCAGTTGAT
GTGTCTGTGGGTGGCTAGGGAATGTTGGTTTTAGAAGGATTTCCTTAAGATCTGGGCGGTCTTTGTGT
