# Supplementary material for: Severe fever with thrombocytopenia syndrome virus was found in Northern Jiangxi Province, China
Source: Front Microbiol. 2024 Dec 4;15:1500146. doi: 10.3389/fmicb.2024.1500146 (PMC11666098; doi:10.3389/fmicb.2024.1500146)
Supplement: Supplementary file 1 [file Data_Sheet_1.ZIP › Supplementary materials/Dataset 1/The partial L segments/KF374682.fasta]

>KF374682.1 Severe fever with thrombocytopenia syndrome virus strain Zhao segment L, complete sequence
ACACAGAGACGCCCAGATGAACTTGGAAGTGCTTTGTGGTAGGATAAACGTGGAGAATGGGCTGTCTCTT
GGAGAACCAGGCCTGTACGACCAAATCTACGACAGGCCAGGGCTGCCAGACCTAGATGTGACTGTCGATG
CCACAGGTGTGACAGTGGACATAGGGGCTGTGCCAGACTCTGCATCACAACTGGGTTCATCAATCAATGC
TGGGTTGATCACAATCCAGCTCTCTGAAGCGTATAAGATCAATCATGATTTCACGTTTTCTGGCCTGTCA
AAGACAACAGACCGACGCCTCTCAGAGGTATTCCCCATTACCCATGATGGTTCTGATGGGATGACTCCAG
ATGTGATTCACACCAGATTGGATGGAACCATTGTAGTGGTTGAATTTTCAACCACTAGGAGCCATAACAT
TGGGGGTCTGGAGGCAGCATACAGGACAAAGATAGAAAAGTATAGGGACCCAATCTCAAGGCGTGTTGAT
ATCATGGAGAACCCGAGGGTCTTCTTTGGCGTTATTGTAGTGTCGTCAGGAGGAGTTCTGTCCAACATGC
CCCTGACTCAGGATGAGGCAGAGGAGCTCATGTACAGGTTCTGCATAGCCAATGAGATCTACACTAAGGC
TAGGTCTATGGATGCAGACATTGAGCTACAAAAGAGCGAAGAAGAGCTTGAGGCTATTAGCAGGGCACTA
TCATTCTTCAGTTTGTTTGAGCCTAACATTGAAAGAGTGGAAGGAACATTCCCTAATTCAGAAATAGAGA
TGCTGGAACAGTTTCTCTCAACTCCAGCTGATGTTGACTTCATCACCAAGACCCTCAAAGCAAAAGAGGT
GGAGGCCTATGCTGATCTTTGTGACAGCCACTACCTAAAGCCTGAAAAAACCATTCAGGAGCGGCTAGAG
ATCAATAGATGTGAGGCTATTGACAAGACTCAGGACCTACTAGCTAGCCTGCATGCAAGGAGCAACAAGC
AAACATCACTGAATCGAGGGACAGTCAAACTCCCGCCCTGGCTACCAAAGCCATCAAGTGAGTCAATAGA
CATCAAGACCGACTCAGGCTTTGGTTCCTTAATGGATCATGGCGCATATGGTGAGCTGTGGGCAAAGTGC
TTACTAGATGTCTCGCTGGGCAATGTGGAGGGGGTGGTCAGTGACCCTGCAAAAGAACTTGACATTGCTA
TCTCTGATGATCCAGAAAAAGATACCCCCAAAGAGGCAAAGATAACCTATAGGCGATTCAAGCCTGCCTT
AAGCTCAAGTGCCCGTCAGGAATTTTCTCTCCAAGGAGTGGAGGGGAAGAAGTGGAAGAGAATGGCTGCA
AACCAGAAGAAAGAGAAGGAGTCCCATGAGACATTGAGCCCTTTCTTGGATGTTGAAGACATTGGGGATT
TCCTAACATTCAACAATCTTCTCGCAGATTCGAGGTATGGAGATGAGTCCGTCCAGAGAGCTGTGTCAAT
CTTGTTGGAAAAGGCATCTGCCATGCAAGACACAGAGCTTACTCATGCCCTCAATGACTCATTCAAGAGG
AACCTAAGCAGCAATGTGGTTCAGTGGTCCCTTTGGGTCTCCTGTTTAGCACAAGAGCTAGCTAGTGCTC
TGAAGCAGCACTGCAGGGCTGGTGAGTTCATCATCAAGAAGCTGAAGTTCTGGCCTATCTATGTTATTAT
CAAGCCGACCAAATCGTCATCCCATATCTTCTACAGCTTAGGGATCCGCAAGGCTGATGTGACAAGGAGG
CTCACTGGCAGAGTCTTCTCTGACACCATTGATGCTGGGGAATGGGAGCTAACAGAGTTCAAAAGCCTGA
AGACATGCAAGCTCACGAACCTTGTCAACTTACCATGCACCATGTTGAACTCAATAGCTTTCTGGAGAGA
GAAGCTGGGCGTGGCTCCATGGCTAGTTCGAAAGCCCTGTTCAGAGCTCAGAGAGCAGGTGGGCCTGACC
TTCCTGATCAGTCTGGAGGACAAGTCTAAGACTGAGGAGATCATCACCTTGACAAGGTACACCCAGATGG
AGGGCTTTGTCTCTCCTCCTATGCTGCCTAAGCCCCAAAAGATGCTAGGGAAACTGGATGGGCCTTTGAG
AACTAAGCTACAGGTATACCTCCTCAGGAAGCATCTGGATTGCATGGTGCGAATTGCTTCTCAGCCATTC
AGCCTAATCCCTAGAGAGGGGAGGGTAGAATGGGGAGGGACATTCCATGCCATCTCAGGCCGGTCCACAA
ACCTTGAGAACATGGTGAACAGCTGGTACATTGGGTACTACAAGAACAAAGAGGAGTCAACGGAGCTAAA
TGCTCTTGGAGAAATGTATAAGAAGATTGTGGAGATGGAAGAGGACAAGCCCAGCAGTCCTGAGTTTCTA
GGGTGGGGGGACACTGATTCCCCTAAGAAGCATGAATTCTCACGGAGCTTCCTCAGAGCTGCTTGCTCAT
CTCTGGAGAGAGAAATAGCTCAGCGGCACGGAAGACAATGGAAGCAGAACCTTGAGGAGCGTGTCCTGAG
AGAGATTGGGACCAAGAACATCCTAGACCTTGCATCCATGAAGGCCACAAGCAACTTTTCCAAAGATTGG
GAGCTCTACTCAGAAGTCCAGACCAAAGAGTACCATAGGTCCAAACTGCTAGAGAAGATGGCCACATTGA
TTGAGAAGGGGGTTATGTGGTACATTGATGCTGTGGGCCAGGCATGGAAGGCAGTTCTAGATGACGGGTG
CATGCGAATCTGTCTCTTCAAAAAGAATCAGCATGGTGGCCTCAGAGAGATCTACGTTATGGATGCAAAT
GCCCGGCTCGTGCAGTTTGGGGTTGAGACCATGGCTAGGTGTGTCTGTGAGCTGAGCCCACATGAGACTG
TTGCCAACCCTAGGCTTAAGAATTCCATCATAGAGAACCATGGGCTGAAGTCAGCCCGTAGTCTTGGCCC
TGGCTCCATAAACATAAACTCATCCAATGATGCCAAGAAGTGGAATCAGGGGCACTACACAACAAAGCTA
GCTCTAGTTCTTTGTTGGTTCATGCCAGCCAAATTCCACAGATTCATTTGGGCTGCCATTTCCATGTTTC
GGAGAAAAAAGATGATGGTGGACCTAAGGTTTTTAGCTCACCTCAGTTCTAAATCAGAGTCTAGGTCATC
TGATCCGTTTAGGGAAGCAATGACAGACGCCTTCCATGGTAATAGGGAAGTCTCATGGATGGACAAAGGG
CGAACTTACATAAAGACAGAGACAGGTATGATGCAGGGCATACTGCACTTTACATCCAGCCTCCTCCACT
CTTGTGTTCAGAGTTTTTACAAGTCTTATTTTGTCTCGAAGCTCAAGGAGGGCTACATGGGGGAAAGCAT
CAGTGGGGTGGTGGATGTCATAGAAGGCTCTGACGACTCAGCAATCATGATCAGCATACGCCCTAAGTCA
GATATGGATGAAGTCCGATCAAGGTTCTTTGTTGCTAACTTACTCCATTCTGTCAAATTCTTGAACCCTT
TGTTTGGGATTTACTCATCAGAGAAATCAACAGTGAACACAGTGTATTGTGTCGAGTATAACTCTGAATT
CCATTTCCACAGGCACTTGGTTAGACCTACACTGAGATGGATAGCAGCGTCTCACCAAATCTCAGAGACA
GAAGCCCTTGCAAGCAGGCAAGAGGATTACTCCAACCTCCTAACCCAGTGCTTGGAAGGAGGGGCCTCAT
TCTCTCTAACCTACCTCATACAGTGCGCTCAGCTCCTACACCACTACATGCTTCTAGGACTGTGCTTACA
TCCCTTGTTTGGAACCTTCATGGGGATGCTAATATCAGACCCAGATCCTGCCCTAGGATTCTTCCTCATG
GATAACCCTGCATTCGCAGGAGGAGCAGGATTTAGATTCAATCTGTGGAGAGCCTGCAAGACTACAGACC
TTGGGCGGAAGTATGCATATTATTTTAATGAGATACAGGGTAAAACAAAGGGAGATGAGGACTACAGAGC
TCTGGACGCCACATCTGGAGGAACCCTCAGCCACTCTGTTATGGTGTACTGGGGGGACAGGAAGAAGTAT
CAGGCTCTATTGAACAGGATGGGCCTTCCCGAAGACTGGGTGGAGCAAATAGATGAGAATCCTGGAGTCC
TTTACAGGAGAGCTGCCAACAAGAAGGAACTACTCTTAAAACTGGCAGAGAAGGTTCATTCACCTGGTGT
GACTAGCAGCCTGAGTAAAGGGCATGTAGTGCCTCGGGTGGTGGCAGCAGGAGTATACCTTCTCTCACGC
CACTGCTTTCGCTTTAGCTCAAGCATCCATGGAAGGGGCTCAGCACAGAAAGCTAGTCTCATAAAACTGC
TGATGATGTCTTCTATTTCTGCCATGAAACACGGGGGCTCACTAAACCCTAATCAGGAGCGAATGCTCTT
CCCTCAGGCTCAAGAGTATGACAGGGTATGCACATTGCTTGAGGAAGTTGAACACCTAACAGGGAAATTT
GTTGTTAGGGAGAGAAACATTGTCAGGAGCCGCATAGACTTGTTCCAAGAGCCAGTGGACTTGCGGTGCA
AGGCAGAAGATCTGGTGTCAGAGGTGTGGTTTGGCCTGAAAAGGACTAAGCTTGGGCCACGTCTCCTCAA
GGAAGAGTGGGACAAACTTAGGGCCTCATTTGCATGGCTGAGCACAGACCCATCTGAAACATTGAGGGAT
GGTCCTTTTCTTAGCCATGTGCAGTTTAGGAACTTCATAGCCCACGTTGATGCCAAATCAAGATCAGTCA
GGCTCCTAGGTGCCCCCGTAAAGAAGTCAGGTGGGGTCACCACCATAAGTCAGGTTGTCAGAATGAACTT
CTTCCCTGGGTTTAGCCTAGAAGCTGAGAAGAGCTTAGACAATCAGGAGAGGCTTGAGAGCATCTCCATC
CTCAAGCATGTCTTGTTCATGGTCCTGAATGGCCCATACACTGAGGAGTACAAGCTGGAAATGATCATGG
AGGCCTTCTCTACTCTTGTGATACCTCAGCCATCAGAGGTCATCAGGAAATCAAGGACCATGACTTTATG
CCTCTTATCGAATTACTTGTCTAGTAGGGGTGGGTCCATTCTAGACCAGATTGAGAGGGCACAGTCAGGC
ACTCTAGGGGGCTTCAGCAAGCCCCAGAAGACATTCATCAGGCCAGGAGGTGGTATAGGCTACAAGGGAA
AAGGTGTGTGGACTGGAGTGATGGAGGACACCCATGTTCAAATTCTGATAGATGGAGATGGGACTAGTAA
CTGGCTTGAGGAGATCAGGCTCAGTAGTGATGCCAGGCTTTATGATGTCATTGAATCCATCCGGAGGTTA
TGTGATGACCTTGGGATAAACAACAGGGTGGCATCAGCATATAGAGGTCATTGCATGGTTAGGCTGAGTG
GATTCAAAATCAAGCCAGCATCTAGGACTGACGGCTGTCCAGTCAGGATTATGGAAAGGGGCTTCAGGAT
CAGAGAGCTTCAAAACCCAGATGAGGTCAAGATGAGAGTGAGGGGTGACATCCTCAACCTCTCTGTCACC
ATACAAGAAGGGAGAGTCATGAACATTCTAAGCTACAGGCCGAGAGACACTGATATATCAGAGTCAGCCG
CAGCATACCTCTGGAGCAATCGAGACCTCTTCTCCTTTGGGAAGAAGGAGCCATCCTGCAGCTGGATCTG
CTTGAAAACTCTTGACAATTGGGCCTGGTCTCATGCCTCAGTTCTCCTGGCAAATGATAGGAAGACCCAA
GGCATTGATAATAGAGCTATGGGGAACATTTTTAGGGACTGTCTCGAGGGTTCTCTTAGAAAGCAAGGGC
TGATGAGGTCAAAGCTCACAGAGATGGTGGAGAAGAATGTAGTTCCTTTAACAACTCAAGAGCTTGTCGA
CATCCTGGAGGAGGATATAGACTTTTCAGATGTCATAGCTGTGGAGCTCTCAGAGGGATCACTTGACATT
GAGTCCATCTTTGATGGAGCACCTATCTTGTGGTCTGCTGAGGTGGAAGAGTTTGGAGAAGGAGTGGTGG
CTGTGAGCTATTCCAGTAAGTACTATCATCTAACCCTGATGGACCAAGCTGCCATCACAATGTGTGCAAT
CATGGGTAAGGAGGGCTGTAGAGGGCTCCTTACTGAGAAGAGGTGCATGGCAGCCATACGAGAGCAGGTA
CGGCCATTCCTCATATTCCTGCAAATCCCTGAGGACAGCATTTCTTGGGTATCTGATCAGTTCTGCGACT
CCAGGGGTCTTGATGAAGAGAGCACCATTATGTGGGGTTAACTTTAAAACATGGTTGGCACGCTGTTGAT
GTGTCCGTGGGTGACTAGGGAATGTTGGTTTTAGAAGGATTTCCTTAAGATCTGGGCGGTCTTTGTGT
