# Supplementary material for: Severe fever with thrombocytopenia syndrome virus was found in Northern Jiangxi Province, China
Source: Front Microbiol. 2024 Dec 4;15:1500146. doi: 10.3389/fmicb.2024.1500146 (PMC11666098; doi:10.3389/fmicb.2024.1500146)
Supplement: Supplementary file 1 [file Data_Sheet_1.ZIP › Supplementary materials/Dataset 1/The partial L segments/KF711882.fasta]

>KF711882.1 FTLS virus isolate 2012YSH6 RdRp gene, complete cds
ACACAGAGACGCCCAGATGAACTTGGAAGTGCTTTGTGGTAGGATAAACGTGGAGAATGGGCTGTCTCTT
GGAGAACCAGGCCTGTACGACCAAATCTACGATAGGCCAGGGCTTCCAGACCTAGATGTGACTGTCGATG
CCACTGGTGTAACAGTGGACATAGGGGCTGTGCCAGACTCAGCATCACAATTGGGCTCATCAATCAACGC
TGGGTTGATCACAATCCAGCTCTCAGAGGCATATAAGATCAATCATGACTTCACGTTTTCTGGTCTGTCA
AAGACAACAGACCGACGCCTCTCAGAGGTATTCCCCATTACCCATGATGGTTCTGATGGGATGACCCCTG
ATGTGATTCACACAAGATTGGATGGAACCATTGTGGTGGTTGAATTTTCAACCACTAGGAGCCATAACAT
TGGGGGCCTGGAGGCAGCATATAGGACAAAGATAGAAAAATATAGGGACCCAATCTCAAGACGTGTTGAT
ATCATGGAGAACCCGAGGGTCTTCTTTGGCGTAATTGTAGTCTCGTCAGGAGGGGTTCTGTCCAACATGC
CCCTGACTCAGGATGAGGCAGAGGAGCTCATGTACAGGTTCTGCATAGCCAATGAGATCTACACTAAGGC
TAGATCTATGGATGCAGACATTGAGCTACAGAAGAGTGAAGAAGAGCTTGAGGCTATTAGTAGGGCACTA
TCATTCTTCAGTCTGTTTGAGCCTAACATTGAAAGAGTGGAGGGAACATTCCCCAATTCTGAAATCGAGA
TGCTGGAACAGTTTCTCTCAACACCAGCTGATGTTGACTTCATCACCAAGACCCTCAAAGCAAAAGAGGT
AGAGGCCTATGCTGATCTTTGCGACAGTCACTACCTAAAGCCTGAGAAAACTATTCAGGAGCGGCTAGAG
ATCAATAGATGTGAGGCTATAGACAAAACTCAGGACCTACTAGCTGGCCTGCATGCGAGGAGCAACAAGC
AAACATCATTGAATCGAGGGACAGTCAAACTCCCACCCTGGCTACCAAAGCCATCAAGTGAATCAATAGA
CATCAAGACCGACTCAGGCTTTGGTTCTTTGATGGATCATGGCGCATATGGTGAGCTGTGGGCAAAGTGC
CTTCTAGATGTCTCACTGGGCAATGTGGAGGGGGTAGTCAGTGACCCTGCAAAAGAGCTTGACATTGCTA
TCTCTGATGATCCAGAAAAAGATACCCCCAAAGAGGCAAAGATAACCTATAGGCGATTCAAGCCTGCCTT
AAGCTCAAGTGCCCGTCAAGAATTTTCTCTCCAAGGAGTGGAGGGGAAGAAATGGAAGAGAATGGCAGCA
AACCAGAAGAAAGAGAAGGAGTCCCATGAGACATTGAGCCCTTTCTTGGATGTTGAAGACATTGGAGATT
TCCTAACATTCAACAATCTTCTTGCTGATTCGAGGTATGGAGATGAGTCCGTCCAGAGAGCTGTGTCAAT
CTTGTTGGAAAAGGCATCTGCCATGCAAGACACAGAGCTTACTCATGCCCTCAATGACTCATTTAAGAGG
AACCTAAGCAGTAATGTGGTCCAGTGGTCTCTTTGGGTCTCTTGCTTAGCACAGGAGCTAGCTAGTGCCC
TGAAGCAGCACTGCAGGGCTGGTGAGTTCATCATCAAGAAGCTGAAGTTCTGGCCTATCTATGTCATTAT
CAAGCCGACCAAATCATCATCCCATATCTTCTTCAGCTTGGGGATCCGCAAGGCTGACGTGACAAGGAGG
CTAACTGGCAGGGTCTTCTCTGACACCATTGATGCTGGGGAATGGGAGCTAACAGAGTTCAAAAGCCTGA
AGACATGCAAGCTCACAAATCTTGTCAACCTGCCATGCACCATGCTGAACTCAATAGCTTTCTGGAGAGA
GAAGTTGGGCGTGGCTCCATGGTTGGTTCGAAAGCCTTGTTCAGAGCTCAGAGAGCAGGTGGGCCTGACC
TTCCTGGTCAGTCTGGAGGACAAGTCCAAGACTGAGGAGATCATCACCTTGACAAGGTACACCCAGATGG
AGGGCTTTGTCTCCCCCCCTATGCTGCCTAAGCCCCAAAAGATGCTAGGGAAACTGGATGGACCTTTGAG
AACTAAGCTACAGGTATACCTCCTCAGGAAACATCTGGATTGCATGGTGCGAATTGCGTCTCAGCCATTC
AACTTAATCCCTAGGGAGGGGAGGGTAGAGTGGGGAGGAACATTCCATGCCATCTCAGGCCGGTCCACAA
ACCTTGAGAATATGGTGAACAGCTGGTACATTGGGTACTACAAGAACAAAGAGGAGTCAACAGAGCTAAA
TGCCCTCGGAGAAATGTACAAGAAGATTGTGGAGATGGAAGAGGACAAGCCCAGTAGCCCTGAGTTTCTA
GGGTGGGGAGACACAGACTCCCCTAAGAAGCATGAATTCTCACGGAGCTTCCTCAGAGCTGCTTGCTCAT
CTCTGGAGAGAGAAATTGCTCAGCGGCATGGAAGACAATGGAAGCAGAGCCTTGAGGAGCGTGTCCTGAA
AGAGATTGGGACCAAGAACATCCTGGACCTTGCATCCATGAAAGCTACAAGCAACTTTTCCAAAGATTGG
GAGCTCTACTCAGAAGTCCAGACCAAAGAGTACCATAGGTCCAAACTGCTGGAGAAGATGGCCACATTGA
TTGAGAAGGGGGTTATGTGGTACATTGATGCTGTGGGCCAGGCATGGAAGGCAGTTCTGGATGACGGGTG
CATGCGAATCTGTCTCTTCAAAAAGAATCAGCATGGTGGCCTCAGAGAGATCTACGTTATGGATGCTAAT
GCCCGGCTTGTGCAGTTTGGGGTCGAGACCATGGCCAGGTGTGTCTGTGAGCTAAGCCCACATGAGACTG
TTGCCAACCCTAGGCTCAAGAATTCTATCATAGAGAACCATGGGCTGAAGTCAGCCCGCAGTCTTGGCCC
TGGCTCTATTAACATAAACTCATCCAATGATGCCAAGAAGTGGAATCAGGGGCACTACACAACAAAGCTA
GCTCTAGTTCTTTGTTGGTTCATGCCAGCCAAATTCCACAGATTCATTTGGGCTGCCATTTCCATGTTTC
GGAGAAAAAAGATGATGGTGGACCTAAGGTTTTTGGCTCACCTCAGTACTAAATCTGAGTCTAGGTCATC
TGATCCGTTCAGGGAAGCAATGACAGACGCCTTCCATGGTAATAGGGAAGTTTCATGGATGGACAAAGGG
CGAACTTACATAAAGACAGAGACAGGAATGATGCAGGGCATACTGCACTTTACATCTAGTCTCCTCCACT
CTTGTGTTCAGAGCTTCTACAAGTCCTATTTCGTCTCGAAGCTCAAGGAGGGCTACATGGGGGAAAGCAT
CAGTGGGGTGGTGGATGTCATAGAAGGCTCTGACGACTCAGCGATCATGATCAGCATACGCCCCAAGTCA
GACATGGATGAAGTCCGATCAAGGTTCTTTGTTGCTAACTTGCTCCACTCTGTCAAGTTCTTGAACCCTT
TGTTTGGGATTTATTCTTCAGAGAAATCAACAGTGAACACAGTGTATTGTGTCGAGTATAACTCTGAATT
CCATTTCCACAGGCACTTGGTTAGACCCACACTGAGATGGATAGCAGCGTCTCACCAAATCTCAGAGACT
GAAGCCCTTGCAAGCAGGCAAGAAGATTACTCCAACCTTCTAACACAGTGCTTGGAAGGAGGGGCCTCAT
TCTCTCTTACCTACCTCATACAGTGCGCTCAGCTCCTGCACCACTACATGCTTCTAGGACTATGCTTACA
TCCCTTATTTGGAACCTTCATGGGGATGTTGATATCAGACCCAGATCCAGCCCTAGGGTTCTTCCTCATG
GACAACCCTGCATTCGCAGGGGGTGCAGGATTTAGATTCAATCTGTGGAGAGCCTGCAAGACTACAGACC
TTGGACGGAAGTATGCTTATTATTTTAATGAGATACAGGGTAAAACAAAGGGAGATGAGGACTACAGAGC
TCTGGATGCCACATCGGGAGGAACTCTCAGCCACTCTGTTATGGTGTACTGGGGGGACAGGAAGAAGTAT
CAGGCCTTGTTGAACAGGATGGGCCTTCCTGAGGACTGGGTGGAGCAGATAGATGAGAATCCTGGAGTCC
TTTACAGGAGAGCTGCCAACAAAAAGGAACTACTCTTAAAACTGGCAGAGAAGGTTCATTCTCCTGGTGT
AACTAGCAGCCTGAGTAAAGGGCATGTGGTGCCTCGGGTGGTGGCAGCAGGAGTATACCTTCTCTCACGC
CACTGCTTTCGCTTTAGCTCAAGCATTCATGGCAGGGGCTCAGCACAGAAGGCTAGCCTTATAAAACTGC
TAATGATGTCTTCTGTTTCTGCCATGAAGCACGGGGGCTCACTAAACCCTAATCAGGAGCGAATGCTCTT
CCCTCAGGCTCAAGAGTATGACAGAGTATGCACATTGCTTGAGGAAGTTGAACACCTAACAGGGAAATTT
GTTGTTAGGGAGAGAAACATTGTCAGGAGCCGCATAGACTTGTTCCAAGAACCAGTGGACTTGCGGTGCA
AGGCAGAGGATCTGGTGTCAGAGGTGTGGTTTGGCCTGAAAAGGACTAAGCTTGGACCCCGTCTCCTCAA
GGAAGAGTGGGACAAACTTAGGGCTTCATTTGCATGGCTGAGCACAGACCCATCTGAAACACTGAGGGAT
GGTCCTTTTCTTAGCCATGTGCAGTTTAGGAACTTCATAGCCCACGTTGATGCCAAATCAAGATCAGTCA
GGCTCCTGGGTGCCCCCGTGAAGAAGTCAGGTGGGGTCACCACCATAAGCCAAGTAGTTAGAATGAACTT
CTTCCCTGGTTTTAGCCTAGAAGCTGAGAAGAGCTTAGATAATCAGGAAAGACTTGAGAGCATCTCCATC
CTCAAGCATGTCTTGTTCATGGTCTTGAATGGCCCATACACTGAGGAGTACAAGCTGGAAATGATCATAG
AGGCCTTCTCTACTCTTGTGATACCACAGCCATCAGAGGTCATCAGGAAATCTAGGACCATGACCTTATG
CCTCTTATCGAATTACTTGTCTAGTAAGGGTGGGTCCATTCTAGACCAGATTGAGAGGGCACAGTCAGGA
ACTCTAGGAGGCTTTAGCAAGCCCCAGAAGACATTCATTAGGCCAGGAGGTGGTGTTGGCTATAAGGGAA
AAGGTGTGTGGACTGGGGTGATGGAGGACACCCATGTTCAAATTCTGATAGATGGAGATGGGACTAGTAA
CTGGCTTGAGGAGATCAGGCTCAGTAGTGATGCCAGGCTTTATGATGTCATTGAATCCATCCGAAGGTTA
TGTGATGACCTTGGGATCAACAACAGGGTGGCATCTGCATATAGAGGTCATTGCATGGTTAGGCTGAGTG
GATTCAAGATCAAGCCAGCATCAAGGACTGACGGGTGTCCAGTCAGGATCATGGAAAGGGGCTTCAGGAT
TAGGGAACTTCAAAATCCGGATGAGGTCAAGATGAGAGTGAGGGGCGACATCCTCAACCTCTCTGTCACA
ATACAAGAAGGAAGGGTCATGAACATTCTGAGCTACAGGCCAAGAGACACTGATATATCAGAGTCAGCTG
CAGCATACCTCTGGAGTAATCGAGACCTCTTCTCCTTTGGGAAGAAGGAACCATCCTGCAGCTGGATCTG
CTTAAAAACTCTCGACAATTGGGCCTGGTCACATGCCTCAGTTCTCCTGGCAAATGATAGGAAGACCCAA
GGCATTGACAATAGAGCTATGGGGAACATTTTCAGGGACTGTCTTGAAGGTTCTCTTAGAAAGCAAGGGC
TGATGAGGTCAAAGCTCACAGAGATGGTGGAGAAGAATGTAGTTCCTTTAACAACTCAAGAGCTCGTCGA
CATCCTGGAGGAGGACATTGACTTTTCAGATGTCATAGCTGTGGAGCTCTCAGAGGGGTCGCTTGACATT
GAATCCATCTTTGATGGGGCACCTATCTTGTGGTCTGCTGAGGTGGAAGAGTTTGGAGAAGGAGTGGTGG
CTGTGAGCTATTCCAGTAAGTACTATCATCTAACCCTGATGGACCAAGCTGCCATCACAATGTGTGCGAT
CATGGGTAAGGAAGGCTGTAGAGGGCTTCTTACCGAGAAGAGATGCATGGCAGCCATACGAGAGCAGGTA
CGGCCATTCCTCATATTCCTGCAAATACCTGAGGACAGCATTTCTTGGGTGTCTGATCAGTTCTGCGACT
CCAGGGGCCTTGATGAAGAGAGCACCATTATGTGGGGTTAACTTTGAAACACGGTTGGAACGCAGTTGAT
GTGTCTGTGGGTGACTAGGGAATGTTGGTTTTAGAAGGATTTCCTTAAGATCTGGGCGGTCTTTGTGT
