# Supplementary material for: Severe fever with thrombocytopenia syndrome virus was found in Northern Jiangxi Province, China
Source: Front Microbiol. 2024 Dec 4;15:1500146. doi: 10.3389/fmicb.2024.1500146 (PMC11666098; doi:10.3389/fmicb.2024.1500146)
Supplement: Supplementary file 1 [file Data_Sheet_1.ZIP › Supplementary materials/Dataset 1/The partial L segments/KF711886.fasta]

>KF711886.1 FTLS virus isolate 2011YPQ11 RdRp gene, complete cds
ACACAGAGACGCCCAGATGAACTTGGAAGTGCTTTGTGGTAGGATAAACGTGGAGAATGGGCTGTCTCTT
GGAGAACCAGGCCTGTACGACCAAATCTACGATAGGCCAGGGCTTCCAGACCTAGATGTGACTGTCGATG
CCACAGGTGTAACAGTGGACATAGGGGCTGTGCCAGACTCAGCATCACAATTGGGCTCATCAATCAATGC
TGGGTTGATCACAATCCAACTCTCTGAGGCATATAAGATCAATCATGACTTCACGTTTTCTGGCCTGTCA
AAGACAACAGACCGACGCCTCTCAGAGGTATTCCCCATTACCCATGATGGTTCTGATGGGATGACCCCTG
ATGTGATTCACACCAGATTGGATGGAACCATTGTGGTGGTTGAATTTTCAACTACTAGGAGCCATAACAT
TGGGGGCCTGGAGGCAGCATATAGGACAAAGATAGAAAAATATAGGGACCCAATCTCAAGGCGTGTTGAT
ATCATGGAGAACCCGAGGGTCTTCTTTGGCGTAATTGTAGTCTCGTCAGGAGGGGTTCTGTCCAACATGC
CCCTGACTCAGGATGAGGCAGAGGAGCTCATGTACAGGTTCTGCATAGCCAATGAGATCTACACTAAGGC
TAGATCTATGGATGCAGACATTGAGCTGCAGAAGAGTGAAGAAGAGCTTGAGGCTATTAGCAGGGCACTA
TCATTCTTCAGTCTGTTTGAGCCTAACATTGAAAGAGTGGAGAAAACATTCCCTAATTCAGAAATCGAGA
TGCTGGAACAGTTTCTCTCAACACCAGCTGATGTTGACTTCATCACCAAGACCCTCAAAGCAAAAGAGGT
GGAGGCCTATGCTGATCTTTGCGACAGTCACTACCTAAAGCCTGAGAAAACTATTCAGGAGCGGCTAGAG
ATCAATAGATGTGAGGCTATAGACAAAACTCAGGACCTACTAGCTGACCTGCATGCGAGGAGCAACAAGC
AAACATCATTGAATCGAGGGACAGTCAAACTCCCACCCTGGCTACCAAAGCCATCAAGTGAGTCTATAGA
CATCAAGACCGACTCAGGCTTTGGTTCCTTGATGGATCATGGCGCATATGGTGAGCTTTGGGCAAAGTGC
CTTCTAGATGTCTCGCTGGGCAATGTGGAGGGAGTAGTCAGTGACCCTGCAAAAGAGCTTGACATTGCTA
TCTCTGATGATCCAGATAAGGATACCCCCAAAGAGGCAAAGATAACCTATAGGCGATTCAAGCCTGCCTT
AAGTTCAAGTGCCCGTCAAGAATTTTCTCTCCAAGGAGTGGAGGGGAAGAAGTGGAAGAGAATGGCAGCA
AACCAGAAGAAAGAGAAGGAGTCCCATGAGACATTGAGCCCTTTCTTGGATGTTGAAGACATTGGAGATT
TCCTAACATTCAACAATCTTCTTGCTGATTCGAGGTATGGAGATGAGTCCGTCCAAAGAGCTGTGTCAAT
CTTGTTGGAAAAGGCATCTGCCATGCAAGACACAGAGCTCACTCATGCCCTCAATGACTCATTTAAGAGG
AATCTAAGCAGTAATGTGGTCCAGTGGTCTCTTTGGGTCTCCTGCTTAGCACAGGAGCTAGCTAGTGCCC
TGAAGCAGCACTGCAGGGCTGGTGAGTTCATCATCAAGAAGCTGAAGTTCTGGCCTATCTATGTCATTAT
CAAGCCGACCAAATCATCATCCCATATCTTCTTCAGCTTATGGATTCGCAAGGCTGACGTGACAAGGAGG
CTAACTGGCAGGGTCTTCTCTGAGACCATTGATGCTGGGGAGTGGGAGCTAACAGAGTTCAAAAGCCTGA
AGACATGCAAGCTCACAAATCTTGTAAACCTGCCATGCACCATGCTGAATTCAATAGCTTTCTGGAGAGA
GAAGTTGGGCGTGGCTCCATGGCTGGTTCGAAAGCCATGTTCAGAGCTCAGAGAGCAGGTGGGCCTGACC
TTCCTGATCAGTCTGGAGGACAAGTCCAAGACTGAGGAGATCATCACCTTGACAAGATACACCCAGATGG
AGGGCTTTGTCTCCCCCCCTATGCTGCCTAAGCCCCAAAAGATGCTAGGGAAACTGGAAGGACCTTTGAG
AACTAAGCTACAGGTATACCTCTTCAGGAAGCATCTGGATTGTATGGTGCGAATTGCATCTCAGCCATTC
AGCTTAATCCCTAGGGAGGGGAGGGTAGAGTGGGGAGGAACATTCCATGCCATCTCAGGCCGGTCAACAA
ACCTTGAGAATATGGTGAACAGCTGGTACATTGGGTACTACAAGAACAAAGAGGAGTCAACAGAGCTAAA
TGCCCTCGGAGAAATGTATAAGAAGATTGTGGAGATGGAAGAGGACAAGCCCAGCAGCCCTGAGTTTCTA
GGGTGGGGGGACACAGATTCCCCTAAGAAGCATGAATTCTCACGGAGCTTCCTCAGAGCTGCTTGCTCAT
CTCTGGAGAGAGAAATTGCTCAGCGGCATGGAAGGCAATGGAAGCAGAACCTTGAGGAGCGTGTCCTGAG
AGAGATTGGGACCAAGAACATCCTGGACCTTGCATCCATGAAAGCTACAAGCAACTTTTCCAAAGATTGG
GAGCTCTACTCAGAAGTCCAGACCAAAGAGTACCATAGGTCCAAACTGCTGGAGAAGATGGCCACATTGA
TTGAGAAGGGGGTTATGTGGTACATTGATGCTGTGGGCCAGGCATGGAAGGCAGTTCTGGATGACGGGTG
CATGCGAATCTGTCTCTTCAAAAAGAATCAGCATGGTGGCCTCAGAGAGATCTACGTTATGGATGCTAAT
GCCCGGCTTGTGCAGTTTGGCGTTGAGACCATGGCTAGGTGTGTCTGTGAGCTAAGCCCACATGAGACTG
TTGCCAACCCTAGGCTTAAGAATTCGATCATAGAGAACCATGGGCTGAAGTCAGCCCGCAGTCTTGGCCC
TGGCTCTATTAACATAAACTCTTCCAATGATGCCAAGAAGTGGAATCAGGGGCACTATACAACAAAGCTA
GCTCTAGTTCTTTGTTGGTTCATGCCAGCCAAATTCCACAGATTCATTTGGGCGGCCATTTCCATGTTTC
GGAAGAAAAAGATGATGGTGGACCTAAGGTTTTTAGCTCACCTCAGTTCTAAATCTGAGTCTAGGTCATC
TGATCCGTTCAGGGAAGCAATGACAGACGCCTTCCATGGTAATAGGGAAGTTTCATGGATGGACAAAGGG
CGAACTTACATAAAGACAGAGACAGGAATGATGCAGGGCATACTGCACTTTACATCTAGTCTCCTCCACT
CCTGTGTTCAGAGCTTTTACAAGTCCTATTTCGTCTCGAAGCTCAAGGAGGGCTACATGGGGGAAAGCAT
CAGTGGGGTGGTGGATGTCATAGAAGGCTCTGACGACTCAGCGATCATGATCAGCATACGCCCTAAGTCA
GACATGGATGAAGTCCGATCAAGGTTCTTTGTTGCTAACTTGCTCCACTCTGTCAAGTTCTTGAACCCTT
TGTTTGGGATTTATTCATCAGAGAAATCAACAGTGAATACAGTGTATTGTGTCGAGTATAACTCTGAATT
CCATTTCCACAGGCACTTGGTTAGACCCACACTGAGATGGGTAGCAGCGTCTCACCAGATCTCAGAGACT
GAGGCCCTTGCAAGCAGGCAAGAAGATTACTCCAACCTTCTAACGCAGTGCTTGGAAGGAGGGGCCTCAT
TCTCTCTCACCTACCTCATACAGTGCGCTCAGCTCCTGCACCACTACATGCTTCTAGGACTATGCTTACA
TCCCTTATTTGGAACTTTCATGGGGATGTTGATATCAGACCCAGATCCAGCCCTAGGGTTCTTCCTCATG
GACAACCCTGCATTCGCAGGGGGAGCAGGATTTAGATTCAATCTGTGGAGAGCCTGCAAGACTACAGACC
TTGGGCGGAAGTATGCTTATTATTTTAATGAGATACAGGGTAAAACAAAGGGAGATGAGGACTACAGAGC
TCTGGACGCCACATCAGGAGGAACTCTCAGCCATTCTGTTATGGTGTACTGGGGGGACAGGAAGAAGTAT
CAGGCCTTGTTGAACAGGATGGGCCTTCCTGAAGACTGGGTGGAGCAGATAGATGAGAATCCTGGAGTCC
TTTACAGGAGAGCTGCCAACAAGAAGGAACTACTCTTAAAACTGGCAGAGAAGGTTCATTCTCCTGGTGT
AACTAGCAGCCTGAGTAAAGGGCATGTAGTGCCTCGGGTGGTGGCAGCAGGAGTATACCTTCTCTCACGC
CACTGCTTTCGCTTTAGCTCAAGCATTCATGGCAGAGGCTCAACACAGAAGGCTAGCCTTATAAAACTGC
TGATGATGTCTTCTGTTTCTGCCATGAAGCACGGGGGCTCACTAAACCCTAATCAGGAGCGAATGCTCTT
CCCTCAGGCTCAAGAGTATGACAGAGTATGCACATTGCTTGAGGAGGTTGAACACCTAACAGGGAAATTT
GTTGTTAGGGAGAGAAACATTGTCAGGAGCCGCATAGACTTGTTCCAAGAGCCAGTGGACTTGAGGTGCA
AGGCAGAGGATCTGGTGTCAGAGGTGTGGTTTGGCCTGAAAAGGACTAAGCTTGGACCCCGTCTCCTCAA
GGAAGAGTGGGACAAACTTAGGGCTTCATTTGCATGGCTGAGCACAGACCCATCTGAAACATTGAGGGAT
GGTCCTTTTCTTAGTCATGTGCAGTTTAGGAACTTCATAGCCCACGTTGATGCCAAGTCAAGATCAGTCA
GGCTCCTGGGTGCCCCCGTGAAGAAGTCAGGTGGGGTCACCACCATAAGCCAAGTAGTCAGAATGAACTT
CTTCCCTGGTTTTAGCCTAGAAGCTGAGAAGAGCTTAGATAATCAGGAAAGACTTGAGAGCATCTCCATC
CTCAAGCATGTCTTGTTCATGGTCTTGAATGGCCCATACACTGAGGAGTACAAGCTGGAAATGATCATAG
AGGCCTTCTCTACTCTTGTGATGCCACAGCCATCAGAGGTCATCAGGAAATCTAGGACCATGACCTTATG
CCTCTTATCGAATTACTTGTCTAGTAGGGGTGGTTCCATTCTAGACCAGATTGAGAGGGCACAGTCAGGA
ACTCTAGGAGGCTTTAGTAAGCCCCAGAAGACATTCATTAGGCCAGGAGGTGGTGTTGGCTATAAGGGAA
AAGGTGTGTGGACTGGGGTGATGGAGGACACCCATGTTCAAATTCTGATAGATGGAGATGGGACTAGTAA
CTGGCTAGAGGGGATCAGGCTCAGTAGTGATGCCAGGCTTTATGATGTCATTGAATCCATCCGAAGGTTA
TGTGATGACCTTGGGATCAATAACAGGGTGGCATCTGCATATAGAGGCCATTGCATGGTTAGGCTGAGTG
GATTCAAGATCAAGCCAGCATCAAGGACTGACGGGTGTCCAGTCAGGATCATGGAAAGGGGCTTCAGGAT
TAGGGAACTTCAAAACCCGGATGAGGTCAGGATGAGAGTGAGGGGCGACATCCTCAACCTCTCTATCACA
ATACAAGAAGGAAGGGTCATGAACATTCTGAGCTACAGGCCAAGAGACACTGATATATCAGAGTCAGCCG
CAGCATACCTCTGGAGCAATCGAGACCTCTTCTCCTTTGGGAAGAAGGAACCATCCTGCAGCTGGATCTG
CTTAAAAACTCTTGACAATTGGGCCTGGTCACATGCCTCAGTTCTCCTGGCAAATGATAGGAAGACCCAA
GGCATTGACAATAGAGCTATGGGGAACATTTTCAGGGACTGTCTTGAAGGTTCTCTTAGAAAGCAAGGGC
TGATGAGGTCAAAGCTCACAGAGATGGTGGAGAAGAATGTAGTTCCTTTAACAACTCAAGAGCTCGTCGA
CATCCTGGAGGAGGACATTGACTTTTCAGATGTCATAGCTGTGGAGCTCTCAGAGGGGTCGCTTGACATT
GAGTCCATCTTTGATGGGGCACCTATCTTGTGGTCTGCTGAAGTGGAAGAGTTTGGAGAAGGAGTTGTGG
CTGTGAGCTATTCCAGTAAGTACTATCATCTAACCCTGATGGACCAAGCTGCCATCACAATGTGTGCGAT
CATGGGTAAGGAAGGCTGTAGAGGGCTCCTTACCGAGAAGAGATGCATGGCAGCCATACGAGAGCAGGTA
CGGCCATTCCTCATATTCCTGCAAATTCCTGAGGACAGCATTTCTTGGGTGTCTGATCAGTTCTGCGACT
CCAGGGGTCTCGATGAAGAGAGCACCATTATGTGGGGTTAACTTTAAAACACGGTTGGAACGCAGTTGAT
GTGTCTGTGGGTGACTAGGGAATGTTGGTTTTAGAAGGATTTCCTTAAGATCTGGGCGGTCTTTGTGT
