# Supplementary material for: Severe fever with thrombocytopenia syndrome virus was found in Northern Jiangxi Province, China
Source: Front Microbiol. 2024 Dec 4;15:1500146. doi: 10.3389/fmicb.2024.1500146 (PMC11666098; doi:10.3389/fmicb.2024.1500146)
Supplement: Supplementary file 1 [file Data_Sheet_1.ZIP › Supplementary materials/Dataset 1/The partial L segments/MT114242.fasta]

>MT114242.1 Severe fever with thrombocytopenia syndrome virus strain HB2012-197 segment L, complete sequence
ACACAGAGACGCCCAGATGAACTTGGAAGTGCTTTGTGGTAGGATAAACGTAGAGAATGGGCTGTCTCTT
GGAGAACCAGGCCTGTACGACCAAATCTACGACAGGCCAGGGCTGCCAGACCTAGATGTGACTGTCGATG
CCACAGGCGTGACAGTGGACATAGGGGCTGTGCCAGACTCAGCATCACAACTGGGCTCATCAATCAATGC
TGGGTTAATCACAATCCAGCTCTCTGAAGCATATAAGATCAATCATGACTTCACGTTTTCAGGCCTGTCA
AAGACAACAGACCGACGCCTCTCAGAGGTATTCCCCATTACCCATGATGGTTCAGATGGGATGACCCCTG
ATGTGATTCACACCAGATTGGATGGAACCATTGTGGTGGTTGAATTTTCAACCACTAGGAGCCATAACAT
TGGGGGCCTGGAGGCAGCATATAGAACAAAGATAGAAAAGTATAGGGACCCAATCTCAAGGCGTGTTGAT
ATCATGGAGAACCCGAGGGTCTTCTTTGGCGTTATTGTAGTCTCGTCAGGAGGGGTTCTGTCCAACATGC
CCCTGACTCAGGATGAAGCAGAGGAGCTCATGTACAGGTTCTGCATAGCCAATGAGATCTACACCAAGGC
TAGATCTATGGATGCAGACATTGAGCTACAGAAGAGTGAAGAAGAGCTTGAAGCTATTAGCAGGGCACTA
TCATTCTTCAGTTTGTTTGAGCCTAACATTGTAAGAGTGGAGGGAACATTCCCTAATTCAGAAATCGAGA
TGCTGGAACAGTTTCTCTCAACACCAGCTGATGTTGACTTCATCACCAGGACCCTCAAAGCAAAAGAGGT
GGAGGCTTATGCTGATCTTTGTGACAGCCACTACCTAAAGCCTGAAAAAACCATTCAGGAGCGGCTAGAG
ATCAATAGATGTGAGGCTATAGACAAAACTCAGGACCTCCTAGCTAGCCTACATGCAAGGAGTAATAAAC
AAACTTCACTGAATCGAGGGACAGTCAAACTCCCGCCCTGGCTACCAAAGCCATCAAGTGAGTCAATAGA
CATCAAGACTGACTCTGGCTTTGGTTCTTTAATGGACCATGGCGCATATGGTGAGCTGTGGGCAAAATGC
CTTCTAGATGTCTCGCTGGGCAATGTGGAGGGGGTGATCAGTGACCCTGCAAAAGAACTTGACATTGCTA
TCTCTGATGATCCAGAAAAAGATACCCCCAAAGAGGCAAAGATAACCTATAGGCGATTCAAGCCTGCTTT
AAGTTCAAGTGCTCGTCAGGAATTTTCTCTCCAAGGAGTGGAGGGGAAGAAGTGGAAGAGAATGGCAGCA
AATCAGAAGAAAGAGAAGGAGTCCCATGAGACATTGAGCCCTTTCTTGGATGTTGAGGACATTGGGGATT
TCCTAACATTCAACAATCTTCTTGCAGATTCGAGGTATGGAGATGAGTCCGTCCAGAGAGCTGTGTCAAT
CCTGTTAGAAAAGGCATCTGCCATGCAAGACACAGAGCTTACTCATGCTCTCAACGACTCATTCAAGAGG
AACCTAAGCAGTAATGTGGTTCAGTGGTCCCTGTGGGTCTCCTGTTTAGCACAGGAGCTAGCTAGTGCTC
TGAAGCAGCACTGTAGGGCTGGTGAGTTCATCATCAAGAAGTTGAAGTTCTGGCCTATCTATGTCATTAT
CAAGCCGACCAAATCGTCATCCCATATCTTCTACAGCTTAGGGATCCGCAAGGCTGATGTGACAAGGAGG
CTCACTGGCAGAGTCTTCTCTGACACCATTGATGCTGGGGAATGGGAGCTAACAGAGTTCAAAAGCCTAA
AGACATGCAAGCTCACGAACCTTGTCAACTTACCATGCACCATGCTGAACTCAATAGCTTTCTGGAGAGA
GAAGCTGGGCGTGGCTCCATGGCTGGTTCGGAAGCCTTGTTCAGAGCTCAGAGAGCAGGTGGGCCTGACC
TTCCTGATCAGTCTGGAGGACAAGTCTAAGACTGAGGAGATCATCACCTTGACAAGGTACACCCAGATGG
AGGGCTTTGTCTCTCCTCCCATGCTGCCTAAGCCCCAAAAGATGCTAGGGAAACTGGATGGACCTTTGAG
AACTAAGTTACAGGTATACCTCCTCAGGAAGCATCTGGATTGCATGGTGCGAATTGCCTCCCAGCCATTC
AGCCTAATCCCTAGAGAGGGGAGGGTAGAATGGGGAGGAACATTCCATGCCATCTCAGGCCGGTCCACAA
ACCTTGAGAATATGGTGAATAGCTGGTACATTGGGTACTACAAGAACAAAGAGGAGTCAACAGAGCTAAA
TGCTCTCGGAGAAATGTATAAGAAGATTGTAGAGATGGAAGAGGACAAGCCCAGCAGCCCTGAGTTTCTA
GGGTGGGGGGACACTGATTCCCCAAAGAAGCATGAATTCTCACGGAGCTTCCTCAGAGCTGCTTGCTCAT
CTCTGGAGAGAGAAATTGCTCAGCGGCATGGAAGACAATGGAAGCAGAACCTTGAGGAGCGTGTCCTGAG
AGAGATTGGGACCAAGAACATCCTGGACCTTGCATCCATGAAGGCTACAAGCAACTTTTCCAAAGACTGG
GAGCTCTACTCAGAAGTCCAGACCAAAGAGTACCACAGGTCCAAACTGCTGGAGAAGATGGCCACATTGA
TAGAGAAGGGGGTTATGTGGTACATTGATGCTGTGGGCCAGGCATGGAAGGCAGTTCTAGATGACGGGTG
CATGCGAATCTGTCTCTTCAAAAAGAATCAGCATGGTGGCCTCAGGGAGATCTACGTTATGGATGCAAAT
GCCCGGCTCGTGCAGTTTGGGGTTGAGACCATGGCTAGGTGTGTCTGTGAGCTGAGCCCACATGAGACTG
TTGCCAACCCTAGACTCAAGAATTCCATCATAGAGAACCATGGGCTGAAGTCAGCCCGTAGTCTTGGTCC
TGGCTCTATAAACATAAACTCATCCAATGACGCCAAGAAGTGGAATCAGGGGCACTACACAACAAAGCTA
GCTCTAGTTCTTTGTTGGTTCATGCCAGCCAAATTCCACAGATTCATTTGGGCCGCCATTTCCATGTTTC
GGAGAAAAAAGATGATGGTGGACCTAAGGTTTTTAGCTCACCTCAGTTCTAAATCTGAGTCTAGGTCATC
TGACCCGTTCAGGGAAGCAATGACAGATGCTTTCCATGGTAACAGGGAAGTCTCATGGATGGACAAAGGG
CGAACTTACATAAAGACAGAGACAGGAATGATGCAGGGCATACTGCACTTCACATCCAGCCTCCTCCACT
CTTGTGTTCAGAGCTTTTACAAGTCTTATTTCGTCTCGAAGCTTAAGGAGGGCTACATGGGGGAAAGCAT
CAGTGGGGTGGTGGATGTCATAGAAGGCTCTGACGACTCTGCGATCATGATCAGCATACGCCCTAAGTCG
GACATGGATGAAGTCCGATCAAGGTTCTTTGTTGCCAACTTGCTCCACTCTGTCAAGTTCTTGAACCCTT
TGTTTGGTATTTACTCATCAGAGAAATCAACAGTGAACACAGTGTATTGTGTCGAGTATAACTCTGAATT
CCACTTCCACAGGCACTTGGTCAGACCCACACTGAGATGGATAGCAGCGTCTCATCAAATCTCAGAGACT
GAGGCCCTTGCAAGCAGGCAAGAGGATTACTCCAACCTTCTAACCCAATGCTTGGAAGGAGGGGCCTCAT
TCTCTCTAACCTACCTCATACAGTGCGCTCAGCTCCTGCACCACTACATGCTCCTAGGACTATGCTTACA
TCCTTTGTTTGGAACTTTTATGGGGATGCTGATATCAGACCCGGATCCAGCCCTAGGGTTCTTCCTCATG
GACAACCCTGCATTCGCAGGGGGAGCAGGATTTAGATTCAATCTGTGGAGAGCCTGCAAGACTACAGACC
TTGGGCGGAAGTATGCATATTATTTCAATGAGATACAGGGCAAAACAAAGGGAGATGAGGATTACAGAGC
TCTGGACGCCACATCGGGAGGAACTCTCAGCCACTCTGTCATGGTGTACTGGGGGGATAGGAAGAAGTAT
CAGGCCTTATTGAACAGGATGGGCCTTCCTGAGGACTGGGTGGAGCAGATAGATGAGAATCCTGGAGTCC
TTTACAGGAGAGCTGCCAACAAAAAGGAACTACTCTTGAAACTGGCAGAGAAGGTCCATTCACCAGGTGT
GACTAGCAGCCTGAGTAAAGGGCATGTAGTGCCTCGGGTGGTGGCAGCAGGAGTGTACCTTCTCTCACGC
CACTGCTTTCGCTTTAGTTCAAGTATCCATGGAAGGGGCTCAGCACAGAAGGCTAGTCTTATAAAACTGC
TGATGATGTCTTCTATTTCTGCCATGAAGCACGGGGGCTCACTAAACCCTAATCAGGAGCGAATGCTCTT
CCCTCAGGCCCAAGAGTATGACAGAGTATGCACATTGCTTGAGGAAGTTGAACACCTAACAGGGAAATTT
GTTGTTAGGGAGAGAAACATTGTCAGGAGCCGCATAGACTTGTTCCAAGAGCCAGTGGACTTGCGGTGCA
AGGCAGAAGATCTGGTGTCAGAGGTGTGGTTTGGCCTGAAAAGGACTAAGCTTGGACCCCGTCTCCTTAA
GGAAGAGTGGGACAAACTCAGGGCTTCATTTGCATGGCTGAGCACAGACCCATCTGAAACATTGAGGGAT
GGTCCTTTTCTTAGCCATGTGCAGTTTAGGAACTTCATAGCCCATGTTGATGCCAAATCAAGATCAGTCA
GGCTCCTAGGTGCCCCCGTAAAGAAGTCAGGTGGGGTCACAACTATAAGCCAAGTAGTCAGGATGAACTT
CTTCCCTGGTTTTAGCCTAGAAGCTGAGAAGAGCTTAGACAATCAGGAAAGGCTTGAGAGCATCTCCATC
CTCAAGCATGTCTTGTTCATGGTCTTGAATGGCCCATATACTGAGGAGTACAAGCTGGAAATGATCATAG
AGGCCTTCTCTACTCTTGTGATACCTCAGCCGTCAGAGGTCATCAGGAAATCAAGGACCATGACTTTATG
CCTCTTATCGAATTACTTGTCTAGTAGGGGTGGGTCCATCCTAGACCAGATTGAGAGGGCACAGTCAGGC
ACTCTAGGGGGCTTCAGCAAGCCCCAAAAGACATTCATTAGGCCAGGAGGTGGTATTGGCTACAAGGGAA
AAGGTGTATGGACTGGAGTGATGGAGGATACCCATGTTCAAATTCTGATAGATGGAGATGGGACTAGTAA
CTGGCTTGAGGAGATCAGGCTCAGTAGTGATGCCAGGCTTTATGATGTCATTGAGTCCATCCGAAGGTTA
TGTGACGACCTTGGGATCAACAACAGGGTGGCATCTGCATATAGAGGTCATTGCATGGTTAGGTTGAGTG
GATTCAAGATCAAGCCAGCATCAAGGACTGACGGCTGCCCAGTCAGGATTATGGAAAGGGGCTTCAGGAT
CAGGGAACTTCAAAACCCAGATGAGGTCAAGATGAGAGTGAGGGGTGACATCCTCAACCTCTCTGTCACC
ATACAAGAAGGAAGGGTCATGAACATTCTAAGCTACAGGCCGAGAGACACTGATATATCAGAGTCAGCCG
CAGCATACCTCTGGAGCAATCGAGACCTCTTCTCCTTTGGGAAGAAGGAGCCATCCTGCAGCTGGATCTG
CTTGAAAACTCTTGACAATTGGGCCTGGTCACATGCCTCAGTTCTCCTGGCAAATGATAGGAAGACCCAA
GGCATTGATAATAGAGCCATGGGGAACATTTTCAGGGACTGCCTCGAGGGTTCTCTTAGAAAGCAAGGAC
TGATGAGGTCAAAGCTCACAGAGATGGTGGAGAAGAATGTAGTTCCTTTAACAACTCAAGAGCTTGTCGA
CATCTTGGAGGAGGACATAGACTTTTCAGATGTCATAGCTGTGGAGCTCTCAGAGGGATCACTTGACATT
GAATCCATCTTTGATGGGGCACCTATCTTGTGGTCAGCTGAGGTGGAAGAGTTTGGGGAAGGAGTAGTGG
CTGTGAGCTATTCTAGTAAGTACTATCATCTAACCCTGATGGACCAAGCTGCTATCACAATGTGTGCAAT
CATGGGTAAGGAAGGCTGTAGAGGGCTCCTCACTGAGAAGAGATGCATGGCAGCCATACGAGAGCAGGTA
CGGCCATTCCTCATATTCCTGCAAATTCCTGAGGACAGCATTTCTTGGGTATCTGATCAGTTCTGCGACT
CCAGGGGTCTTGATGAAGAGAGCACCATTATGTGGGGTTGACTTTAAAACATGGTTGGCACGCAGTTGAT
GTGTCTGTGGGTAACTAGGGAGTGTTGGTTTTAGAAGGATTTCCTTAAGATCTGGGCGGTCTTTGTGT
