# Supplementary material for: Severe fever with thrombocytopenia syndrome virus was found in Northern Jiangxi Province, China
Source: Front Microbiol. 2024 Dec 4;15:1500146. doi: 10.3389/fmicb.2024.1500146 (PMC11666098; doi:10.3389/fmicb.2024.1500146)
Supplement: Supplementary file 1 [file Data_Sheet_1.ZIP › Supplementary materials/Dataset 1/The partial L segments/OR557466.fasta]

>OR557466.1 Severe fever with thrombocytopenia syndrome virus isolate JX23WN segment L RNA-dependent RNA polymerase gene, partial cds
TCTCAGGCCGGTCCACAAACCTTGAGAATATGGTGAATAGCTGGTACATTGGGTACTACAAGAACAAAGA
GGAGTCAACAGAGCTAAATGCTCTCGGAGAAATGTATAAGAAGATTGTAGAGATGGAAGAGGACAAGCCC
AGCAGCCCTGAGTTTCTAGGGTGGGGGGACACTGATTCCCCAAAGAAGCATGAATTCTCACGGAGCTTCC
TCAGAGCTGCTTGCTCATCTCTGGAGAGAGAAATTGCTCAGCGGCATGGAAGACAATGGAAGCAAAACCT
TGAGGAGCGTGTCCTGAGAGAGATTGGGACCAAGAACATCCTGGACCTTGCATCCATGAAGGCTACAAGC
AACTTTTCCAAAGACTGGGAGCTCTACTCAGAAGTCCAGACCAAAGAGTACCACAGGTCCAAACTGCTGG
AGAAGATGGCCACATTGATAGAGAAGGGGGTTATGTGGTACATTGATGCTGTGGGCCAGGCATGGAAGGC
AGTTCTAGATGACGGGTGCATGCGAATCTGTCTCTTCAAAAAGAATCAGCATGGTGGCCTCAGGGAGATC
TACGTTATGGATGCAAATGCCCGGCTCGTGCAGTTTGGGGTTGAGACCATGGCTAGGTGTGTCTGTGAGC
TGAGCCCACATGAGACTGTTGCCAACCCTAGACTCAAGAATTCCATCATAGAGAACCATGGGCTGAAGTC
AGCCCGTAGTCTTGGTCCTGGCTCTATAAACATAAACTCATCCAATGACGCCAAGAAGTGGAATCAGGGG
CACTACACAACAAAGCTAGCTCTAGTTCTTTGTTGGTTCATGCCAGCCAAATTCCACAGATTCATTTGGG
CCGCCATTTCCATGTTTCGGAGAAAAAAGATGATGGTG
