# Supplementary material for: Severe fever with thrombocytopenia syndrome virus was found in Northern Jiangxi Province, China
Source: Front Microbiol. 2024 Dec 4;15:1500146. doi: 10.3389/fmicb.2024.1500146 (PMC11666098; doi:10.3389/fmicb.2024.1500146)
Supplement: Supplementary file 1 [file Data_Sheet_1.ZIP › Supplementary materials/Dataset 1/The partial M segments/AB817989.fasta]

>AB817989.1 Severe fever with thrombocytopenia syndrome virus viral cRNA, segment M, complete sequence, strain: SPL004A
ACACAGAGACGGCCAACAATGATGAAAGTCATCTGGTTCTCCTCTCTGATCTGCTTGGTCATTCAATGCA
GTGGGGACACGGGCCCAATCATATGTGCAGGGCCCATCCACTCAAACAAGAGTGCCAACATACCCCACCT
GCTTGGTTACTCTGAGAAGATTTGTCAGATAGATCGACTGATACATGTTTCGTCATGGCTGAGAAACCAT
TCACAGTTTCAGGGCTACGTGGGGCAGCGAGGTGGACGCTCTCAGGTGAGCTACTACCCAGCTGAAAACT
CTTACTCAAGGTGGAGCGGACTTCTAAGCCCCTGTGATGCTGATTGGCTTGGGATGCTTGTTGTGAAGAA
GGCCAAGGGGTCTGATATGATAGTTCCTGGACCATCATACAAGGGGAAAGTCTTTTTTGAGCGGCCAACT
TTTGATGGATACGTGGGCTGGGGCTGTGGTAGTGGGAAGTCAAGGACAGAGTCAGGTGAACTCTGCAGCT
CAGACTCAGGGACCAGTTCTGGTCTTCTGCCCTCAGATAGAGTTCTCTGGATAGGTGATGTTGCTTGCCA
GCCTATGACACCCATCCCTGAGGAGACATTTCTGGAGCTGAAGAGTTTTAGCCAGAGTGAATTCCCAGAC
ATATGCAAGATTGATGGCATTGTGTTCAATCAGTGTGAGAGTGAGAGTTTACCTCAGCCCTTTGATGTCG
CATGGATGGATGTAGGTCACTCTCATAAAATCATCATGAGGGAGCACAAGACCAAATGGGTACAAGAGAG
CTCATCTAAGGATTTTGTGTGCTACAAGGAAGGGACTGGGCCGTGTTCTGAATCAGAAGAAAAGACTTGC
AAGACCAGTGGATCATGCAGGGGGGACATGCAGTTTTGCAAGGTGGCAGGTTGTGAACATGGGGAAGAGG
CATCTGAAGCCAAGTGTAGATGTTCTCTAGTGCACAAGCCCGGGGAAGTTGTTGTGTCATATGGAGGGAT
GCGTGTCAGACCAAAGTGTTATGGTTTCTCCAGAATGATGGCAACACTAGAGGTGAACCCACCAGAGCAA
AGGATTGGCCAATGCACTGGCTGCCATCTAGAATGCATAAGTGGGGGTGTGAGGCTAATCACTCTAACTA
GTGAGCTCAAGTCAGCCACTGTCTGTGCTTCCCACTTTTGTAGTTCTGCCACAAGTGGCAAGAAAAGCAC
GGAGATTCAATTCCACTCAGGGTCATTAGTTGGGAAAGCAGCAATACACGTCAAAGGGGCTTTGGTGGAT
GGAACTGAATTCACATTTGAGGGTAGTTGCATGTTCCCAGATGGTTGTGACGCAGTGGATTGCACATTCT
GTCGTGAGTTTCTAAAGAATCCTCAGTGCTACCCTGCAAAGAAATGGTTGTTCATTATTATTGTCATCCT
CCTTGGATATGCAGGCCTCATGCTACTCACCAATGTCCTTAAGGCAATCGGGGTTTGGGGATCATGGGTC
ATAGCTCCAGTGAAGCTAATGTTTGCCATCATGAAGAAACTGATGAGATCTGTGAGCTGCTTGATGGGGA
AATTGATGGATAGGGGAAGGCAAGTGATCCATGAAGAAATAGGGGAGAATAGAGAGGGCAACCAAGATGA
TGTTAGGATCGAGATGGCAAGACCGAGAAGGGTGAGGCATTGGATGTACTCACCTGTCATCCTGACTATT
CTAGCAATTGGGCTAGCTGAGGGCTGCGATGAGATGGTCCATGCTGATTCTAAACTTGTTTCGTGCAGGC
AAGGGAGTGGGAACATGAAAGAATGTGTCACAACTGGGAGGGCGCTCCTTCCTGCGGTGAACCCTGGACA
AGAGGCATGTCTGCACTTCACGGCACCTGGGAGCCCGGACTCAAAATGTCTCAAGATCAAGGTTAAGAGG
ATCAACCTAAAATGTAAGAAGTCATCATCATATTTTGTTCCTGATGCTAGATCCAGGTGTACATCTGTGA
GGAGATGTCGCTGGGCAGGAGACTGTCAGTCTGGGTGCCCCTCTCATTTCACGTCCAACTCCTTCTCTGA
TGATTGGGCAGGTAAAATGGACAGGGCTGGTCTAGGATTCAGTGGGTGCTCTGATGGATGTGGAGGAGCA
GCCTGCGGCTGCTTTAATGCGGCCCCTTCATGCATCTTTTGGAGGAAATGGGTAGAGAATCCACATGGGA
TCATCTGGAAAGTATCTCCATGTGCTGCATGGGTCCCATCAGCAGTCATAGAGCTAACGATGCCCTCGGG
GGAAGTGAGGACATTCCACCCCATGAGTGGCATCCCCACACAAGTCTTCAAGGGTGTGAGTGTGACTTAC
TTAGGCTCAGATATGGAGGTGTCTGGCTTGACTGACCTGTGTGAGATAGAAGAGCTAAAGTCCAAGAAGC
TGGCATTAGCTCCCTGCAATCAGGCTGGCATGGGGGTAGTAGGCAAGGTTGGAGAGATACAGTGCAGCAG
CGAGGAAAGCGCCCGTACTATAAAGAAAGATGGGTGCATATGGAATGCTGACCTTGTAGGCATAGAGCTA
CGGGTGGATGACGCTGTGTGCTACTCTAAGATCACTAGTGTGGAGGCAGTTGCAAACTACTCTGCCATAC
CCACCACTATTGGGGGGCTGAGGTTTGAGAGAAGCCATGACAGCCAGGGTAAAATATCTGGTAGCCCCCT
AGACATCACAGCCATAAGAGGGTCTTTTTCAGTTAATTATAGAGGCCTTCGACTGAGCCTCTCAGAAATT
ACTGCCACTTGCACTGGGGAGGTGACGAATGTGAGTGGGTGTTACTCTTGCATGACAGGCGCCAAAGTCT
CCATCAAACTGCATAGCAGCAAAAATAGCACTGCCCATGTAAGATGCAAAGAGGATGAGACCGCGTTTAG
TGTCCTGGAGGGAGTTCATAGCTATACTGTCAGTCTCAGCTTTGACCATGCAGTGGTCGATGAGCAGTGC
CAGCTGAACTGTGGGGGGCATGAGAGTCATGTGACTCTAAAAGGCAACCTTATCTTCCTGGATGTCCCAA
AATTTGTAGATGGCAGCTATATGCAGACATATCATAGTTCTGTGCCCACAGGGGCTAATATCCCAAGCCC
GACAGACTGGCTGAATGCCTTGTTTGGCAATGGGCTGAGTAGATGGATTCTGGGGGTGATGGGGGTTCTG
CTGGGGGGGTTGGCTCTCTTCTTCTTAATCATGTCTTTGTTCAAACTGGGAACAAAACAGGTATTTCGAT
CAAGGACGAAGCTGGCTTAGATGGGCAAATTTCTGGTTTAGTGACCCTCTGGGAGCAGTGCTCTCAGGGG
AGTTGGCTCACTGTGTACATGTTTCGTGGTCCTGGCTCACATTCTTAGAGCATGGAGGTTCTATTGAAGT
GTTGGCCGGTCTTTGTGT
