# Supplementary material for: Severe fever with thrombocytopenia syndrome virus was found in Northern Jiangxi Province, China
Source: Front Microbiol. 2024 Dec 4;15:1500146. doi: 10.3389/fmicb.2024.1500146 (PMC11666098; doi:10.3389/fmicb.2024.1500146)
Supplement: Supplementary file 1 [file Data_Sheet_1.ZIP › Supplementary materials/Dataset 1/The partial M segments/AB985292.fasta]

>AB985292.1 Severe fever with thrombocytopenia syndrome virus viral cRNA, segment M, complete sequence, strain: SPL053A
ACACAGAGACGGCCAACAATGATGAAAGTCATCTGGTTCTCCTCTCTGATCTGCTTAGTCATCCAATGCA
GTGGGGATACGGGCCCAATCATATGCGCAGGGCCCATCCACTCAAACAAGGGTGCCAACATACCCCACCT
GCTTGGTTACTCTGAGAAGATTTGTCAGATAGATCGGCTGATACATGTTTCGTCATGGCTGAGAAACCAT
TCACAATTTCAGGGCTACGTGGGGCAGCGAGGTGGACGCTCTCAGGTGAGTTACTTCCCAGCTGAAAACT
CTTACTCAAGGTGGAGTGGACTTCTAAGCCCCTGTGATGCTGATTGGCTTGGGATGCTTGTCGTGAAGAA
GGCCAAGGGGTCTGATATGATAGTTCCTGGGCCTTCATACAAGGGAAAAGTCTTTTTTGAACGGCCAACA
TTTGATGGATACGTTGGCTGGGGCTGTGGCAGTGGGAAGTCAAGGACTGAGTCAGGAGAGCTCTGCATCT
CAGACTCAGGGACCAGTTCCGGTCTTCTGCCCTCAGATAGGGTTCTCTGGATAGGTGATGTTGCTTGCCA
GCCTATGACACCCATCCCTGAAGAGACATTTCTGGAGCTGAAGAGCTTTAGCCAGAGTGAATTTCCAGAC
ATATGCAAAATTGATGGCATTGTGTTCAACCAGTGTGAGAGTGAGAGCCTACCTCAGCCCTTTGATGTTG
CTTGGATGGATGTTGGCCACTCTCATAAAATCATCATGAGGGAGCACAAGACCAAATGGGTACAAGAGAG
CTCATCTAAGGATTTTGTGTGCTACAAGGAAGGGACTGGGCCGTGTTCTGAATCAGAAGAAAAGACTTGC
AAGACCAGTGGATCATGTAGGGGGGACATGCAGTTTTGCAAGGTGGCAGGTTGTGAACATGGGGAAGAGG
CATCTGAAGCCAAATGCAGATGCTCACTAGTGCACAAGCCCGGGGAAGTTGTTGTGTCATATGGAGGGAT
GCGTGTCAGACCAAAGTGCTATGGTTTCTCCAGAATGATGGCAACACTAGAGGTGAACTCACCAGAGCAA
AGGATTGGCCAATGCACTGGCTGCCATCTAGAATGCATAAATGGGGGTGTGAGGCTAATCACTCTAACTA
GTGAGCTCAAGTCAGCTACTGTCTGTGCTTCCCACTTTTGTAGTTCTGCCACAAGTGGCAAGAAAAGCAC
GGAGATTCAATTCCACTCAGGGTCATTAGTTGGGAAAACAGCAATACACGTCAAAGGGGCATTGGTGGAT
GGAACTGAATTCACATTTGAGGGCAGTTGCATGTTCCCAGATGGTTGTGACGCAGTGGACTGCACATTCT
GTCGTGAGTTTCTAAAAAATCCTCAGTGCTACCCTGCAAAGAAATGGTTGTTCATCATTATTGTCATCCT
CCTTGGATATGCAGGCCTCATGCTACTCACCAATGTCCTTAAGGCAATCGGGGTTTGGGGGTCATGGGTC
ATAGCTCCAGTGAAGCTAATGTTTGCCATCATAAAGAAACTGATGAGATCTGTGAGCTGCTTGATGGGGA
AATTGATGGATAGGGGAAGGCAAGTGATCCATGAAGAAATAGGGGAGAATAGAGAGGGCAACCAAGATGA
TGTTAGGATCGAGATGGCAAGGCCTAGAAGGGTAAGGCACTGGATGTACTCCCCTGTCATCCTGACTATT
CTAGCAATTGGGCTTGCTGAGGGCTGCGATGAGATGGTCCATGCAGATTCTAAACTTGTTTCGTGCAAGC
AAGGGAGCGGAAATATGAAGGAATGTGTCACAACTGGGAGGGCGCTCCTTCCTGCGGTGAACCCAGGACA
AGAGGCATGTCTGCACTTCACAGCACCAGGGAGTCCGGACTCAAAATGTCTCAAAATCAAAGTTAAGAGG
ATCAACCTGAAATGCAAGAAGTCATCATCATATTTCGTTCCTGATGCTCGGTCCAGGTGTACATCTGTGA
GGAGATGCCGCTGGGCAGGAGACTGTCAGTCTGGGTGCCCCTCTCATTTCACGTCCAACTCCTTTTCTGA
TGATTGGGCAGGTAAAATGGACAGGGCTGGTCTAGGATTCAGTGGGTGCTCTGATGGATGTGGAGGAGCA
GCCTGCGGCTGCTTTAATGCGGCCCCTTCATGCATCTTCTGGAGGAAATGGGTAGAGAATCCACATGGGA
TCATCTGGAAAGTATCTCCATGTGCTGCATGGGTCCCATCAGCAGTCATAGAGCTTACAATGCCCTCAGG
GGAAGTGAGGACATTCCACCCCATGAGCGGCATCCCTACTCAAGTCTTCAAGGGTGTGAGTGTGACTTAC
TTGGGCTCAGATATGGAGGTATCTGGCTTGACTGACCTGTGTGAAATAGAAGAGCTCAAGTCCAAGAAGC
TGGCATTAGCTCCCTGCAATCAGGCTGGCATGGGGGTTGTAGGCAAGGTTGGAGAGATACAATGCAGTAG
TGAGGAAAGTGCCCGTACCATAAAAAAAGATGGGTGTATATGGAATGCTGACCTCGTGGGCATCGAGCTA
CGAGTGGATGACGCTGTGTGCTACTCTAAGATCACTAGTGTGGAGGCAGTTGCAAACTACTCTGCCATAC
CCACCACTATTGGGGGACTGAGGTTTGAGAGAAGCCATGACAGCCAGGGCAAAATATCTGGTAGCCCCTT
GGACATCACAGCCATAAGAGGGTCTTTTTCAGTTAATTATAGAGGCCTTCGACTGAGCCTCTCAGAAATT
ACTGCTACTTGCACAGGGGAGGTGACAAATGTGAGTGGGTGTTACTCTTGCATGACAGGCGCCAGGGTCT
CCATCAAACTGCATAGCAGCAAAAATAGCACTGCACATGTAAGGTGCAAAGGGGATGAGACTGCGTTCAG
TGTCCTGGAGGGAGTTCATAGCTATACTGTCAGCCTCAGCTTTGACCATGCTGTGGTCGATGAGCAGTGC
CAACTGAACTGTGGGGGGCATGAGAGTCAAGTGACTCTAAAAGGCAACCTCATCTTCCTGGATGTCCCAA
AATTCGTAGATGGCAGCTACATGCAGACATATCATAGCTCTGTACCCACAGGAGCAAATATCCCAAGCCC
AACAGACTGGCTGAATGCCCTGTTTGGCAATGGGCTGAGTAGGTGGATTCTGGGGGTGATAGGGGTTCTA
CTGGGGGGATTGGCTCTCTTTTTCTTAATCATGTCTTTGTTCAAACTGGGAACAAAACAGGTATTTCGAT
CAAGGACGAAGCTGGCTTAGACGGGCAAATCTCTGGTCTAATGACCCTCTGGGAGCAGTGCTCTCAGGGG
AGTTGGCTCACAGTGTGCATGTTTCGTGGTCCTGGCTCACATTCTTAGAGCATGGAGGTTCTATTGAAGT
GTTGGCCGGTCTTTGTGT
