# Supplementary material for: Severe fever with thrombocytopenia syndrome virus was found in Northern Jiangxi Province, China
Source: Front Microbiol. 2024 Dec 4;15:1500146. doi: 10.3389/fmicb.2024.1500146 (PMC11666098; doi:10.3389/fmicb.2024.1500146)
Supplement: Supplementary file 1 [file Data_Sheet_1.ZIP › Supplementary materials/Dataset 1/The partial M segments/AB985295.fasta]

>AB985295.1 Severe fever with thrombocytopenia syndrome virus viral cRNA, segment M, complete sequence, strain: SPL057A
ACACAGAGACGGCCAACAATGATGAAAGTCATCTGGTTCTCCTCTCTGATCTGCTTAGTCATTCAATGCA
GTGGGGATACGGGCCCAATCATATGCGCAGGACCCATCCACTCAAACAAGAGTGCCGACATACCCCACCT
GCTTGGTTACTCTGAGAAGATTTGTCAGATAGATCGGCTGATACATGTTTCGTCATGGCTGAGAAACCAT
TCACAATTTCAGGGCTACGTGGGGCAGCGAGGTGGGCGCTCACAGGTAAGCTACTACCCAGCTGAAAACT
CTTACTCAAGGTGGAGTGGACTTCTAAGCCCCTGTGATGCTGATTGGCTTGGGATGCTTGTTGTGAAGAA
GGCCAAAGGGTCTGATATGATAGTTCCTGGGCCTTCATACAAGGGGAAAGTCTTTTTTGAACGGCCAACT
TTTGATGGATACGTAGGCTGGGGCTGTGGCAGTGGGAAGTCAAGGACTGAGTCAGGAGAGCTCTGCAGCT
CAGACTCAGGGACCAGTTCAGGTCTTCTGCCCTCAGATAGGGTTCTCTGGATAGGTGATGTTGCTTGCCA
GCCTATGACACCCATCCCTGAAGAGACATTCCTGGAGCTGAAGAGTTTTAGCCAGAGTGAATTCCCAGAC
ATATGTAGAATTGATGGCATTGTGTTTAACCAGTGTGAGAGTGAGAGTCTACCTCAACCCTTTGATGTTG
CATGGATGGATGTAGGCCACTCTCATAAAATCATCATGAGGGAGCACAAGACCAAATGGGTGCAAGAGAG
CTCTTCTAAGGATTTTGTGTGCTACAAGGAAGGGACTGGGCCGTGTTCTGAATCAGAAGAAAAGACTTGC
AAGACCAGTGGGTCATGCAGGGGGGACATGCAGTTTTGCAAGGTGGCAGGTTGTGAGCATGGGGAAGAGG
CATCTGAAGCCAAGTGTAGATGCTCACTAGTGCACAAGCCCGGGGAAGTTGTTGTGTCATATGGAGGGAT
GCGTGTCAGGCCAAAGTGTTATGGTTTCTCCAGAATGATGGCAACACTAGAGGTGAACCCACCAGAGCAA
AGGATTGGCCAATGCACTGGCTGCCATCTAGAGTGTGTAAATGGGGGTGTGAGGCTAATCACTCTAACTA
GTGAGCTCAAGTCAGCTACTGTCTGTGCTTCCCACTTTTGTAGTTCTGCCATAAGTGGCAAGAAAAGCAC
AGAGATTCAATTCCACTCAGGGTCATTAGTTGGGAAAACAGCAATACACGTCAAAGGGGCTTTGGTGGAT
GGAACTGAATTCACATTTGAGGGCAGTTGCATGTTCCCAGATGGTTGTGACGCAGTGGACTGCACGTTCT
GTCGTGAGTTTCTAAAAAATCCTCAGTGTTACCCTGCAAAGAAATGGTTGTTCATCATTATTGTCATCCT
CCTTGGATATGCAGGCCTCATGCTACTCACCAATGTCCTCAAGGCAATCGGGGTTTGGGGATCATGGGTC
ATAGCTCCAGTGAAGCTAATGTTTGCCATCATGAAGAAACTGATGAGATCTGTGAGCTGCTTGATGGGGA
AATTAATGGATAGGGGAAGGCAAGTGATCCATGAGGAAATAGGGGAGAATAGAGAGGGCAACCAAGATGA
TGTTAGGATCGAGATGGCAAGACCCAGAAGGGTGAGGCATTGGATGTACTCACCTGTCATCCTGACTATT
CTAGCAGTTGGGCTTGCTGAGGGCTGCGATGAGATGGTCCATGCAGATTCTAAGCTTGTTTCGTGCAAGC
AAGGGAGCGGAAATATGAAGGAATGTGTCACAACTGGGAGGGCGCTCCTTCCTGCGGTGAACCCAGGGCA
AGAGGCATGTCTGCACTTCACGGCACCTGGGAGTCCGGACTCAAAATGTCTCAAAATTAAGGTTAAGAAG
ATTAATCTAAAATGTAAGAAGTCATCATCATATTTTGTCCCTGATGCTCGGTCTAGGTGTACATCTGTGA
GGAGATGTCGCTGGGCAGGAGACTGCCAGTCTGGGTGCCCCTCTCATTTCACATCCAACTCCTTTTCTGA
TGATTGGGCAGGTAAAATGGACAGGGCTGGTCTAGGATTCAGTGGGTGCTCTGATGGATGTGGAGGAGCA
GCCTGCGGCTGCTTTAATGCAGCCCCTTCATGCATCTTTTGGAGGAAATGGGTAGAGAATCCACATGGGA
TCATCTGGAAAGTATCTCCATGTGCTGCATGGGTTCCATCAGCAGTCATAGAGCTAACAATGCCCTCAGG
GGAAGTGAGGACATTCCACCCTATGAGCGGCATCCCCACACAGGTTTTCAAGGGTGTGAGTGTGACTTAC
TTAGGCTCAGATATGGAGGTGTCTGGCTTGACTGACCTGTGTGAGATAGAAGAGCTCAAGTCTAAGAAGC
TGGCATTAGCCCCCTGCAATCAGGCTGGTATGGGGGTTGTAGGCAAGGTTGGAGAGATACAGTGCAGTAG
CGAGGAAAGTGCCCGCACCATAAAAAAAGATGGGTGTATATGGAATGCAGACCTTGTGGGCATAGAACTA
CGAGTGGATGACGCTGTGTGCTACTCTAAGATCACTAGTGTGGAGGCAGTTGCAAACTACTCTGCCATAC
CCACCACTATTGGGGGGCTGAGGTTTGAGAGAAGCCATGACAGCCAGGGTAAGATATCTGGTAGCCCCCT
AGACATCACAGCCATAAGAGGGTCCTTTTCAGTTAATTATAGAGGCCTTCGACTAAGCCTCTCAGAAATT
ACTGCAACTTGCACAGGAGAGGTGACAAATGTGAGTGGGTGTTACTCTTGCATGACAGGCGCCAAAGTCT
CCATCAAACTGCATAGCAACAAAAATAGCACTGCCCATGTAAGATGCAAAGGGGATGAGACTGCGTTCAG
CGTCCTGGAGGGAGTTCATAGCTATACTGTCAGTCTCAGCTTTGACCATGCAGTGGTCGATGAGCAGTGC
CAGCTGAACTGTGGGGGGCATGAGAGTCAAGTGACTCTAAAAGGCAATCTCATCTTTCTGGATGTCCCAA
AATTTGTAGATGGCAGCTATATGCAGACATATCATAGTTCTGTACCCACAGGGGCTAATATCCCAAGCCC
TACAGACTGGCTGAATGCCTTGTTTGGCAATGGGCTGAGTAGGTGGATTCTGGGGGTGATAGGGGTTCTA
CTGGGGGGATTGGCTCTCTTTTTCTTAATCATGTCTTTGTTCAAATTGGGAACTAAACAGGTATTTCGAT
CAAGGACGAAGCTGGCTTAGATGGGTAAATTTCTGGTCTAATGACCCTCTGGGAGCAGTGCTCTCAGGGG
AGTTGACTCACAGTGTACATGTTTCGTGGTCCTGGCTCACATTCTTAGAGCATGGAGGTTCTATTAAAGT
GTTGGCCGGTCTTTGTGT
