# Supplementary material for: Severe fever with thrombocytopenia syndrome virus was found in Northern Jiangxi Province, China
Source: Front Microbiol. 2024 Dec 4;15:1500146. doi: 10.3389/fmicb.2024.1500146 (PMC11666098; doi:10.3389/fmicb.2024.1500146)
Supplement: Supplementary file 1 [file Data_Sheet_1.ZIP › Supplementary materials/Dataset 1/The partial M segments/AB985297.fasta]

>AB985297.1 Severe fever with thrombocytopenia syndrome virus viral cRNA, segment M, complete sequence, strain: SPL062A
ACACAGAGACGGCCAACAATGATGAAAGTCATCTGGTTCTCCTCTCTGATCTGCTTAGTCATTCGATGCA
GTGGGGGCACGGGCCCAATCATATGCGCAGGGCCCATCCACTCAAACAAGAGTGCCAACATACCCCACCT
GCTTGGTTACTCTGAGAAGATTTGTCAGATAGATCGGCTGATACATGTTTCGTCATGGCTGAGAAACCAT
TCACAATTTCAGGGCTACGTGGGGCAGCGAGGTGGACGCTCTCAGGTGAGTTACTTCCCAGCTGAAAACT
CTTACTCAAGGTGGAGTGGACTTCTAAGCCCCTGTGATGCTGATTGGCTTGGGATGCTTGTCGTGAAGAA
GGCCAGGGGGTCTGATATGATAGTTCCTGGGCCTTCATACAAGGGAAAAGTCTTTTTTGAACGGCCAACT
TTTGATGGATACGTAGGCTGGGGCTGTGGCAGTGGGAAGTCAAGGACTGAGTCAGGAGAGCTCTGCAGCT
CAGACTCAGGGACCAGTTCCGGTCTTCTGCCCTCAGATAGGGTTCTCTGGATAGGTGATGTTGCTTGCCA
GCCTATGACACCCATCCCTGAAGAGACATTTCTGGAGCTGAAGAGTTTTAGCCAGAGTGAATTCCCAGAC
ATATGCAAAATTGATGGTATTGTGTTCAACCAGTGTGAAAGTGAGAGCCTACCTCAGCCCTTTGATGTTG
CTTGGATGGATGTTGGCCACTCTCATAAAATCATCATGAGGGAGCACAAGACCAAATGGGTTCAAGAGAG
CTCATCTAAGGATTTTGTGTGCTACAAGGAAGGGACTGGGCCGTGTTCTGAATCAGAAGAAAAGACTTGC
AAGACCAGTGGATCATGTAGGGGGGACATGCAGTTTTGCAAGGTGGCAGGTTGTGAACATGGAGAAGAGG
CATCTGAAGCCAAATGCAGATGCTCACTAGTGCACAAGCCCGGGGAAGTTGTTGTGTCATATGGAGGGAT
GCGTGTCAGACCAAAGTGCTATGGCTTCTCCAGAATGATGGCAACACTAGAGGTGAACCCACCAGAGCAA
AGGATTGGCCAATGCACTGGCTGCCATCTAGAATGCATAAATGGGGGTGTGAGGCTAATCACTCTAACTA
GTGAGCTCAAGTCAGCTACTGTCTGTGCTTCTCACTTTTGTAGTTCTGCCACAAGTGGCAAGAAAAGCAC
GGAGATTCAATTCCACTCAGGGTCTTTAGTTGGGAAAACAGCAATACACGTCAAAGGGGCATTGGTGGAT
GGAACTGAATTCACATTTGAGGGTAGTTGCATGTTCCCAGATGGTTGTGACGCAGTGGACTGCACATTCT
GTCGTGAGTTTCTAAAAAATCCTCAGTGCTACCCTGCAAAGAAATGGTTGTTCATCATTATTGCCATCCT
CCTTGGATATGCAGGCCTCATGCTACTCACCAATGTCCTTAAGGCAATCGGGGTTTGGGGGTCATGGGTC
ATAGCTCCAGTAAAGTTAATGTTTGCCATCATAAAGAAACTGATGAGATCTGTGAGCTGCTTGATGGGGA
AGTTGATGGATAGGGGAAGGCAAGTGATCCATGAAGAGATAGGAGAGAATAGAGAGGGCAACCAAGATGA
TGTTAGGATCGAGATGGCGAGGCCTAGAAGGGTAAGGCACTGGATGTACTCACCTGTCATCCTGACTATT
CTAGCAATTGGGCTTGCTGAGGGCTGCGATGAGATGGTCCATGCAGATTCTAAACTTGTTTCGTGCAAGC
AAGGGAGCGGGAATATGAAGGAATGTGTCACAACTGGGAGGGCGCTCCTTCCTGCGGTGAACCCAGGACA
AGAGGCATGTCTGCACTTCACGGCACCAGGGAGTCCGGACTCAAAATGTCTCAAAATCAAAGTTAAGAGG
ATTAACCTGAAGTGCAAGAAGTCATCATCATATTTCGTCCCTGATGCTCGGTCCAGGTGTACATCTGTGA
GGAGATGCCGCTGGGCAGGAGACTGTCAGTCTGGGTGCCCCTCTCATTTCACGTCCAACTCCTTTTCTGA
CGATTGGGCAGGTAAAATGGACAGGGCTGGTCTAGGATTCAGTGGGTGCTCTGATGGATGTGGAGGAGCA
GCCTGCGGCTGCTTTAATGCGGCCCCTTCATGCATCTTCTGGAGGAAATGGGTAGAGAACCCACATGGGA
TCATCTGGAAAGTATCTCCATGTGCTGCATGGGTCCCATCAGCAGTCATAGAGCTTACAATGCCCTCAGG
GGAAGTAAGGACATTCCACCCCATGAGCGGCATCCCTACACAAGTCTTCAAGGGTGTGAGTGTGACTTAC
TTGGGCTCAGATATGGAGGTATCTGGCTTGACTGACCTGTGTGAAATAGAAGAGCTCAAGTCCAAGAAGC
TGGCATTAGCTCCCTGCAATCAGGCTGGCATGGGGGTTGTAGGCAAGGTTGGAGAGATACAGTGCAGTAG
CGAGGAAAGTGCCCGTACCATAAAAAAAGATGGGTGTATATGGAATGCTGACCTCGTGGGCATCGAGCTA
CGAGTGGATGACGCTGTATGCTACTCTAAGATCACTAGTGTGGAGGCAGTTGCTAACTACTCTGCCATAC
CCACCACTATTGGGGGTCTGAGGTTTGAGAGAAGCCATGACAGCCAGGGTAAAATATCTGGTAGCCCCTT
GGACATCACAGCCATAAGAGGGTCTTTTTCAGTTAATTATAGAGGCCTTCGACTGAGCCTCTCAGAAATT
ACTGCTACTTGCACAGGGGAGGTGACAAATGTGAGTGGGTGTTACTCTTGCATGACAGGCGCCAAAGTCT
CCATCAAACTGCATAGCAGCAAAAATAGCACAGCACATGTAAGGTGCAAAGGGGATGAGACTGCGTTCAG
TGTCCTGGAGGGAGTTCATAGCTATACTGTCAGCCTCAGTTTTGACCATGCAGTGGTCGATGAGCAGTGC
CAGCTGAACTGTGGGGGGCATGAGAGTCAAGTGACTCTAAAAGGCAACCTCATCTTCCTGGATGTCCCAA
AATTCGTAGATGGCAGCTACATGCAGACATATCATAGCTCTGTGCCCACAGGAGCAAATATCCCAAGCCC
TACAGACTGGCTGAATGCCCTGTTTGGCAATGGGCTGAGTAGGTGGATTCTGGGGGTGATAGGGGTTCTA
CTGGGGGGATTGGCTCTCTTTTTCTTAATCATGTCTTTATTCAAACTGGGAACAAAACAGGTATTTCGAT
CAAGGACGAAGCTGGCTTAGATGGGCAAATTTCTGGTCTAATGACCCTCTGGGAGCAGTGCTCTCAGGGG
AGTTGGCTCACAGTGTGTATGTTTCGTGGTCCTGGCTCACATTCTTAGAGCATGGAGGTTCTATTGAAGT
GTTGGCCGGTCTTTGTGT
