# Supplementary material for: Severe fever with thrombocytopenia syndrome virus was found in Northern Jiangxi Province, China
Source: Front Microbiol. 2024 Dec 4;15:1500146. doi: 10.3389/fmicb.2024.1500146 (PMC11666098; doi:10.3389/fmicb.2024.1500146)
Supplement: Supplementary file 1 [file Data_Sheet_1.ZIP › Supplementary materials/Dataset 1/The partial M segments/AB985298.fasta]

>AB985298.1 Severe fever with thrombocytopenia syndrome virus viral cRNA, segment M, complete sequence, strain: SPL066A
ACACAGAGACGGCCAACAATGATGAAAGTCATCTGGTTCTCCTCTCTGATCTGCTTAGTCATTCAATGCA
GTGGGGATGCGAGCCCAATCATATGCGCAGGGCCCATCCACTCAAACAAGAGTGCCAACATACCCCACCT
GCTTGGTTACTCTGAGAAGATTTGTCAGATAGATCGGCTGATACATGTTTCGTCATGGCTGAGAAACCAT
TCACAATTTCAGGGCTACGTGGGGCAGCGAGGTGGACGCTCTCAGGTGAGTTACTTCCCAGCTGAAAACT
CTTACTCAAGGTGGAGTGGACTTCTAAGCCCCTGTGATGCTGATTGGCTTGGGATGCTTGTCGTGAAGAA
GGCCAAGGGGTCTGATATGATAGTTCCTGGGCCTTCATACAAGGGAAAAGTCTTTTTTGAACGGCCAACT
TTTGATGGATACGTTGGCTGGGGCTGTGGCAGTGGGAAGTCAAGGACTGAGTCAGGGGAGCTCTGCAGCT
CAGACTCAGGGACCAGTTCCGGTCTTCTGCCCTCAGATAGGGTTCTCTGGATAGGTGATGTTGCTTGCCA
GCCTATGACACCCATCCCTGAAGAGACATTTCTGGAGCTGAAGAGTTTTAGCCAGAGTGAATTTCCAGAC
ATATGCAAAATTGATGGCATTGTGTTCAACCAGTGTGAGAGTGAGAGCCTACCTCAGCCCTTTGATGTTG
CTTGGATGGATGTTGGCCACTCTCATAAAATCATCATGAGGGAGCACAAGACCAAATGGGTACAAGAGAG
CTCATCTAAGGATTTTGTGTGCTACAAGGAAGGGACTGGGCCGTGTTCTGAATCAGAAGAAAAGACATGC
AAGACCAGTGGATCATGCAGGGGGGACATGCAGTTTTGCAAGGTGGCAGGTTGTGAACATGGGGAAGAGG
CATCTGAAGCCAAATGCAGATGCTCACTAGTGCACAAGCCCGGGGAAGTTGTTGTGTCATATGGAGGGAT
GCGTGTCAGACCAAAGTGCTATGGTTTCTCAAGGATGATGGCAACACTAGAGGTGAACCCACCAGAGCAA
AGGATTGGCCAATGCACTGGCTGCCATCTAGAATGCATAAATGGGGGTGTGAGGCTAATCACTCTAACTA
GTGAGCTCAAGTCAGCTACTGTCTGTGCTTCCCACTTTTGTAGTTCTGCCACAAGTGGTAAGAAAAGCAC
GGAGATTCAATTCCACTCAGGGTCATTAGTTGGGAAAGCAGCAATACATGTCAAAGGGGCATTGGTGGAT
GGAACTGAATTCACATTTGAGGGCAGTTGCATGTTCCCAGATGGTTGTGACGCAGTGGACTGCACATTCT
GTCGTGAGTTTCTAAAAAATCCTCAGTGCTACCCTGCAAAGAAATGGTTGTTCATCATTATTGTCATCCT
CCTTGGATATGCAGGCCTCATGCTACTCACCAATGTCCTTAAGGCAATCGGGGTTTGGGGGTCATGGGTC
ATAGCTCCAGTGAAGCTAATGTTTGCCATCATAAAGAAACTGATAAGATCTGTGAGTTGCCTGATGGGGA
AATTGATGGATAGGGGAAGGCAAGTGATCCATGAAGAAATAGGGGAGAATGGAGAGGGCAACCAAGATGA
TGTTAGGATCGAGATGGCCAGGCCCAGAAGGGTAAGGCACTGGATGTACTCACCTGTCATCCTGACTATT
CTAGCAATTGGACTTGCTGAGGGCTGCGATGAGATGGTCCATGCAGATTCTAAACTTGTTTCGTGCAAGC
AAGGGAGCGGAAATATGAAGGAATGTGTCACAACTGGGAGGGCGCTCCTTCCTGCGGTGAACCCAGGACA
AGAGGCATGTCTGCACTTCACGGCACCAGGGAGTCCGGACTCAAAATGTCTCAAAATCAAAGTTAAGAGA
ATTAACCTGAAATGCAAGAAGTCATCATCATATTTCGTTCCTGATGCTCGGTCCAGGTGCACATCTGTGA
GGAGATGCCGCTGGGCAGGAGACTGTCAGTCTGGGTGCCCCTCTCATTTCACATCCAACTCCTTTTCTGA
CGATTGGGCAGGTAAAATGGACAGGGCTGGTCTAGGATTCAGTGGGTGCTCTGATGGATGTGGAGGAGCA
GCCTGCGGCTGCTTTAATGCGGCCCCTTCATGCATCTTCTGGAGGAAATGGGTAGAGAATCCACATGGGA
TCATCTGGAAAGTATCTCCATGTGCTGCATGGGTCCCATCAGCAGTCATAGAGCTTACAATGCCCTCAGG
GGAAGTGAGGACATTCCACCCCATGAGCGGCATCCCTACACAAATCTTCAAGGGTGTGAGTGTGACTTAC
TTGGGCTCAGACATGGAGGTGTCTGGCTTGACTGACCTGTGTGAAATAGAAGAGCTCAGATCCAAGAAGC
TGGCATTAGCTCCCTGCAATCAGGCTGGCATGGGGGTTGTAGGCAAGGTTGGAGAGATACAGTGCAGCAG
CGAGGAAAGTGCCCGTACCATAAAAAAAGATGGGTGTATATGGAATGCTGACCTCGTGGGCATCGAGCTA
CGAGTGGATGACGCTGTGTGCTACTCTAAGATCACTAGTGTGGAGGCAGTTGCAAACTACTCTGCCATAC
CTACCACTATTGGGGGACTGAGGTTTGAGAGAAGCCATGACAGCCAGGGTAAAATATCTGGTAGCCCCTT
GGACATCACAGCCATAAGAGGGTCTTTTTCAGTTAATTATAGAGGCCTTCGACTGAGCCTCTCAGAAATT
ACTGCTACTTGCACAGGGGAGGTGACAAATGTGAGTGGGTGTTACTCTTGCATGACAGGCGCCAAAGTCT
CCATCAAACTGCATAGCAGCAAAAATAGCACTGCACATGTAAGGTGCAAAGGGGATGAGACTGCGTTCAG
TGTCCTGGAGGGAGTTCATAGCTATACTGTCAGTCTCAGTTTTGACCATGCAGTGGTCGATGAGCAGTGC
CAGCTGAACTGTGGAGGACATGAGAGTCAAGTGACTCTAAAAGGCAACCTCATCTTCCTGGATGTCCCAA
AATTCGTAGATGGCAGCTACATGCAGACATATCATAGTTCTGTGCCCACAGGAGCAAATATCCCAAGCCC
TACAGACTGGCTGAATGCCCTGTTTGGCAATGGGCTGAGTAGGTGGATTCTGGGGGTGATAGGGGTTCTA
CTGGGGGGATTGGCTCTCTTTTTCTTAATCATGTCTTTGTTCAAACTGGGAACAAAACAGGTGTTTCGAT
CAAGGACGAAGCTGGCTTAGATGGGCAAATTTCTGGTCTAATGACCCTCTGGGAGCAGTGCTCTCAGGGG
AGTTGGCTCACAGTGTGCATGTTTCGTGGTCCTGGCTCACATTCTTAGAGCATAGAGGTTCTATTGAAGT
GTTGGCCGGTCTTTGTGT
