# Supplementary material for: Severe fever with thrombocytopenia syndrome virus was found in Northern Jiangxi Province, China
Source: Front Microbiol. 2024 Dec 4;15:1500146. doi: 10.3389/fmicb.2024.1500146 (PMC11666098; doi:10.3389/fmicb.2024.1500146)
Supplement: Supplementary file 1 [file Data_Sheet_1.ZIP › Supplementary materials/Dataset 1/The partial M segments/AB985312.fasta]

>AB985312.1 Severe fever with thrombocytopenia syndrome virus viral cRNA, segment M, complete sequence, strain: SPL097A
ACACAGAGACGGCCAACAATGATGAAAGTCATCTGGTTCTCCTCTCTGATCTGCTTAGTCATTCAATGCA
GTGGGGATACGGGCCCAATCATATGCGCAGGACCCATCCACTCAAACAAGAGTGCCGACATACCCCACCT
GCTTGGTTACTCTGAGAAGATTTGTCAGATAGATCGGCTGATACATGTTTCGTCATGGCTGAGAAACCAT
TCACAATTTCAGGGCTACGTGGGGCAGCGAGGTGGGCGCTCACAGGTAAGCTACTACCCAGCTGAAAACT
CTTACTCAAGGTGGAGTGGACTTCTAAGCCCCTGTGATGCTGATTGGCTTGGGATGCTTGTTGTGAAGAA
GGCCAAAGGGTCTGATATGATAGTTCCTGGGCCTTCATACAAGGGGAAAGTCTTTTTTGAACGGCCAACT
TTTGATGGATACGTAGGCTGGGGCTGTGGCAGTGGGAAGTCAAGGACTGAGTCAGGAGAGCTCTGCAGCT
CAGACTCAGGGACCAGTTCAGGTCTTCTGCCCTCAGATAGGGTTCTCTGGATAGGTGATGTTGCTTGCCA
GCCCATGACACCCATCCCTGAAGAGACATTTCTGGAGCTGAAGAGTTTTAGCCAGAGCGAATTCCCAGAC
ATATGCAAAATTGATGGCATTGTGTTTAACCAGTGCGAGAGTGAGAGTCTACCTCAACCCTTTGATGTTG
CATGGATGGATGTAGGCCACTCTCATAAAATCATCATGAGGGAGCACAAGACCAAATGGGTGCAAGAGAG
CTCTTCTAAGGATTTTGTGTGCTACAAGCAAGGGACTGGGCCGTGTCCTGAATCAGAAGAAAAGACTTGC
AAGACCAGTGGGTCATGCAGGGGGGACATGCAGTTTTGCAAGGTGGCAGGTTGTGAGCATGGGGAAGAGG
CATCTGAAGCCAAGTGTAGATGCTCACTAGTGCACAAGCCCGGGGAAGTTGTTGTGTCATATGGAGGGAT
GCGTGTCAGGCCAAAGTGTTATGGTTTCTCCAGAATGATGGCAACACTAGAGGTGAACCCACCAGAGCAA
AGGATTGGCCAATGCACTGGCTGCCATCTAGAATGTGTAAATGGGGGTGTGAGGCTAATCACTCTAACTA
GTGAGCTCAAGTCAGCTACTGTCTGTGCTTCCCACTTTTGTAGTTCTGCCACAAGTGGCAAGAAAAACAC
AGAGATTCAATTCCACTCAGGGTCATTAGTTGGGAAAACAGCAATACACGTCAAAGGGGCTTTGTTGGAT
GGAACTGAATTCACATTTGAGGGCAGTTGCATGTTCCCAGATGGTTGTGACGCAGTGGACTGCACGTTCT
GTCGTGAGTTTCTAAAAAATCCTCAGTGCTACCCTGCAAAGAAATGGTTGTTCATCATTATTGTCATCCT
CCTTGGATATGCAGGCCTCATGCTACTCACCAATGTCCTTAAGGCAATCGGGGTTTGGGGATCATGGGTC
ATAGCTCCAGTGAAGCTAATGTTTGCCATCATAAAGAAACTGATGAGATCTGTGAGCTGCTTGATGGGGA
AATTGATGGATAGGGGAAGGCAAGTGATCCATGAAGAAATAGGGGAGAATAGAGAGGGCAACCAAGATGA
TGTTAGGATCGAGATGGCAAGACCTAGAAGGGTAAGGCATTGGATGTACTCACCTGTCATCCTGACTATT
CTAGCAGTTGGGCTTGCTGAGGGCTGCGATGAGATGGTCCATGCAGATTCTAAGCTTGTTTCGTGCAAGC
AAGGGAGCGGAAATATGAAGGAATGTGTCACAACTGGGAGGGCGCTCCTTCCTGCGGTAAACCCAGGGCA
AGAGGCATGTCTGCACTTCACGGCACCTGGGAGTCCGGACTCAAAATGTCTCAAAATTAAGGTTAAGAAG
ATTAATCTAAAATGTAAGAAGTCATCATCATATTTTGTCCCTGATGCTCGGTCTAGGTGTACATCTGTGA
GGAGATGTCGCTGGGCAGGAGACTGCCAGTCTGGGTGCCCCTCTCATTTCACGTCCAACTCCTTTTCTGA
TGATTGGGCAGGTAAAATGGACAGGGCTGGTCTAGGATTCAGTGGGTGCTCTGATGGATGTGGAGGAGCA
GCCTGCGGCTGCTTTAATGCAGCCCCTTCATGCATCTTTTGGAGGAAATGGGTAGAGAACCCACATGGGA
TCATCTGGAAAGTATCTCCATGTGCTGCATGGGTCCCATCAGCAGTCATAGAGCTAACAATGCCCTCAGG
GGAAGTGAGGACATTCCACCCCATGAGCGGCATCCCTACACAGGTCTTCAAGGGTGTGAGTGTGACTTAC
TTAGGCTCAGATATGGAGGTGTCTGGCTTGACTGACCTGTGTGAGATAGAAGAGCTCAAGTCTAAGAAAC
TGGCATTAGCCCCCTGCAATCAGGCTGGCATGGGGGTTGTAGGCAAGGTTGGAGAGATACAGTGCAGTAG
CGAGGAAAGTGCCCGCACCATAAAAAAAGATGGGTGTATATGGAATGCTGACCTTGTGGGCATAGAACTA
CGAGTGGATGACGCTGTGTGCTACTCTAAGATCACTAGTGTGGAGGCAGTTGCAAACTACTCTGCCATAC
CCACCACTATTGGGGGGCTGAGGTTTGAGAGAAGCCATGACAGCCAGGGTAAGATATCTGGTAGCCCCCT
AGACATCACAGCCATAAGAGGGTCCTTTTCAGTTAATTATAGAGGCCTTCGACTAAGCCTCTCAGAAATT
ACTGCAACATGCACAGGAGAGGTGACAAATGTGAGTGGGTGTTACTCTTGCATGACAGGCGCCAAAGTCT
CCATCAAACTGCATAGCAACAAAAATAGCACTGCCCATGTAAGGTGCAAAGGGGATGAGACTGCGTTCAG
CGTCCTGGAGGGAGTTCATAGCTATACTGTCAGTCTCAGCTTTGACCATGCAGTGGTCGATGAGCAGTGC
CAGCTGAACTGTGGGGGGCATGAGAGTCAAGTGACTCTAAAAGGCAACCTCATCTTTCTGGATGTCCCAA
AGTTTGTAGATGGCAGCTATATGCAGACATATCATAGTTCTGTACCCACAGGGGCTAATATCCCAAGCCC
TACAGACTGGCTGAATGCCTTGTTTGGCAATGGGCTGAGTAGGTGGATTCTGGGGGTGATAGGGGTTCTA
CTGGGGGGATTGGCTCTCTTTTTCTTAATCATGTCTCTGTTCAAATTGGGAACTAAACAGGTATTTCGAT
CAAGGACGAAGCTGGCCTAGATGGGTAAATTTCTGGTCTAATGACCCTCTGGGAGCAGTGCTCTCAGGGG
AGTTGACTCACAGTGTACATGTTTCGTGGTCCTGGCTCACATTCTTAGAGCATGGAGGTTCTATTAAAGT
GTTGGCCGGTCTTTGTGT
