# Supplementary material for: Severe fever with thrombocytopenia syndrome virus was found in Northern Jiangxi Province, China
Source: Front Microbiol. 2024 Dec 4;15:1500146. doi: 10.3389/fmicb.2024.1500146 (PMC11666098; doi:10.3389/fmicb.2024.1500146)
Supplement: Supplementary file 1 [file Data_Sheet_1.ZIP › Supplementary materials/Dataset 1/The partial M segments/AB985322.fasta]

>AB985322.1 Severe fever with thrombocytopenia syndrome virus viral cRNA, segment M, complete sequence, strain: SPL120A
ACACAGAGACGGCCAACAATGATGAAAGTCATCTGGTTCTCCTCTCTGATCTGTTTAGTCATTCAATGCA
GTGGGGATACGGGCCCAATAATATGCGCAGGGCCCATCCACTCAAACAAGAGTGCCAACATACCCCACCT
GCTTGGTTACTCTGAGAAGATCTGTCAGATAGATCGGCTGATACATGTTTCGTCATGGCTGAGAAACCAT
TCACAATTTCAGGGCTACGTGGGGCAGCGAGGTGGACGCTCTCAGGTGAGTTACTTCCCAGCTGAAAACT
CTTACTCAAGGTGGAGTGGGCTTCTAAGCCCCTGTGATGCTGATTGGCTTGGGATGCTTGTCGTGAAGAA
GGCCAAGGGATCTGATATGATAGTTCCTGGGCCTTCATACAAGGGAAAAGTCTTTTTTGAACGGCCAACT
TTTGATGGATACGTAGGCTGGGGCTGTGGCAGTGGGAAGTCAAGGACTGAGTCAGGAGAGCTCTGCAGCT
CAGACTCAGGGACCAGTTCTGGTCTTCTGCCCTCAGATAGGGTTCTCTGGATAGGTGATGTTGCTTGCCA
GCCTATGACACCCATCCCTGAAGAGACATTTCTGGAGCTAAAGAGTTTTAGCCAGAGTGAATTCCCAGAC
ATATGCAAAATTGATGGCATTGTGTTCAACCAGTGTGAGAGTGAGAGCCTACCTCAGCCCTTTGATGTTG
CTTGGATGGATGTTGGCCACTCTCATAAAATCATCATGAGGGAGCACAAGACCAAATGGGTACAAGAGAG
CTCATCTAAGGATTTTGTGTGCTACAAGGAAGGGACTGGGCCGTGTTCTGAATCAGAAGAAAAGACTTGC
AAGACCAGTGGATCATGCAGGGGGGACATGCAGTTTTGCAAGGTGGCAGGTTGTGAACATGGGGAAGAGG
CATCTGAAGCCAAATGCAGATGCTCACTAGTGCACAAACCTGGGGAAGTTGTTGTGTCATATGGAGGGAT
GCGTGTCAGACCAAAGTGCTATGGTTTCTCCAGGATGATGGCAACACTAGAGGTGAACCCACCAGAGCAA
AGGATTGGCCAATGCACTGGCTGCCATCTAGAATGCATAAATGGGGGTGTGAGGCTAATCACTCTAACTA
GTGAGCTCAAGTCAGCTACTGTCTGTGCTTCCCACTTTTGTAGTTCTGCCACAAGTGGCAAGAAAAGCAC
GGAGATTCAATTCCACTCAGGGTCATTAGTTGGGAAAACAGCAATACATGTCAAAGGGGCATTGGTGGAT
GGAACTGAATTCACATTTGAGGGCAGTTGCATGTTCCCAGATGGCTGTGACGCAGTGGACTGCACATTCT
GTCGTGAGTTTCTAAAAAATCCTCAGTGCTACCCTGCAAAGAAATGGTTGTTCATCATTATTGTCATCCT
CCTTGGATACGCAGGCCTCATGCTACTCACCAATGTCCTTAAGGCAATCGGGGTTTGGGGGTCATGGGTC
ATAGCTCCAGTGAAGCTAATGTTTGCCATCCTAAAGAAACTGATGAGATCTGTGAGCTGCTTGATGGGGA
AATTGATGGATAGGGGAAGGCAAGTGATCCATGAAGAAATAGGAGAGAACAGAGAGGGCAACCAAGATGA
TGTTAGGATCGAGATGGCAAGGCCTAGAAGGGTAAGGCACTGGATGTACTCACCTGTCATCCTGACTATT
CTAGCAATTGGGCTTGCTGAGGGCTGCGATGAGGTGGTCCATGCAGATTCTAAACTTGTTTCGTGCAAGC
AAGGGAGCGGAAATATGAAGGAATGTGTCACAACTGGGAGGGCGCTCCTTCCTGCAGTGAACCCAGGACA
AGAGGCATGTCTGCACTTCACGGCACCAGGGAGTCCGGACTCAAAATGTCTCAAAATCAAAGTTAAGAGG
ATTAACCTGAAATGCAAGAAGTCATCATCATATTTCGTTCCTGATGCTCGGTCCAGGTGTACATCTGTGA
GGAGATGTCGCTGGGCTGGGGACTGTCAGTCTGGGTGCCCCTCTCATTTCACGTCCAACTCCTTTTCTGA
CGATTGGGCAGGTAAAATGGACAGGGCTGGTCTAGGATTCAGTGGGTGCTCTGATGGATGTGGAGGAGCA
GCCTGCGGCTGCTTTAATGCGGCCCCTTCATGCATCTTCTGGAGGAAATGGGTAGAGAACCCACATGGGA
TCATCTGGAAAGTATCTCCATGTGCTGCATGGGTCCCATCAGCAGTCATAGAGCTTACAATGCCCTCAGG
GGAAGTGAGGACATTCCACCCCATGAGCGGCATCCCTACACAAGTCTTCAAGGGTGTGAGTGTGACTTAC
TTGGGCTCAGATATGGAGGTATCTGGCTTGACTGACCTGTGTGAAATAGAAGAGCTCAAGTCCAAGAAGC
TGGCATTAGCTCCCTGCAATCAGGCTGGCATGGGGGTTGTAGGCAAGGTTGGAGAGATACAGTGCAGTAG
CGAGGAAAGTGCCCGTACCATAAAAAAAGATGGGTGTATATGGAATGCTGACCTCGTGGGCATCGAGCTA
CGAGTGGATGATGCTGTGTGCTACTCTAAGATCACTAGTGTGGAGGCAGTTGCAAACTACTCTGCCATAC
CCACCACTATTGGGGGACTGAGGTTTGAGAGAAGCCATGACAGCCAGGGTAAAATATCTGGTAGCCCCTT
GGACATCACAGCCATAAGAGGGTCTTTTTCAGTTAATTATAGAGGCCTTCGACTGAGCCTATCAGAAATT
ACTGCTACTTGCACAGGGGAGGTGACAAATGTGAGTGGGTGTTACTCTTGCATGACAGGCGCCAAAGTCT
CCATCAAACTGCATAGCAGCAAAAATAGCACTGCACATGTAAGGTGCAAAGGGGATGAGACTGCGTTCAG
TGTCCTGGAGGGAGTTCATAGCTATACTGTCAGCCTCAGTTTTGACCATGCAGTGGTCGATGAGCAGTGC
CAGCTAAACTGTGGGGGGCATGAGAGTCAAGTGACTCTGAAAGGCAACCTCATCTTCCTGGATGTCCCAA
AATTCGTAGATGGCAGCTACATGCAGACATATCATAGTTCTGTGCCCACAGGAGCAAATATCCCAAGCCC
TACGGACTGGCTGAATGCCCTGTTTGGCAATGGGCTGAGTAGGTGGATTCTGGGGGTGATAGGGGTTCTA
CTGGGGGGATTGGCTCTCTTTTCCTTAATCATGTCTTTGTTCAAACTGGGAACAAAACAGGTATTTCGAT
CAAGGACGAAGCTGGCTTAGATGGGCAAATTTCTGGTCTAGTGACCCTCTGGGAGCAGTGCTCTCAGGGG
AGTTGGCTCACAGTGTGCATGTTTCGTGGTCCTGGCTCACATTTTTAGAGCATGGAGGTTCTATTGAAGT
GTTGGCCGGTCTTTGTGT
