# Supplementary material for: Severe fever with thrombocytopenia syndrome virus was found in Northern Jiangxi Province, China
Source: Front Microbiol. 2024 Dec 4;15:1500146. doi: 10.3389/fmicb.2024.1500146 (PMC11666098; doi:10.3389/fmicb.2024.1500146)
Supplement: Supplementary file 1 [file Data_Sheet_1.ZIP › Supplementary materials/Dataset 1/The partial M segments/HM802203.fasta]

>HM802203.1 Phlebovirus SD4/China/2010 strain SD4 segment M, complete sequence
ACACAGAGACGGCCAACAATGATGAAAGTCATCTGGTTCTCCTCTCTGATCTGCTTTGTCATTCAATGCA
GTGGGGACTCGGGCCCAATCATCTGCGCAGGACCCATTCACTCAAACAAGAGTGCTGACATACCCCACCT
GCTTGGTTACTCTGAGAAGATTTGTCAGATAGATCGGCTGATACATGTTTCGTCATGGCTCAGAAACCAC
TCACAATTTCAGGGCTACGTAGGGCAGCGAGGTGGACGCTCTCAGGTGAGCTACTACCCAGCTGAAAATT
CTTACTCAAGGTGGAGTGGACTTCTAAGCCCCTGTGATGCTGATTGGCTTGGGATGCTTGTCGTGAAGAA
GGCCAAGGGGTCTGATATGATAGTTCCTGGACCTTCATACAAGGGGAAAGTCTTTTTTGAACGGCCAACT
TTTGATGGATATGTAGGCTGGGGCTGTGGCAGTGGGAAGTCTAGGACTGAGTCAGGAGAGCTCTGCAGTT
CAGACTCAGGGACTAGTTCTGGTCTTCTACCCTCGGATAGGGTTCTCTGGATAGGTGATGTTGCTTGTCA
ACCTATGACACCTATCCCTGAGGAGACATTCCTGGAGCTGAAGAGCTTTAGCCAAAGTGAATTCCCAGAC
ATATGTAAAATTGATGGCATTGTGTTCAACCAGTGTGAAGGTGAGAGTCTACCTCAGCCCTTTGATGTTG
CATGGATGGATGTTGGCCACTCTCACAAAATCATCATGAGGGAGCACAAGACCAAATGGGTACAAGAGAG
CTCATCCAAGGATTTTGTGTGCTACAAGGAAGGGACTGGGCCTTGTTCAGAATCAGAAGAAAAGACTTGC
AAGACCAGTGGGTCATGCAGGGGGGACATGCAGTTTTGCAAGGTGGCTGGATGTGAACATGGGGAAGAGG
CATCTGAAGCCAAGTGTAGATGCTCACTTGTGCACAAGCCCGGGGAAGTCGTTGTGTCTTATGGAGGGAT
GCGTGTCAGACCAAAGTGCTATGGATTCTCTAGAATGATGGCAACACTGGAGGTAAACCCACCAGAGCAA
AGGATTGGTCAATGCACTGGCTGCCATCTAGAATGCATAAACGGGGGTGTGAGGCTAATCACTCTAACCA
GTGAGCTCAAGTCAGCTACTGTCTGTGCTTCCCACTTTTGTAGTTCTGCCACAAGTGGTAAGAAAAGCAC
GGAAATTCAATTCCACTCAGGATCATTGGTCGGGAAAACAGCGATACACGTCAAAGGGGCATTGGTAGAT
GGGACTGAATTCACATTTGAGGGTAGTTGCATGTTCCCAGATGGTTGCGATGCAGTGGACTGCACATTCT
GTCGTGAGTTTCTGAAAAATCCACAGTGCTACCCTGCAAAGAAGTGGCTGTTTATCATTATTGTCATCCT
CCTTGGATATGCAGGCCTCATGCTACTCACCAATGTCCTCAAGGCAATTGGGGTTTGGGGGTCATGGGTC
ATAGCTCCAGTGAAGCTACTGTTTGCCATCATAAAGAAACTAATGAGAACTGTAAGCTGCTTGATGGGGA
AATTGATGGATAGGGGAAGGCAAGTGATTCATGAGGAAATAGGGGAGAATAGAGAGGGCAACCAAGATGA
TGTTAGGATCGAGATGGCAAGACCCAGAAGGGTAAGGCATTGGATGTACTCACCTGTCATCCTGACTATT
CTAGCAACAGGGCTTGCTGAGGGCTGTGATGAGATGGTCCATGCTGATTCTAAACTTGTTTCATGCAGGC
AAGGGAGCGGAAATATGAAGGAATGTGTCACAACTGGGAGGGCGCTTCTTCCTGCAGTGAACCCAGGTCA
AGAGGCATGTCTGCACTTCACGGCACCTGGGAGTCCGGACTCAAAATGTCTCAAAATTAAGGTAAAGAGG
ATCAACCTAAAATGTAAGAAGTCATCATCATATTTTGTTCCTGATGCCCGGTCTAGGTGTACATCAGTGA
GGAGATGTCGTTGGGCAGGAGACTGCCAGTCTGGGTGTCCCCCTCATTTCACATCCAACTCCTTTTCTGA
TGATTGGGCAGGCAAGATGGACAGGGCTGGTCTAGGATTCAGTGGCTGCTCTGATGGATGTGGAGGAGCA
GCCTGCGGCTGCTTTAATGCGGCCCCTTCATGCATCTTCTGGAGGAAATGGGTAGAGAATCCACATGGGA
TCATCTGGAAAGTATCTCCATGTGCCACATGGGTCCCATCGGCAGTTATAGAGCTAACAATGCCCTCTGG
GGAGGTGAGGACATTCCACCCCATGAGTGGCATCCCCACACAAGTCTTCAAGGGTGTGAGTGTAACTTAT
TTGGGTTCAGATATGGAGGTGTCTGGCTTGACAGATCTTTGTGAGATAGAAGAGCTCAAGTCCAAGAAGC
TGGCATTAGCTCCCTGCAACCAGGCTGGCATGGGGGTTATAGGCAAGGTTGGAGAGATACAGTGCAGTAG
TGAGGAAAGTGCCCGTACCATAAAAAAAGATGGGTGCATATGGAATGCAGACCTTGTGGGCATAGAGCTA
CGAGTGGATGACGCTGTGTGCTACTCTAAGATCACTAGTGTGGAGGCAGTTGCAAACTACTCTGCCATAC
CCACCACTATTGGGGGGCTGAGGTTTGAGAGAAGCCATGACAGCCAGGGTAAAATATCTGGTAGCCCCCT
AGACATCACAGCTATAAGAGGATCTTTTTCCGTTAATTATAGAGGCCTTCGTCTGAGTCTCTCAGAAATT
ACTGCTACTTGCACAGGGGAGGTTACAAATGTGAGTGGGTGTTATTCTTGCATGACAGGCGCCAAAGTCT
CCATCAAATTACATAGCAGCAAAAATAGCACTGCCCATGTAAGATGCAAAGGGGATGAGACTGCATTCAG
TGTCTTGGAGGGGGTCCATAGCTACACTGTCAGTCTCAGTTTTGACCATGCAGTAGTCGATGAGCAGTGC
CAACTGAACTGTGGGGGACATGAGAGCCAAGTGACTCTAAAAGGTAACCTCATCTTCCTGGATGTCCCAA
AATTTGTGGATGGCAGCTACATGCAGACATATCACAGTACTGTGCCCACAGGGGCAAATATCCCAAGCCC
TACAGATTGGCTGAATGCCTTGTTTGGCAATGGGCTGAGTAGGTGGATTCTGGGGGTGATAGGGGTTCTA
CTTGGGGGATTGGCTCTCTTTTTCTTGATTATGTCTTTGTTCAAGCTGGGAACAAAACAGGTATTTCGAT
CAAGGACGAAGCTGGCTTAGATGGGCAAAATTCTGGTCTAATGACCCTCTGGGAGCAGTGCTCTCAGGGG
AGTTGGCTCACAGTGTGCATGTTTCGTAGTTCCGGCTCACATTCTTAGAACATGGAGGTTCTATTGAAGT
GTTGGCCGGTCTTTGTGT
