# Supplementary material for: Severe fever with thrombocytopenia syndrome virus was found in Northern Jiangxi Province, China
Source: Front Microbiol. 2024 Dec 4;15:1500146. doi: 10.3389/fmicb.2024.1500146 (PMC11666098; doi:10.3389/fmicb.2024.1500146)
Supplement: Supplementary file 1 [file Data_Sheet_1.ZIP › Supplementary materials/Dataset 1/The partial M segments/HQ141596.fasta]

>HQ141596.1 Phlebovirus HN6/China/2010 strain HN6 segment M, complete sequence
ACACAGAGACGGCCAACAATGATGAAAGTCATCTGGTTCTCCTCTCTGATCTGCTTTGTCATTCAATGCA
GTGGGGACTCAGGCCCAATCATCTGCGCAGGACCCATCCACTCAAACAAGAGTGCTGACATACCTCACCT
GCTGGGTTACTCTGAGAAGATATGTCAGATAGATCGGCTGATACATGTTTCGTCATGGCTCAGGAACCAC
TCACAATTTCAGGGCTACGTAGGCCAGCGAGGTGGACGCTCTCAGGTGAGCTACTACCCAGCTGAAAATT
CTTACTCAAGGTGGAGTGGGCTTCTAAGCCCCTGTGATGCTGATTGGCTTGGGATGCTTGTCGTGAAGAA
GGCCAAGGGGTCTGATATGATAGTTCCTGGGCCTTCATACAAGGGAAAAGTCTTTTTTGAGCGGCCAACT
TTTGATGGATATGTAGGCTGGGGCTGTGGCAGTGGGAAGTCTAGGACAGAGTCAGGAGAGCTCTGCAGTT
CAGACTCAGGGACTAGCTCTGGTCTTCTGCCCTCAGATAGGGTTCTCTGGATAGGTGATGTTGCTTGTCA
GCCTATGACACCCATCCCTGAAGAGACATTTCTGGAGCTGAAGAGTTTTAGCCAAAGTGAATTCCCAGAC
ATATGCAAAATTGATGGCATTGTATTCAACCAGTGTGAGGGTGAGAGCCTACCTCAGCCCTTTGATGTTG
CATGGATGGATGTTGGCCACTCTCATAAAATCATCATGAGGGAGCACAAGACCAAATGGGTGCAGGAGAG
CTCATCCAAGGATTTTGTGTGCTACAAGGAAGGGACTGGGCCTTGTTCTGAATCAGAAGAAAAGACTTGT
AAGACCAGTGGATCATGCAGGGGGGACATGCAGTTCTGCAAGGTAGCAGGTTGTGAACATGGGGAAGAGG
CATCTGAAGCCAAGTGCAGATGCTCACTTGTGCACAAGCCCGGAGAAGTCGTTGTGTCATATGGAGGGAT
GCGTGTCAGACCAAAGTGCTATGGTTTCTCCAGAATGATGGCAACACTGGAGGTGAACCAACCAGAGCAA
AGGATTGGTCAATGCACTGGCTGCCATCTGGAATGCATAAATGGGGGTGTGAGGCTAATAACTCTAACCA
GTGAGCTCAAGTCAGCTACTGTCTGTGCCTCTCACTTTTGTAGTTCTGCCACGAGTGGCAAGAAAAGCAC
GGAGATTCAATTCCACTCAGGATCATTGGTTGGGAAAACAGCAATACACGTCAAAGGGGCATTGGTAGAT
GGAACTGAATTCACATTTGAGGGTAGTTGCATGTTCCCAGATGGTTGTGATGCGGTGGACTGCACTTTCT
GTCGTGAGTTTCTAAAAAATCCCCAGTGCTACCCTGCAAAGAAGTGGCTGTTCATCATTATTGTCATCCT
CCTTGGGTATGCAGGCCTCATGCTACTCACCAATGTCCTCAAGGCAATTGGGATTTGGGGATCATGGGTC
ATAGCTCCAGTGAAGCTAATATTTGCCATCATAAAGAAACTAATGAGAACTGTGAGCTGCTTGGTGGGGA
AATTGATGGATAGGGGAAGGCAAGTGATCCATGAGGAGATAGGGGAGAATAGAGAGGGCAACCAAGATGA
TGTTAGGATTGAGATGGCAAGACCCAGAAGGGTAAGGCATTGGATGTACTCACCTGTCATCCTGACTATT
TTAGCAATAGGGCTTGCTGAGAGCTGTGATGAGATGGTCCATGCTGATTCTAAGCTTGTTTCATGCAGGC
AAGGGAGCGGAAATATGAAGGAATGTGTCACAACTGGGAGGGCGCTTCTTCCTGCGGTGAACCCAGGTCA
AGAGGCATGTCTGCACTTCACGGCACCTGGGAGTCCGGACTCAAAATGTCTCAAAATTAAGGTTAAGAGG
ATCAACCTAAAATGTAAGAAGTCATCATCATATTTTGTTCCTGATGCCCGGTCCAGATGTACATCAGTGA
GGAGATGTCGTTGGGCTGGAGACTGCCAGTCTGGGTGCCCCCCTCATTTCACATCCAACTCCTTTTCTGA
TGATTGGGCAGGTAAGATGGACAGGGCTGGTCTAGGGTTCAGTGGCTGCTCTGATGGATGTGGAGGAGCT
GCCTGCGGCTGCTTTAATGCAGCCCCTTCTTGCATCTTCTGGAGGAAATGGGTAGAGAACCCACATGGGA
TCATCTGGAAAGTATCTCCTTGTGCCGCATGGGTCCCATCGGCAGTCATAGAGCTAACAATGCCCTCAGG
GGAGATGAGGACATTCCACCCCATGAGTGGCATCCCCACACAAGTCTTCAAGGGTGTGAGTGTGACTTAC
TTGGGCTCAGATATGGAGGTGTCTGGCTTGACTGACTTATGTGAGATAGAGGAGCTCAAGTCCAAGAAGC
TGGCATTAGCTCCCTGCAACCAGGCTGGCATGGGGGTTGTAGGCAAGGTTGGAGAGATACAGTGCAGTAG
CGAGGAAAGTGCCCGTACCATAAAAAAAGATGGGTGCATATGGAATGCAGACCTTGTGGGCATAGAGCTA
CGAGTGGATGACGCTGTGTGCTACTCTAAGATCACTAGTGTGGAAGCAGTTGCAAACTACTCTGCCATAC
CCACCACTATTGGGGGGCTGAGGTTTGAGAGAAGCCATGACAGCCAGGGTAAAATATCTGGTAGCCCCCT
GGACATCACAGCTATAAGAGGATCTTTTTCTGTTAATTATAGAGGCCTTCGACTGAGCCTCTCAGAAATT
ACTGCTACCTGCACAGGGGAGGTGACAAATGTGAGTGGATGTTATTCTTGCATGACAGGCGCCACAGTCT
CTATCAAACTACATAGCAGCAAAAATAGCACTGCCCATGTAAGATGCAAAGGGGATGAGACTGCATTCAG
TGTCTTGGAGGGGGTCCATAGCTACACTGTCAGTCTCAGTTTTGACCATGCAGTGGTCGATGAGCAGTGC
CAACTGAACTGTGGGGGACATGAGAGTCAAGTGACTCTAAAAGGCAACCTTATCTTCCTGGATGTCCCAA
AATTTGTGGATGGCAGCTACATGCAGACATATCATAGCACTGTGCCCACAGGGGCAAATATCCCAAGCCC
AACAGACTGGCTGAATGCCTTGTTTGGCAATGGGCTGAGTAGGTGGATCCTGGGGGTGATAGGGGTTCTA
CTTGGGGGGTTGGCTCTCTTTTTCATGATTATGTCTTTGTTCAAGCTGGGAACAAAACAGGTATTTCGAT
CAAGGACGAAGCTGGCTTAGATGGGCAAATTTCTGGTCTAGTGACCCTCTGGGAGCAGTGCTCTCAGGGG
AGTTGGCTCACAGTGTGCATGTTTCGTGGTCCTGGCTCGCATTCTTAGAACATGGAGGTTCTATTGAAGT
GTTGGCCGGTCTTTGTGT
