# Supplementary material for: Severe fever with thrombocytopenia syndrome virus was found in Northern Jiangxi Province, China
Source: Front Microbiol. 2024 Dec 4;15:1500146. doi: 10.3389/fmicb.2024.1500146 (PMC11666098; doi:10.3389/fmicb.2024.1500146)
Supplement: Supplementary file 1 [file Data_Sheet_1.ZIP › Supplementary materials/Dataset 1/The partial M segments/HQ141599.fasta]

>HQ141599.1 Phlebovirus HN13/China/2010 strain HN13 segment M, complete sequence
ACACAGAGACGGCCAACAATGATGAAAGTCATCTGGTTCTCCTCTCTGATCTGCTTAGTCATTCAATGCG
GTGGGGACACGGGCCCAATCATCTGCGCAGGACCCATCCACTCAAACAAGAGTGCTGACATACCCCACCT
GCTTGGCTACTCTGAGAAGATTTGTCAGATAGATCGGCTGATACATGTTTCGTCTTGGCTTAGAAACCAC
TCACAATTTCAGGGCTACGTAGGGCAGCGAGGTGGACGCTCTCAGGTGAGCTACTACCCAGCTGAAAATT
CTTACTCAAGGTGGAGTGGGCTTCTAAGCCCCTGTGATGCTGATTGGCTTGGGATGCTTGTCGTGAAGAA
GGCCAAGGGGTCTGATATGATAGTTCCTGGGCCTTCATACAAGGGGAAAGTCTTTTTTGAACGGCCAACT
TTTGATGGATACGTAGGCTGGGGCTGTGGTAGTGGGAAGTCTAGGACTGAGTCAGGTGAGCTCTGCAGTT
CAGACTCCGGGACTAGTTCTGGTCTTCTGCCCTCGGATAGGGTTCTCTGGATAGGTGATGTTGCTTGTCA
GCCAATGACACCCATCCCTGAGGAGACATTTCTGGAGCTGAAGAGCTTTAGCCAAAGTGAATTCCCAGAC
ATATGCAAAATTGATGGCATTGTGTTCAACCAGTGTGAGGGTGAGAGTCTACCCCAGCCCTTTGATGTTG
CATGGATGGATGTTGGCCACTCTCATAAAATCATCATGAGGGAGCACAAGACCAAATGGGTACAAGAGAG
CTCATCCAAGGATTTTGTGTGCTATAAGGAAGGGACTGGGCCGTGTTCTGAATCAGAAGAAAAGACTTGC
AAGACCAGTGGATCATGCAGGGGGGACATGCAGTTTTGCAAGGTGGCAGGTTGTGAACATGGGGAAGAGG
CATCTGAAGCCAAGTGTAGATGCTCACTTGTGCACAAGCCAGGGGAAGTCGTTGTGTCATATGGAGGGAT
GCGTGTCAGACCAAAGTGCTATGGTTTCTCCAGAATGATGGCAACACTGGAGGTGAGCCAGCCAGAGCAA
AGGATTGGTCAATGCACTGGCTGCCATCTAGAATGCATAAATGGGGGTGTGAGGCTAATCACTCTAACCA
GTGAGCTCAAGTCAGCTACTGTCTGCGCTTCTCACTTTTGCAGTTCTGCCACAAGTGGTAAGAAGAGCAC
GGAGATTCAATTCCACTCAGGATCATTGGTTGGAAAAACAGCAATCCACGTCAAAGGGGCATTGGTAGAT
GGAACTGAATTCACATTTGAGGGTAGTTGCATGTTCCCAGATGGTTGTGATGCAGTGGACTGCACATTCT
GTCGTGAGTTTCTAAAAAATCCCCAGTGCTACCCTGCAAAGAAGTGGCTGTTCATCATTATTGTCATCCT
CCTTGGATATGCAGGCCTCATGCTGCTCACCAATGTTCTTAAGGCAATTGGGGTTTGGGGGTCATGGGTC
ATAGCTCCAGTGAAGCTAGTGTTTGCCATCATAAAGAAACTGATGAGAGCTGTGAGCTGCCTGATGGGGA
AATTGATGGATAGGGGAAGGCAAGTGATCCATGAGGAAATAGGGGAGAATAGAGAGGGCAACCAAGATGA
CGTTAGGATTGAGATGGCCAGACCCAGGAGGGTAAGGCATTGGATGTACTCGCCTGTCATCCTGACTATT
CTAGCAATAGGGCTTGCTGAGGGCTGTGATGAGATGGTCCATGCTGATTCTAAACTTGTTTCGTGCAGGC
AAGGGAGCGGAAATATGAAGGAATGTGTCACAACTGGGAGGGCGCTTCTTCCTGCGGTGAACCCAGGGCA
AGAGGCGTGTCTGCACTTCACGGCACCTGGAAGTCCGGACTCAAAATGTCTCAAAATTAAGGTTAAGAGG
ATCAACCTAAAATGTAAAAAGTCATCATCATATTTTGTTCCTGATGCCCGGTCCAGGTGTACATCAGTGA
GGAGATGTCGTTGGGCAGGGGACTGCCAGTCTGGGTGCCCCCCTCATTTCACATCCAACTCCTTTTCTGA
TGATTGGGCAGGTAAGATGGACAGGGCTGGTCTAGGATTCAGTGGCTGCTCTGATGGATGTGGAGGAGCA
GCCTGCGGTTGCTTTAATGCGGCCCCTTCATGCATTTTCTGGAGGAAATGGGTAGAGAATCCACATGGGA
TCATCTGGAAAGTATCTCCATGTGCCGCATGGGTCCCATCAGCGGTTATAGAGCTAACAATGCCCTCAGG
GGAGGTGAGGACATTCCACCCCATGAGCGGAATCCCCACACAAGTCTTCAAGGGTGTGAGTGTAACTTAC
TTGGGCTCAGATATGGAGGTGTCAGGCTTGACTGATCTGTGTGAGATAGAAGAGCTCAAGTCAAAGAAGC
TTGCATTAGCTCCCTGCAACCAGGCTGGTATGGGGGTTGTAGGCAAGGTTGGAGAGATACAGTGCAGTAG
CGAGGAAAGTGCCCGTACCATAAAAAAAGATGGGTGCATATGGAATGCTGACCTCGTGGGTATAGAGCTA
CGGGTGGATGACGCTGTGTGCTACTCTAAGATCACTAGTGTGGAGGCAGTTGCAAACTACTCCGCCATAC
CCACCACTATTGGGGGGCTGAGGTTTGAGAGAAGCCATGACAGCCAGGGTAAAATATCTGGTAGCCCCCT
GGACATCACAGCTATAAGAGGATCTTTTTCTGTCAATTATAGAGGCCTTCGACTGAGTCTCTCAGAAATC
ACTGCTACTTGCACAGGGGAAGTGACAAATGTGAGTGGGTGTTATTCTTGCATGACAGGCGCCAAAGTCT
CCATCAAGTTGCATAGCAGCAAAAATAGCACTGCCCATGTAAGATGCAAAGGGGATGAGACTGCCTTCAG
TGTCTTGGAGGGAGTCCATAGCTACTCTGTCAGTCTCAGTTTTGATCATGCAGTAGTTGATGAGCAGTGC
CAACTGAACTGTGGGGGACATGAGAGTCAAGTGACTCTGAGAGGCAACCTCATCTTCCTGGATGTCCCGA
AATTTGTGGATGGCAGCTACATGCAGACATATCATAGCACTGTGCCCACAGGGGCAAATATCCCAAGCCC
TACAGATTGGCTAAATGCCTTGTTTGGCAATGGGCTGAGTAGGTGGATTCTGGGGGTGATAGGGGTCCTA
CTGGGGGGATTGGCTCTCTTTTTCTTGATCATGTCTTTGTTTAAGCTGGGAACAAAACAGATATTTCGAT
CGAGGACAAAGCTGGCTTAGATGGGCATATTTCTGGTCTAATGACCCTCTGGGGGCAGTGCTCTCAGGGG
AGTTGGCTCACAGTGTGCATGTTTCGTGGTCCTGGCTCACATTCTTAGAGCATGGAGGTTCTGTTGAAGT
GTTGGCCGGTCTTTGTGT
