# Supplementary material for: Severe fever with thrombocytopenia syndrome virus was found in Northern Jiangxi Province, China
Source: Front Microbiol. 2024 Dec 4;15:1500146. doi: 10.3389/fmicb.2024.1500146 (PMC11666098; doi:10.3389/fmicb.2024.1500146)
Supplement: Supplementary file 1 [file Data_Sheet_1.ZIP › Supplementary materials/Dataset 1/The partial M segments/HQ141602.fasta]

>HQ141602.1 Phlebovirus JS3/China/2010 strain JS3 segment M, complete sequence
ACACAGAGACGGCCAACAATGATGAAAGTCATCTGGTTCTCCTCTCTGATCTGCTTAGTCATTCAATGTG
GTGGGGATACAGGCCCAATCATCTGCGCAGGACCCATCCACTCAAACAAGAGTGCTGACATACCTCACCT
ACTTGGCTACTCTGAGAAGATTTGTCAGATAGATCGGCTGATACATGTTTCGTCATGGCTTAGAAACCAC
TCACAATTTCAGGGCTACGTAGGGCAGCGAGGTGGACGCTCTCAGGTGAGCTACTACCCAGCTGAAAATT
CTTACTCAAGGTGGAGTGGACTTCTAAGCCCCTGTGATGCTGATTGGCTTGGGATGCTTGTCGTGAAGAA
GGCCAAGGGGTCTGATATGATAGTTCCTGGGCCTTCATACAAGGGGAAAGTCTTCTTTGAACGGCCAACT
TTTGATGGATACGTTGGCTGGGGCTGTGGTAGTGGGAAGTCTAGGACTGAGTCAGGTGAGCTCTGCAGTT
CAGACTCTGGGACTAGTTCTGGTCTTCTGCCCTCGGATAGGGTTCTCTGGATAGGTGATGTTGCTTGTCA
GCCTATGACACCCATCCCTGAGGAGACATTTCTGGAGCTGAAGAGCTTTAGCCAAAGTGAATTCCCAGAC
ATATGCAAGATTGATGGCATTGTGTTCAACCAGTGTGAGGGTGAGAGTCTACCTCAGCCCTTTGATGTTG
CATGGATGGATGTTGGCCACTCTCATAAAATCATCATGAGGGAGCACAAGACCAAATGGGTACAAGAGAG
CTCATCCAAGGATTTTGTGTGCTACAAGGAAGGGACTGGGCCTTGTTCTGAATCAGAAGAAAAGACTTGC
AAGACCAGTGGATCATGCAGGGGGGACATGCAGTTTTGCAAGGTGGCAGGTTGTGAACATGGGGAAGAGG
CATCTGAAGCCAAGTGTAGATGCTCACTTGTGCACAAGCCCGGGGAAGTCGTTGTGTCATATGGAGGGAT
GCGTGTCAGACCAAAGTGCTATGGTTTCTCCAGAATGATGGCAACACTGGAGGTGAACCAACCAGAGCAA
AGGATTGGTCAATGCACTGGCTGCCATCTAGAATGCATAAATGGGGGTGTGAGGCTAATCACTCTAACCA
GTGAGCTCAAGTCAGCTACTGTCTGCGCTTCTCACTTTTGTAGTTCTGCCACAAGTGGTAAGAAAAGCAC
GGAGATTCAATTCCACTCAGGATCATTGGTTGGAAAAACAGCAATCCACGTCAAAGGGGCATTGGTAGAT
GGAACTGAATTCACATTTGAGGGTAGTTGCATGTTCCCAGATGGTTGTGATGCAGTGGACTGCACATTCT
GTCGTGAGTTTCTAAAAAATCCCCAGTGCTACCCTGCAAAGAAGTGGCTGTTCATCATTATTGTCATCCT
CCTTGGATATGCAGGCCTCATGCTACTCACCAATGTTCTTAAGGCAATTGGGGTTTGGGGGTCATGGGTC
ATAGCTCCAGTGAAGCTAGTGTTTGCCATCATAAAGAAACTAATGAGAGCTGTGAGCTGCCTGATGGGGA
AATTGATGGATAGGGGAAGGCAAGTGATCCATGAGGAAATAGGGGAGAATAGAGAGGGCAACCAAGATGA
TGTTAGGATTGAGATGGCCAGACCCAGGAGGGTAAGGCATTGGATGTACTCGCCTGTCATCCTGACTATT
CTAGCAATAGGGCTTGCTGAGGGCTGTGATGAGATGGTCCATGCTGATTCTAAACTTGTTTCGTGCAGGC
AAGGAAGCGGAAATATGAAGGAATGTGTCACAACTGGGAGGGCGCTTCTTCCTGCGGTGAACCCAGGGCA
AGAGGCGTGTCTGCACTTCACGGCACCTGGAAGTCCAGACTCAAAATGTCTCAAAATTAAGGTTAAGAGG
ATCAACCTAAAATGTAAAAAGTCATCATCATATTTTGTTCCTGATGCCCGGTCCAGGTGTACATCAGTGA
GGAGATGTCGTTGGGCAGGGGACTGCCAGTCTGGGTGCCCCCCTCATTTCACATCCAACTCCTTTTCTGA
TGATTGGGCAGGTAAGATGGACAGGGCTGGTCTAGGATTCAGCGGCTGCTCTGATGGATGTGGAGGAGCA
GCCTGCGGTTGCTTTAATGCGGCCCCTTCATGCATTTTCTGGAGGAAATGGGTAGAGAATCCACATGGGA
TCATCTGGAAAGTCTCTCCATGTGCCGCATGGGTCCCATCAGCAGTTATAGAGCTAACAATGCCCTCAGG
GGAGGTGAGGACATTCCACCCCATGAGCGGAATCCCCACACAAGTCTTCAAGGGTGTGAGTGTAACTTAC
TTGGGCTCAGATATGGAGGTGTCAGGCTTGACTGACCTGTGTGAGATAGAAGAGCTCAAGTCAAAGAAGC
TTGCATTAGCTCCCTGCAACCAGGCTGGTATGGGGGTTGTAGGCAAGGTTGGAGAGATACAGTGCAGTAG
CGAGGAAAGTGCCCGTACCATAAAAAAAGATGGGTGTATATGGAATGCTGACCTCGTGGGCATAGAGCTA
CGAGTGGATGACGCTGTGTGTTACTCTAAGATCACTAGTGTGGAGGCAGTTGCAAACTACTCTGCCATAC
CCACCACTATTGGGGGGCTGAGGTTTGAGAGAAGCCATGACAGCCAGGGTAAAATATCTGGTAGCCCCCT
GGACATCACAGCTATAAGAGGATCTTTTTCTGTCAATTATAGAGGCCTTCGACTGAGTCTCTCAGAAATT
ACTGCTACGTGTACAGGGGAAGTGACAAATGTGAGTGGGTGTTATTCATGCATGACAGGCGCCAAAGTCT
CCATCAAGTTGCATAGCAGCAAAAATAGCACTGCCCATGTAAGATGCAAAGGGGATGAGACTGCCTTCAG
TGTCTTGGAGGGAGTCCATAGCTACTCTGTCAGTCTCAGTTTTGATCATGCAGTAGTTGATGAGCAGTGC
CAACTGAACTGTGGGGGGCATGAGAGTCATGTGACTCTGAAAGGTAACCTCATCTTCCTGGATGTCCCGA
AATTTGTGGATGGCAGCTACATGCAGACATATCATAGTACAGTGCCCACAGGGGCAAATATCCCAAGCCC
TACAGATTGGCTAAATGCCTTGTTTGGCAATGGGCTGAGTAGGTGGATTCTGGGTGTGATAGGGGTCCTA
CTGGGGGGATTGGCTCTCTTTTTCTTGATCATGTCTTTGTTCAAGCTGGGAACAAAACAGGTATTTCGAT
CGAGGACGAAGCTGGCTTAGATGGGCATATTTCTGGTCTAATGACCCTCTGGGAGCAGTGCTCTCAGGGG
AGTTGGCTCACAGTGTGCATGTTTCGTGGTCCTGGCTCACATTCTTAGAGCATGGAGGTTCTGTTGAAGT
GTTGGCCGGTCTTTGTGT
