# Supplementary material for: Severe fever with thrombocytopenia syndrome virus was found in Northern Jiangxi Province, China
Source: Front Microbiol. 2024 Dec 4;15:1500146. doi: 10.3389/fmicb.2024.1500146 (PMC11666098; doi:10.3389/fmicb.2024.1500146)
Supplement: Supplementary file 1 [file Data_Sheet_1.ZIP › Supplementary materials/Dataset 1/The partial M segments/HQ141608.fasta]

>HQ141608.1 Phlebovirus LN2/China/2010 strain LN2 segment M, complete sequence
ACACAGAGACGGCCAACAATGATGAAAGTCATCTGGTTCTCCTCTCTGATCTGCTTTGTCATTCAATGCA
GTGGGGACTCGGGCCCAATCATCTGCGCAGGACCCATCCATTCAAACAAGAGTGCTGACATACCTCACCT
GCTGGGTTACTCTGAGAAGATATGTCAGATAGATCGGCTGATACATGTTTCGTCATGGCTCAGAAACCAC
TCACAATTTCAGGGCTACGTAGGGCAGCGAGGAGGACGCTCTCAGGTGAGCTACTACCCAGCTGAAAATT
CTTACTCAAGGTGGAGTGGGCTTCTAAGCCCCTGTGATGCTGATTGGCTTGGGATGCTTGTCGTGAAGAA
GGCCAAGGGGTCTGATATGATAGTTCCTGGGCCTTCATACAAGGGAAAAGTCTTTTTTGAGCGGCCAACT
TTTGATGGATATGTAGGCTGGGGCTGTGGCAGTGGGAAGTCTAGGACAGAGTCAGGAGAGCTCTGCAGTT
CAGACTCAGGGACTAGCTCTGGTCTTCTGCCCTCAGATAGGGTTCTCTGGATAGGTGATGTTGCTTGTCA
GCCTATGACACCCATCCCTGAGGAGACATTTCTGGAGCTGAAGAGTTTTAGCCAAAGTGAATTCCCAGAC
ATATGCAGAATTGATGGCATTGTGTTCAACCAGTGTGAGGGTGAGAGTCTACCTCAGCCCTTTGATGTTG
CATGGATGGATGTTGGCCACTCTCATAAAATCATCATGAGGGAGCACAAGACCAAATGGGTGCAAGAGAG
CTCATCCAAGGATTTTGTGTGCTACAAGGAAGGGACTGGGCCTTGTTCTGAATCAGAAGAAAAGACTTGC
AAGACCAGTGGATCATGCAGGGGGGACATGCAGTTCTGCAAGGTAGCAGGTTGTGAACATGGGGAAGAGG
CATCTGAAGCCAAGTGTAGATGCTCACTTGTTCACAAGCCCGGAGAAGTCGTTGTGTCATATGGAGGGAT
GCGTGTCAGACCAAAGTGCTATGGTTTCTCCAGAATGATGGCAACACTGGAGGTGAACCAACCAGTGCAA
AGGATTGGTCAATGCACTGGCTGCCATCTGGAATGCATAAATGGGGGTGTGAGGCTAATAACTCTAACCA
GTGAGCTCAAGTCAGCTACTGTCTGTGCTTCCCACTTTTGTAGTTCTGCCACGAGTGGCAAGAAAAGCAC
GGAGATACAATTCCACTCAGGATCATTGGTTGGGAAAACAGCAATACACGTCAAAGGGGCATTGGTAGAT
GGAACTGAATTCACATTTGAGGGTAGCTGCATGTTCCCGGATGGTTGTGATGCGGTGGACTGCACTTTCT
GTCGTGAGTTTCTAAAAAATCCTCAGTGCTACCCTGCAAAGAAGTGGCTGTTCATCATTATTGTCATCCT
CCTTGGATATGCAGGCCTCATGCTACTCACCAATGTCCTCAAGGCAATTGGAATTTGGGGATCATGGGTC
ATAGCTCCAGTGAAGCTAATATTTGCCATCATAAAGAAACTAATGAGAACTGTGAGCTGCTTGATGGGGA
AATTGATGGATAGGGGAAGGCAAGTGATCCATGAGGAGATAGGGGAGAATAGAGAGGGCAACCAAGATGA
TGTTAGGATTGAGATGGCAAGACCCAGAAGGGTAAGGCATTGGATGTACGCACCTGTCATCCTGACTATT
TTAGCAATGGGGCTTGCTGAGAGCTGTGATGAGATGGTCCATGCTGATTCTAAGCTTGTTTCATGCAGGC
AAGGGAGCGGAAATATGAAGGAATGTGTCACAACTGGGAGGGCGCTTCTTCCTGCGGTGAACCCAGGTCA
AGAGGCATGTCTGCACTTCACGGCACCTGGGAGTCCGGACTCAAAATGTCTCAAAATTAAGGTTAAGAGG
ATCAACCTAAAATGCAAGAAGTCATCATCATATTTTGTTCCTGATGCCCGGTCCAGATGTACATCAGTGA
GGAGATGTCGTTGGGCTGGAGACTGCCAGTCAGGGTGCCCCCCTCATTTCACATCCAACTCTTTTTCTGA
TGATTGGGCAGGCAAGATGGACAGGGCTGGTCTAGGGTTCAGTGGCTGCTCTGATGGATGTGGAGGAGCA
GCCTGCGGCTGCTTTAATGCAGCCCCTTCATGCATCTTCTGGAGGAAATGGGTAGAGAACCCACATGGGA
TCATCTGGAAAGTATCTCCTTGTGCCGCATGGGTCCCATCGGCAGTCATAGAGCTAACAATGCCCTCAGG
GGAGGTGAGGACATTCCACCCCATGAGTGGCATCCCTACACAAGTCTTCAAGGGTGTGAGTGTGACTTAC
TTGGGCTCAGATATGGAGGTGTCTGGCTTGACTGACTTATGTGAGATAGAGGAGCTCAAGTCCAAGAAGC
TGGCATTAGCTCCCTGCAACCAGGCTGGCATGGGGGTTGTAGGCAAGGTTGGAGAGATACAGTGCAGTAG
CGAGGAAAGTGCCCGTACCATAAAAAAAGATGGGTGCATATGGAATGCAGACCTTGTGGGCATAGAGCTA
CGAGTGGATGATGCTGTGTGCTACTCTAAGATCACTAGTGTAGAAGCAGTTGCAAACTACTCTGCCATAC
CCACCACTATTGGGGGGCTGAGGTTTGAGAGAAGCCATGACAGCCAGGGTAAAATATCTGGTAGCCCTCT
GGACATCACAGCTATAAGAGGATCTTTTTCTGTTAATTATAGAGGCCTTCGACTGAGCCTCTCAGAAATT
ACTGCTACCTGCACAGGGGAGGTGACAAATGTGAGTGGATGTTATTCTTGCATGACAGGCGCCAAAGTCT
CTATCAAGCTGCATAGTAGCAAAAATAGCACTGCCCATGTAAGATGCAAAGGGGATGAGACTGCATTCAG
TGTCTTGGAGGGGGTCCATAGCTACACTGTCAGTCTCAGTTTTGACCATGCAGTAGTCGATGAGCAGTGC
CAACTGAACTGTGGGGGACATGAGAGTCAAGTGACTCTAAAAGGCAACCTTATCTTCCTGGATGTCCCAA
AATTTGTGGATGGCAGCTACATGCAGACATATCATAGCACTGTGCCCACAGGGGCAAATATCCCAAGCCC
AACAGACTGGCTGAATGCCTTGTTTGGCAATGGGCTGAGTAGGTGGATCCTGGGGGTGATAGGGGTTCTG
CTTGGGGGATTGGCTCTCTTTTTCATGATCATGTCTTTGTTCAAGCTGGGAACAAAACAGGTATTTCGAT
CAAGGACGAAGCTGGCTTAGATGGGCAAATTTCTGGTCTAATGACCCTCTGGGAGCAGTGCTCTCAGGGG
AGTTGGCTCACAGTGTGCATGTTTCGTGGTCCTGGCTCACATTCTTAGAACATGGAGGTTCTATTGAAGT
GTTGGCCGGTCTTTGTGT
