# Supplementary material for: Severe fever with thrombocytopenia syndrome virus was found in Northern Jiangxi Province, China
Source: Front Microbiol. 2024 Dec 4;15:1500146. doi: 10.3389/fmicb.2024.1500146 (PMC11666098; doi:10.3389/fmicb.2024.1500146)
Supplement: Supplementary file 1 [file Data_Sheet_1.ZIP › Supplementary materials/Dataset 1/The partial M segments/HQ830170.fasta]

>HQ830170.1 Phlebovirus JS6 segment M, complete sequence
ACACAGAGACGGCCAACAATGATGAAAGTCATCTGGTTCTCCTCTCTGATCTGCTTAGTCATTCAATGCG
GTGGGGATACAGGCCCAATCATCTGCGCAGGACCCATCCACTCAAACAAGAGTGCTGACATACCCCACCT
GCTTGGCTACTCTGAGAAGATTTGTCAGATAGATCGGCTGATACATGTTTCGTCATGGCTTAGAAACCAC
TCACAATTTCAGGGCTACGTAGGGCAGCGAGGTGGACGATCTCAGGTGAGCTACTACCCAGCTGAAAATT
CTTACTCAAGGTGGAGTGGACTTCTAAGCCCCTGTGATGCTGATTGGCTTGGGATGCTTGTTGTGAAGAA
GGCCAAGGGGTCTGATATGATAGTTCCAGGGCCTTCATACAAGGGGAAAGTCTTTTTTGAACGGCCAACT
TTTGATGGATACGTAGGCTGGGGCTGTGGTAGTGGGAAGTCTAGGACTGAGTCAGGTGAGCTCTGCAGTT
CAGACTCCGGGACTAGTTCTGGTCTTCTGCCCTCAGATAGGGTTCTCTGGATAGGTGATGTTGCTTGTCA
GCCTATGACACCCATCCCTGAGGAGACATTTCTGGAGCTGAAGAGCTTTAGCCAAAGTGAATTCCCAGAC
ATATGCAAAATTGATGGCATTGTGTTCAACCAGTGTGAGGGTGAGAGTCTACCTCAGCCCTTTGATGTTG
CATGGATGGATGTTGGCCACTCTCATAAAATCATCATGAGGGAGCACAAGACCAAATGGGTACAAGAGAG
CTCATCCAAGGATTTTGTGTGCTACAAGGAAGGGACTGGGCCTTGTTCTGAATCAGAAGAAAAGACTTGC
AAGACCAGTGGATCATGCAGGGGGGACATGCAGTTTTGCAAGGTGGCAGGTTGTGAACATGGGGAAGAGG
CATCTGAAGCCAAGTGCAGATGCTCACTTGTGCACAAGCCCGGGGAAGTCGTTGTGTCATATGGAGGGAT
GCGTGTCAGACCAAAGTGCTATGGTTTCTCCAGAATGATGGCAACACTGGAGGTGAACGAACCAGAGCAG
AGGATTGGTCAATGCACTGGCTGCCAACTAGAATGCATAAATGGGGGTGTGAGGCTAATCACTCTAACCA
GTGAGCTCAAGTCAGCTACTGTCTGCGCTTCTCACTTCTGTAGTTCTGCCACAAGTGGTAAGAAAAGCAC
GGAGATTCAATTCCACTCAGGATCATTGGTTGGGAAAACAGCAATCCACGTCAAAGGGGCATTGGTAGAT
GGAACTGAATTCACATTTGAGGGTAGTTGCATGTTCCCAGATGGTTGTGATGCAGTGGACTGCACATTCT
GTCGTGAGTTTCTAAAAAATCCCCAGTGCTACCCTGCAAAGAAGTGGCTGTTCATCATTATTGTCATCCT
CCTTGGATATGCAGGCCTCATGCTACTCACCAATGTTCTTAAGGCAATTGGGGTTTGGGGGTCATGGGTC
ATAGCTCCAGTGAAGCTAGTGTTTGCCATCATAAAGAAACTAATGAGAGCTGTGAGCTGCCTGATGGGGA
AATTGATGGATAGAGGAAGGCAAGTGATCCATGAGGAAATAGGGGAGAATAGAGAGGGCAACCAAGATGA
TGTTAGGATTGAGATGGCCAGACCCAGGAGGGTAAGGCATTGGATGTACTCGCCTGTCATCCTGACTATT
CTAGCAATGGGGCTTGCTGAGGGCTGTGATGAGATGGTCCATGCTGATTCTAAACTTGTTTCGTGCAGGC
AAGGGAGCGGAAATATGAAGGAATGTGTCACAACTGGGAGGGCGCTTCTTCCTGCAGTGAACCCAGGGCA
AGAGGCGTGTCTGCACTTCACGGCACCTGGAAGTCCGGACTCAAAATGTCTCAAAATTAAGGTTAAGAGG
ATCAACCTAAAATGTAAAAAGTCATCATCATATTTTGTTCCTGATGCCCGGTCCAGGTGTACATCAGTGA
GGAGATGTCGTTGGGCAGGGGACTGCCAGTCTGGGTGCCCCCCTCATTTCACATCCAACTCCTTTTCTGA
TGATTGGGCAGGTAAGATGGACAGGGCTGGTCTAGGATTCAGTGGCTGCTCTGATGGATGTGGAGGAGCA
GCCTGTGGTTGCTTTAATGCGGCCCCTTCTTGCATTTTCTGGAGGAAATGGGTAGAGAATCCACATGGGA
TCATCTGGAAAGTATCTCCATGTGCTGCATGGGTCCCATCAGCGGTTATAGAGCTAACAATGCCCTCAGG
GGAGGTGAGGACATTCCACCCCATGAGCGGAATCCCCACACAAGTCTTCAAGGGTGTGAGTGTAACTTAC
TTGGGCTCAGATATGGAGGTGTCAGGCTTGACTGACCTGTGTGAGATAGAAGAGCTCAAGTCAAAGAAGC
TTGCATTAGCTCCCTGCAACCAGGCTGGTATGGGGGTTGTAGGCAAGGTTGGAGAGATACAGTGCAGTAG
CGAGGAAAGTGCCCGTACCATAAAAAAAGATGGGTGCATATGGAATGCTGACCTCGTGGGTATAGAGCTA
CGGGTGGATGACGCTGTGTGCTACTCTAAGATCACTAGTGTGGAGGCAGTTGCAAACTACTCCGCCATAC
CCACCACTATTGGGGGGCTGAGGTTTGAGAGAAGCCATGACAGCCAGGGCAAAATATCTGGTAGCCCCCT
GGACATCACAGCTATAAGAGGATCTTTTTCTATCAATTATAGAGGCCTTCGACTGAGCCTCTCAGAAATT
ACTGCTACTTGCACAGGGGAAGTGACAAATGTGAGTGGGTGTTATTCTTGCATGACAGGCGCCAAAGTCT
CCATCAAGTTGCATAGCAGCAAAAATAGCACTGCCCATGTAAGATGCAAAGGGGATGAGACTGCCTTCAG
TGTCTTGGAGGGAGTCCATAGCTACTCTGTCAGTCTCAGTTTTGATCATGCAGTAGTTGATGAGCAGTGC
CAACTGAACTGTGGGGGACATGAGAGTCAAGTGACTCTGAGAGGCAACCTCATCTTCCTGGATGTCCCGA
AATTTGTGGATGGCAGCTACATGCAGACATATCATAGCACTGTGCCCACAGGGGCAAATATCCCAAGCCC
TACAGATTGGCTAAATGCCTTGTTTGGCAATGGGCTGAGTAGGTGGATCCTGGGGGTGATAGGGGTCCTA
CTGGGGGGATTGGCTCTCTTTTTCTTGATCATGTCTTTGTTCAAGCTGGGAACAAAACAGGTATTTCGAT
CGAGGACGAAGCTGGCTTAAATGGGCATATTTCTGGTCTAATGACCCTCTGGGGGCAGTGCTCTCAGGGG
AGTTGGCTCACAGTGTGCATGTTTCGTGGTCCTGGCTCACATTCTTAGAGCATAGAGGTTCTGTTGAAGT
GTTGGCCGGTCTTTGTGT
