# Supplementary material for: Severe fever with thrombocytopenia syndrome virus was found in Northern Jiangxi Province, China
Source: Front Microbiol. 2024 Dec 4;15:1500146. doi: 10.3389/fmicb.2024.1500146 (PMC11666098; doi:10.3389/fmicb.2024.1500146)
Supplement: Supplementary file 1 [file Data_Sheet_1.ZIP › Supplementary materials/Dataset 1/The partial M segments/JX005844.fasta]

>JX005844.1 Heartland virus isolate Patient1 segment M, complete sequence
ACACAGAGACGGCTATACATTAAAGTAGAGGTAAACCGTAATCCACTGAGATGATTGTCCCGATTGTCCT
GTTTCTCACGCTCTGTCCGTCCGAACTCAGTGCCTGGGGCTCCCCAGGAGACCCTATTGTTTGTGGTGTG
AGGACTGAAACAAACAAATCCATTCAGATTGAGTGGAAGGAGGGAAGATCAGAGAAGCTATGCCAGATTG
ACAGGCTTGGGCATGTCACAAGCTGGTTAAGAAACCACTCATCTTTCCAGGGGCTTATTGGTCAGGTGAA
GGGGAGACCAAGTGTTTCCTACTTCCCGGAAGGGGCTTCTTACCCAAGGTGGAGCGGCCTATTAAGCCCA
TGTGATGCTGAATGGCTGGGACTGATAGCAGTGAGCAAGGCTGGAGACACAGACATGATTGTCCCAGGCC
CAACTTACAAAGGGAAAATCTTTGTTGAGAGACCAACATACAACGGTTACAAAGGCTGGGGTTGTGCAGA
TGGAAAGTCACTAAGCCACTCAGGCACATATTGTGAAACTGACAGCTCAGTGAGTTCTGGTTTAATTCAG
GGAGATAGGGTTCTCTGGGTTGGGGAAGTAGTCTGTCAGAGAGGGACCCCTGTGCCAGAAGATGTATTTA
GTGAACTGGTTAGCTTGAGTCAAAGTGAGTTCCCAGATGTGTGCAAGATTGATGGTGTTGCACTGAACCA
GTGTGAGCAGGAGAGCATCCCCCAGCCACTGGACGTTGCATGGATTGATGTTGGAAGGTCTCATAAGGTA
CTGATGAGAGAACACAAAACTAAATGGGTCCAAGAGAGCTCAGCAAAGGACTTTGTGTGTTTCAAGGTGG
GTCAGGGGCCATGTTCGAAACAAGAGGAAGATGACTGCATGAGTAAGGGCAACTGCCATGGGGATGAGGT
TTTCTGCAGGATGGCAGGATGCTCTGCCCGTATGCAAGATAATCAAGAAGGCTGCAGGTGCGAACTGCTT
CAAAAACCTGGAGAAATCATTGTGAATTATGGAGGCGTCTCTGTGAGACCAACCTGTTATGGATTCTCCA
GAATGATGGCAACATTGGAAGTTCACAAACCTGATAGAGAATTAACAGGGTGCACGGGTTGTCACCTAGA
GTGCATAGAGGGAGGAGTTAAAATTGTAACGCTTACAAGCGAGCTGAGAAGTGCAACAGTTTGTGCTTCA
CATTTTTGTGCATCTGCAAAGGGGGGCTCAAAGACAACTGACATACTCTTCCACACTGGTGCTCTCGTTG
GACCCAATTCCATTAGAATAACTGGTCAGTTGTTAGATGGGAGCAAGTTCTCCTTTGATGGGCACTGCAT
ATTCCCAGATGGGTGCATGGCTCTTGACTGCACCTTCTGTAAAGAGTTCCTGAGAAACCCGCAATGTTAC
CCTGTAAAGAAATGGCTCTTCCTGGTGGTAGTTATAATGTGCTGCTATTGTGCCCTGATGCTGCTTACTA
ACATACTGAGAGCTATAGGTGTTTGGGGGACATGGGTTTTTGCTCCAATAAAGTTGGCTCTAGCATTAGG
GTTGAGGCTTGCCAAACTGTCAAAGAAGGGGCTGGTTGCTGTGGTTACAAGGGGCCAAATGATCGTGAAT
GATGAGCTGCACCAGGTTCGAGTGGAGAGAGGTGAGCAAAATGAGGGAAGACAAGGTTATGGCCCAAGAG
GCCCCATCCGTCACTGGCTATACTCACCTGCCCTCATTCTCATTCTCACCACTTCAATTTGCTCTGGATG
TGATGAGCTTGTTCATGCTGAGAGTAAATCCATCACATGCAAGTCTGCATCTGGGAATGAGAAGGAGTGC
TCAGTGACAGGCAGAGCTTTGCTCCCAGCTGTCAATCCAGGGCAGGAGGCCTGCTTGCACTTTAGCGTGC
CAGGAAGCCCAGACTCCAAGTGCCTTAAGATCAAAGTGAAATCAATAAATCTCAGATGTAAGCAAGCCTC
TTCATATTATGTTCCTGAAGCAAAGGCAAGATGTACATCTGTCAGAAGGTGCAGGTGGGCAGGTGACTGT
CAATCTGGGTGTCCAACATATTTCAGCTCAAACTCATTCTCAGATGATTGGGCAAACAGGATGGACAGGG
CTGGGCTCGGGATGAGTGGGTGCTCAGATGGGTGTGGTGGAGCTGCATGTGGGTGTTTTAATGCAGCGCC
ATCCTGCATCTTTTGGAGAAAGTGGGTGGAGAACCCATCCAATCGTGTCTGGAAGGTGTCACCTTGTGCA
TCATGGGTGCTAGCTGCAACCATTGAGTTGACTTTGCCATCAGGAGAGGTTAAGACTCTAGAGCCTGTCA
CAGGGCAAGCAACTCAGATGTTCAAGGGTGTTGCAATCACATATCTGGGATCATCCATTGAGATTGTTGG
CATGACCAGGCTATGTGAGATGAAAGAGATGGGGACTGGGATAATGGCACTGGCCCCCTGCAATGATCCA
GGGCACGCCATAATGGGAAATGTGGGTGAGATCCAATGCAGTAGTATAGAAAGCGCAAAGCACATCAGGT
CTGATGGGTGCATTTGGAATGCTGACCTAGTTGGAATAGAATTGAGGGTTGATGATGCTGTGTGTTTCTC
GAAACTCACTAGTGTTGAGGCAGTTGCAAATTTTTCAAAAATCCCGGCAACAATTTCTGGGGTTCGCTTT
GATCAAGGGAATCATGGAGAATCACGTATCTATGGTAGCCCATTAGATATCACGAGGGTTAGTGGGGAAT
TCTCAGTGTCATTCAGAGGGATGAGGCTCAAACTATCTGAGATATCAGCAAGCTGCACAGGTGAGATAAC
AAACGTCTCTGGTTGTTACTCCTGCATGACTGGGGCCTCAGTCAGCATAAAATTACATAGCAGTAAGAAC
ACAACAGGTCATCTTAAGTGTGATTCAGATGAGACTGCATTCAGTGTCATGGAGGGAACACACACATATA
GGCCTCACATGAGCTTTGATAAAGCAGTAATAGATGAGGAGTGTGTGCTAAACTGTGGTGGCCACTCATC
AAAACTGTTGCTTAAAGGGAGCCTTGTTTTTATGGACGTGCCAAGGTTTGTTGATGGAAGTTATGTCCAA
ACATATCACAGCAAGGTGCCCGCTGGGGGAAGGGTCCCAAATCCGGTAGACTGGCTCAACGCACTGTTTG
GAGATGGCATAACACGATGGATTCTTGGGATTATAGGGGTTCTGCTGGCATGTGTCATGCTATTTGTGGT
GGTGGTTGCCATCACTAGGCGATTGATCAAGGGACTGACTCAAAGGGCGAAGGTGGCATGATTGGCGTTA
ATTGACAAATAAGCAAGCCTCCTGTTTCAAACCTCTGGTGGGCCAGAAGCCTGACAGAGGTTTGAAACAA
ATGCTCTGACATCTGAGGCATGAATGATAATGGGTGGGTTTTCAATTTGTATAGCCGGTCTTTGTGT
