# Supplementary material for: Severe fever with thrombocytopenia syndrome virus was found in Northern Jiangxi Province, China
Source: Front Microbiol. 2024 Dec 4;15:1500146. doi: 10.3389/fmicb.2024.1500146 (PMC11666098; doi:10.3389/fmicb.2024.1500146)
Supplement: Supplementary file 1 [file Data_Sheet_1.ZIP › Supplementary materials/Dataset 1/The partial M segments/KC505127.fasta]

>KC505127.1 Severe fever with thrombocytopenia syndrome virus isolate JS2011-013-1 segment M, complete sequence
ACACAGAGACGGCCAACAATGATGAAAGTCATCTGGTTCTCCTCTCTGATCTGCTTTGTCATTCAATGCA
GTGGGGACTCGGGCCCAATCATCTGTGCAGGACCCATCCACTCAAACAAGAGTGCTGACATACCTCACCT
GCTGGGTTACTCTGAGAAGATATGTCAGATAGATCGACTGATACATGTTTCGTCATGGCTCAGAAACCAC
TCACAATTTCAGGGTTACGTAGGGCAGCGAGGTGGACGCTCTCAGGTGAGCTACTACCCAGCTGAAAATT
CTTACTCAAGGTGGAGTGGGCTTCTAAGCCCCTGTGATGCTGATTGGCTTGGGATGCTTGTTGTGAAGAA
AGCCAAGGGGTCTGATATGATAGTTCCTGGGCCTTCATACAAGGGGAAAGTCTTTTTTGAGCGGCCAACT
TTTGATGGATATGTAGGCTGGGGCTGTGGTAGTGGGAAGTCTAGGACAGAGTCAGGAGAGCTCTGCAGTT
CAGACTCAGGGACTAGCTCTGGTCTTCTGCCCTCAGATAGGGTTCTCTGGATAGGTGATGTTGCTTGTCA
GCCTATGACACCCATCCCTGAAGAGACATTTCTGGAGCTGAAGAGTTTTAGCCAAAGTGAATTCCCAGAC
ATATGCAAAATTGATGGCATTGTGTTCAACCAGTGTGAGGGTGAGAGTCTACCTCAGCCTTTTGATGTTG
CATGGATGGATGTTGGCCACTCTCATAAAATCATCATGAGGGAGCACAAGACCAAATGGGTGCAAGAGAG
CTCATCCAAGGATTTTGTGTGCTATAAGGAAGGGACTGGGCCTTGTTCTGAATCAGAAGAAAAGACTTGC
AAGACCAGTGGATCATGCAGGGGGGACATGCAGTTCTGCAAGGTAGCAGGTTGTGAACATGGAGAAGAGG
CATCTGAAGCCAAGTGTAGATGCTCACTTGTACACAAGCCCGGAGAAGTCGTTGTGTCATATGGAGGGAT
GCGTGTCAGACCAAAGTGCTATGGTTTCTCCAGAATGATGGCAACACTGGAGGTGAACCAACCAGAGCAA
AGGCTTGGTCAATGCACTGGCTGCCATCTGGAATGCATAAATGGGGGTGTGAGGCTAATAACTCTAACCA
GTGAGCTCAAGTCAGCTACTGTCTGTGCTTCCCACTTTTGTAGTTCTGCCACGAGTGGCAAGAAAAGCAC
GGAGATTCAATTCCACTCAGGATCATTGGTTGGGAAAACAGCAATACACGTCAAAGGGGCATTGGTAGAT
GGAACTGAATTCACATTTGAGGGTAGTTGCATGTTCCCAGATGGTTGTGATGCGGTGGACTGCACTTTCT
GTCGTGAGTTTCTAAAAAATCCCCAGTGCTACCCTGCAAAGAAGTGGCTGTTCATCATTATTGTCATCCT
CCTTGGATATGCAGGCCTCATGCTACTCACCAATGTCCTCAAGGCAATTGGGATTTGGGGATCATGGGTC
ATAGCTCCAGTGAAGCTAATGTTTGCCATCATAAAGAAACTAATGAGAACTGTGAGCTGCTTGATGAGGA
AATTGATGGATAGGGGAAGGCAAGTGATCCATGAGGAGATAGGGGAGAATAGAGAGGGCAACCAAGATGA
TGTTAGGATTGAGATGGCAAGACCCAGAAGGGTAAGGCATTGGATGTACTCACCTGTCATCCTGACTATT
TTAGCAATAGGGCTTGCTGAGAGCTGCGATGAGATGGTCCATGCTGATTCTAAGCTTGTTTCATGCAGGC
AAGGGAGCGGAAATATGAAGGAATGTGTCACAACTGGGAGGGCGCTTCTTCCTGCGGTGAACCCAGGTCA
AGAGGCATGTCTGCACTTCACGGCACCTGGGAGTCCGGACTCAAAATGTCTCAAAATTAAGGTTAAGAGG
ATCAACCTAAAATGTAAGAAGTCATCATCATATTTTGTTCCTGATGCCCGGTCCAGATGTACATCAGTGA
GGAGATGTCGTTGGGCTGGAGACTGCCAGTCTGGGTGCCCCCCCCATTTCACATCCAACTCCTTTTCTGA
TGATTGGGCAGGTAAGATGGACAGGGCTGGTCTAGGGTTCAGTGGCTGCTCTGATGGATGTGGAGGAGCA
GCCTGCGGCTGCTTTAATGCAGCCCCTTCATGCATCTTCTGGAGGAAATGGGTAGAGAACCCACATGGAA
TCATCTGGAAAGTATCTCCTTGTGCCGCATGGGTCCCATCGGCAGTCATAGAGCTAACAATGCCCTCAGG
GGAGGTGAGGACATTCCACCCCATGAGTGGCATCCCCACACAAGTCTTCAAGGGTGTGAGTGTGACTTAC
TTAGGCTCAGATATGGAGGTGTCTGGCTTGACAGACCTATGTGAGATAGAGGAGCTCAAGTCCAAGAAGC
TGGCATTAGCTCCCTGCAACCAGGCTGGCATGGGGGTTGTAGGCAAGGTTGGAGAGATACAGTGCAGTAG
CGAGGAAAGTGCCCGTACCATAAAAAAAGATGGGTGCATATGGAATGCAGACCTTGTGGGCATAGAGCTA
CGAGTAGATGACGCTGTGTGTTACTCTAAAATCACTAGTGTGGAAGCAGTTGCAAACTACTCTGCCATAC
CCACCACTATTGGGGGGCTGAGGTTTGAGAGAAGCCATGACAGCCAGGGTAAAATATCTGGTAGCCCCCT
GGACATCACAGCTATAAGAGGATCTTTTTCTGTTAAATATAGAGGCCTTCGACTGAGCCTCTCAGAAATT
ACTGCTACCTGCACAGGGGAGGTGACAAATGTGAGTGGATGTTATTCTTGCATGACAGGCGCCAAAGTCT
CTATCAAACTGCACAGCAGCAAAAATAGCACTGCCCATGTAAGATGCAAAGGGGATGAGACTGCATTCAG
TGTCTTGGAGGGAGGTCATAGCTACACTGTCAGTCTCAGTTTTGACCATGCAGTAGTCGATGAGCAGTGC
CAACTGAACTGTGGGGGACATGAGAGTCAAGTGACTCTAAAAGGCAACCTTATCTTCCTGGATGTCCCAA
AATTTGTGGATGGCAGCTACATGCAGACATATCATAGCACTGTGCCCACAGGGGCAAATATCCCAAGCCC
AACAGACTGGCTGAATGCCTTGTTTGGCAATGGGCTGAGCAGGTGGATCCTGGGGGTGATAGGGGTTCTG
CTTGGGGGGTTGGCTCTCTTTTTCATGATTATGTCTTTGTTCAAGCTGGGAACAAAACAGGTATTTCGAT
CAAGGACAAAGCTGGCTTAGATGGGCAAATTTCTGGTCTAATGACCCTCTGGGAGCAGTGCTCTCAGGGG
AGTTGGCTCACAGTGTGCATGTTTCGTGGTCCTGGCTCACATTCTTAGAACATGGAGGTTCTATTGAAGT
GTTGGCCGGTCTTTGTGT
