# Supplementary material for: Severe fever with thrombocytopenia syndrome virus was found in Northern Jiangxi Province, China
Source: Front Microbiol. 2024 Dec 4;15:1500146. doi: 10.3389/fmicb.2024.1500146 (PMC11666098; doi:10.3389/fmicb.2024.1500146)
Supplement: Supplementary file 1 [file Data_Sheet_1.ZIP › Supplementary materials/Dataset 1/The partial M segments/KC505136.fasta]

>KC505136.1 Severe fever with thrombocytopenia syndrome virus isolate JS2011-062 segment M, complete sequence
ACACAGAGACGGCCAACAATGATGAAAGTCATCTGGTTCTCCTCTCTGATCTGCTTAGTCATTCAATGCA
GTGGGGACTCGGGCCCAATCATCTGCGCAGGACCCATCCACTCAAACAAGAGTGCTGACATACCTCACCT
GCTTGGTTACTCTGAGAAGATTTGTCAGATAGATCGGCTGATACATGTTTCGTCATGGCTCAGGAACCAC
TCGCAATTTCAGGGCTATGTAGGACAGCGAGGTGGACGCTCTCAGGTGAGCTACTACCCAGCTGTGAATT
CTTACTCAAGGTGGAGTGGACTTCTAAGCCCCTGTGATGCTGATTGGCTTGGGATGCTTGTCGTGAAGAA
AGCCAAGGGGTCTGATATGATAGTTCCTGGGCCTTCGTACAAGGGGAAAGTCTTTTTTGAACGGCCAACT
TTTGATGGATATGTAGGCTGGGGCTGTGGCAGTGGGAAGTCTAGGACTGAGTCAGGAGAGCTCTGCAGTT
CAGACTCAGGGACTAGTTCTGGTCTTCTGCCCTCGAATAGGGTTCTCTGGATAGGTGATGTTGCTTGTCA
GCCTATGACACCCATCCCAGAGGAGACATTTCTGGAGCTGAAGAGTTTTAGCCAAAGTGAATTCCCAGAC
ATATGCAAAATTGATGGCATTGTGTTCAACCAGTGTGAGGGTGAGAGTCTACCTCAGCCCTTTGATGTTG
CATGGATGGATGTTGGCCACTCTCATAAAATCATCATGAGGGAGCACAAGACCAAATGGGTGCAAGAGAG
CTCATCCAAAGATTTTGTGTGCTATAAGGAAGGGACTGGGCCTTGTTCTGAATCAGAAGAAAAGGCTTGC
AAGACCAGTGGATCATGCAGGGGGGACATGCAGTTTTGCAAGGTGGCAGGTTGTGAACATGGGGAGGAGG
CATCTGAAGCCAAGTGTAGATGCTCACTTGTGCACAAACCCGGGGAAGTCGTAGTGTCATATGGAGGGAT
GCGTGTCAGACCAAAGTGCTATGGTTTCTCCAGAATGATGGCAACACTGGAGGTGAATCCACCAGAGCAA
AGGATTGGTCAATGCACTGGCTGCCATCTAGAATGCATAAATGGGGGTGTGAGGCTAATCACTCTAACCA
GTGAGCTCAAGTCAGCTACTGTCTGTGCTTCCCACTTTTGCAGTTCTGCCACAAGTGGTAAGAAAAGCAC
AGAGATTCAATTCCACTCAGGATCATTGGTCGGGAAAACAGCAATCCATGTTAAAGGGGCATTGGTAGAT
GGAACTGAATTCACATTTGAGGGTAGTTGCATGTTCCCAGATGGATGTGATGCAGTGGACTGTACATTCT
GTCGTGAGTTTCTAAAAAATCCTCAGTGCTACCCTGCCAAGAAGTGGCTGTTCATCATTATTGTCATCCT
CCTTGGATATGCAGGCCTCATGCTACTCACCAATGTCCTTAAGGCAATTGGGGTTTGGGGATCATGGGTC
ATAGCTCCAGTGAAACTAATGTTCGCCATCATGAAGAAACTAATGAGAACTGTGAGCTGCTTGATGGGGA
AATTGATAGATAGGGGAAGGCAAGTGATCCATGAGGAAATAGGAGAGAATGGGGAGGGCAACCGAGATGA
TGTTAGGATTGAGATGGCAAGACCCAGAAGGGTAAGGCATTGGATGTACTCACCTGTCATCCTGACCATT
CTAGCAATAGGACTTGCTGAGGGCTGTGATGAGATGGTCCATGCTGATTCTAAACTTGTTTCATGCAGGC
AAGGGAGCGGAAATATGAAGGAATGTGTCACAACTGGGAGGGCGCTTCTTCCTGCGGTGAACCCAGGACA
AGAGGCGTGTCTGCACTTCACGGCACCTGGGAGTCCGGACTCAAAATGTCTCAAAATTAAGGTAAAGAGG
ATTAACCTAAAATGTAAGAAGTCATCATCATATTTTGTTCCTGATGCCCGGTCTAGGTGTACATCAGTGA
GGAGATGTCGTTGGGCGGGAGACTGCCAGTCTGGGTGCCCCCCTCATTTCACATCTAACTCCTTTTCTGA
TGATTGGGCAGGTAAGATGGACAGGGCTGGTCTTGGATTCAGTGGCTGCTCTGATGGATGTGGAGGAGCA
GCCTGCGGCTGCTTTAATGCGGCCCCTTCATGCATCTTCTGGAGGAAATGGGTGGAGAATCCACATGGGA
TCATCTGGAAAGTATCTCCATGTGCCGCATGGGTCCCATCAGCAGTTATAGAGCTAACAATGCCCTCAGG
TGAGGTGAGGACATTCCACCCCATGAGCGGCATCCCCACACAGGTCTTCAAGGGTGTGAGTGTAACTTAC
TTGGGCTCAGATATGGAGGTGTCTGGCTTGACTGACCTGTGTGAGATAGAAGAGCTCAAGTCCAAAAAGC
TGGCATTAGCTCCCTGCAACCAGGCTGGCATGGGGGTTGTAGGCAAGGTTGGAGAGATACAGTGCAGTAG
CGAGGAAAGTGCCCGTACCATAAAAAAAGATGGGTGCATATGGAATGCTGACCTTGTGGGTATAGAGCTA
CGAGTGGATGACGCTGTGTGCTACTCTAAGATCACTAGTGTGGAGGCAGTTGCAAACTACTCTGCCATAC
CCACCACTATAGGGGGGCTGAGGTTTGAGAGAAGCCATGACAGCCAGGGTAAAATATCTGGTAGCCCCCT
GGACATCACAGCTATAAGAGGATCCTTTTCTGTTAATTATAGAGGCCTTCGATTAAGTCTCTCAGAAATT
ACTGCTACTTGCACAGGGGAGGTGACAAATGTGAGTGGGTGTTATTCTTGCATGACAGGCGCCAAAGTCT
CCATCAAATTGCATAGCAGCAAAAATAGCACTGCCCATGTTAGATGCAAAGGGGATGAGACTGCATTCAG
TGTCTTGGAGGGAGTCCATAGCTACACTGTCAGCCTCAGCTTTGACCATGCAGTAGTCGATGAGCAGTGC
CAGCTGAACTGTGGGGGACATGAGAGTCAAGTGACTCTAAAAGGCAACCTCATCTTCCTGGATGTCCCAA
AATTTGTGGATGGCAGCTACATGCAGACATATCACAGTACTGTGCCCACAGGGGCAAATATCCCAAGCCC
TACAGATTGGCTGAATGCCTTGTTTGGCAATGGGCTGAGTAGGTGGATCCTGGGGTTGATAGGGGTCCTA
TTGGGGGGGTTGGCTCTCTTTTTCTTGATCATGTCTTTGTTCAAGCTGGGAACAAAACAAGTATTTCGAT
CGAGGACAAAGCTGGCTTAGATGGGCAAATTTCTGGTCTAATGACCCTCTGGGAGCAGTGCTCTCAGGGG
AGTTGGCTCACAGTGTGCATGTTTCGTGGTCCTGGCTCACATTCTTAGAACATGGAGGTTCTATTGAAGT
GTTGGCCGGTCTTTGTGT
