# Supplementary material for: Severe fever with thrombocytopenia syndrome virus was found in Northern Jiangxi Province, China
Source: Front Microbiol. 2024 Dec 4;15:1500146. doi: 10.3389/fmicb.2024.1500146 (PMC11666098; doi:10.3389/fmicb.2024.1500146)
Supplement: Supplementary file 1 [file Data_Sheet_1.ZIP › Supplementary materials/Dataset 1/The partial M segments/KF711921.fasta]

>KF711921.1 FTLS virus isolate 2012YSH6 glycoprotein gene, complete cds
ACACAGAGACGGCCAACAATGATGAAAGTCATCTGGTTCTCCTCTCTGATCTGCTTAGTCATTCAATGCA
GTGGGGATTCGGGCCCAATCATCTGCGCAGGACCCATCCACTCAAACAAGAGTGCTGGCATACCCCACCT
GCTTGGTTACTCTGAGAAGATTTGTCAGATAGATCGGCTGATACATGTTTCGTCATGGCTCAGGAACCAC
TCGCAATTTCAAGGCTACGTTGGGCAGCGAGGTGGACGCTCTCAGGTTAGCTACTACCCAGCTGAAAATT
CTTACTCGAGGTGGAATGGACTTCTAAGCCCCTGTGATGCTGATTGGCTTGGGATGCTTGTCGTGAAGAA
GGCCAAGGAGTCTGATATGATAGTTCCTGGGCCTTCATACAAGGGGAAAGTCTTTTTTGAACGGCCAACT
TTTGATGGATACGTAGGCTGGGGCTGTGGCAGTGGGAAGTCTAGGACTGAGTCAGGAGAGCTCTGCAGTT
CAGACTCAGGGACAAGTTCTGGTCTTCTGCCCTCGGATAGGGTTCTCTGGATAGGTGATGTTGCTTGTCA
GCCTATGACACCCATCCCTGAGGAGACATTTCTGGAGCTGAAGAGTTTTAGCCAAAGTGAATTCCCAGAC
ATATGTAAAATTGATGGCATTGTGTTCAACCAGTGTGAGGGTGAGAGTCTACCCCAGCCCTTTGATGTTG
CATGGATGGATGTTGGCCACTCTCATAAGATCATCATGAGGGAGCACAAGACCAAATGGGTACAAGAGAG
CTCATCCAAGGATTTTGTGTGCTACAAGGAAGGGACTGGACCTTGTTCTGAATCAGAAGAAAAGGCTTGT
AAGACCAGTGGATCATGCAGAGGGGACATGCAGTTTTGCAAGGTAGCAGGTTGCGAACATGGAGAGGAGG
CATCTGAGGCCAAGTGTAGATGCTCACTTGTGCACAAGCCTGGGGAAGTCGTTGTGTCATATGGAGGGAT
GCGTGTCAGACCAAAGTGCTACGGTTTCTCCAGAATGATGGCAACACTGGAGGTGAACCCACCAGAGCAA
AGGATTGGTCAATGCACTGGCTGCCATCTAGAATGCATAAATGGGGGTGTGAGGCTAATCACTCTAACCA
GTGAGCTCAGGTCAGCTACTGTCTGTGCTTCCCACTTTTGCAGTTCTGCCACAAGTGGTAAGAAAAGCAC
GGAGATTCATTTCCACTCAGGATCATTGGTTGGGAAAACAGCTATCCATGTCAAAGGGGCATTAGTAGAT
GGAACTGAATTCACATTTGAGGGTAGTTGCATGTTCCCAGATGGATGTGATGCAGTGGACTGCACATTCT
GTCGTGAGTTTCTAAAAAATCCTCAGTGCTACCCTGCAAAGAAGTGGCTGTTCATCATTATTGTCATCCT
CCTTGGATATGCAGGCCTCATGTTAGTCACCAATGTCCTTAAGGCAATTGGGGTCTGGGGATCATGGGTA
ATAGCTCCAGTGAAGCTAATGTTTGCCATCATAAAGAAACTAATGAGAACTGTGAGCTGCTTGGTGGGGA
AATTGATGGATAGGGGAAGGCAAGTGATCCATGAGGAAATAGGGGAGAATGGGGAGGGCAACCAAGATGA
TGTTAGGATTGAGATGGCAAGACCCAGAAGGGTAAGGCATTGGATGTACTCACCTGTCATCCTGACCATT
CTAGCAATAGGGCTTGCTGAGGGCTGTGATGAGATGGTCCATGCTGATTCTAAACTTGTTTCATGCAGAC
AAGGGAGCGGAAATATGAAGGAATGCATCACAACTGGGAGGGCGCTTCTTCCTGCGGTGAACCCAGGGCA
AGAGGCATGTCTGCACTTCACAGCACCTGGGAGTCCGGACTCAAAATGTCTCAAAATTAAGGTCAAGAGG
ATCAACCTAAAATGTAAGAAGTCATCATCATATTTTGTTCCTGATGCCCGGTCCAGATGTACATCAGTGA
GGAGATGTCGTTGGGCGGGAGACTGCCAGTCTGGGTGCCCCCCTCATTTCACATCCAACTCCTTTTCTGA
TGATTGGGCAGGTAAGATGGACAGGGCTGGTCTTGGATTCAGTGGCTGCTCTGATGGATGTGGAGGAGCA
GCCTGCGGCTGCTTTAATGCGGCCCCTTCATGCATCTTCTGGAGGAAATGGGTGGAGAATCCACATGGGA
TCATCTGGAAAGTGTCTCCATGCGCCGCATGGGTCCCATCAGCAGTTATAGAGCTAACAATGCCCTCAGG
TGAGGTGAGGACATTCCACCCCATGAGCGGCATCCCCACACAGGTCTTCAAGGGTGTGAGTGTAACTTAC
TTGGGCTCAGATATGGAGGTGTCTGGCTTGACTGACCTGTGTGAGATAGAAGAGCTCAAGTCCAAAAAGC
TGGCATTAGCTCCCTGCAACCAGGCTGGCATGGGGGTTGTAGGCAAGGTTGGAGAGATACAGTGCAGTAG
CGAGGAGAGTGCCCGTACCATAAAAAAAGATGGGTGCATATGGAATGCAGACCTCGTGGGTATAGAGCTA
CGAGTGGATGACGCTGTGTGCTACTCTAAGATTACTAGTGTGGAGGCAGTTGCAAACTACTCTGCCATAC
CCACCACTATTGGGGGGCTGAGGTTTGAGAGAAGCCATGACAGCCAGGGTAAAATATCTGGTAGCCCCCT
GGACATCACAGCTATAAGAGGATCCTTTTCTGTTAATTATAGAGGCCTTCGATTAAGTCTCTCAGAAATT
ACTGCTACTTGCACAGGGGAGGTGACAAATGTGAGTGGGTGTTATTCCTGCATGACAGGCGCCAAAGTCT
CCATCAAGTTGCATAGCAGCAAAAATAGCACTGCCCATGTTAGATGCAAAGGGGATGAGACTGCATTCAG
TGTCTTGGAGGGAGTCCATAGCTACATTGTCAGCCTCAGCTTTGACCATGCAGTAGTCGATGAGCAATGC
CAGCTGAACTGTGGGGGACATGAGAGTCAAGTGACTCTTAAAGGCAACCTCATCTTCCTGGATGTCCCAA
AATTTGTGGATGGCAGCTACATGCAGACATATCACAGTACTGTGCCAACAGGGGCAAATATCCCAAGCCC
TACAGATTGGCTGAATGCCTTGTTTGGCAATGGGCTGAGTAGGTGGATCCTGGGGGTGATAGGGGTTCTA
CTGGGGGGATTGGCTCTCTTTTTCTTGATCATGTTTTTGCTCAAGCTGGGAACAAAACAGGTATTTCGAT
CGAGGACGAAGCTGGCTTAGATGGGCAAATTTCTGGTCTAGTGACCCTCTGGGAGCAGTGCTCTCAGGGG
AGTTGGCTCACAGTGTGTTTGTTTCGTGGTCCTGGCTCACATTCTTAGAACATGGAGGTTCCATTGAAGT
GTTGGCCGGTCTTTGTGT
