# Supplementary material for: Severe fever with thrombocytopenia syndrome virus was found in Northern Jiangxi Province, China
Source: Front Microbiol. 2024 Dec 4;15:1500146. doi: 10.3389/fmicb.2024.1500146 (PMC11666098; doi:10.3389/fmicb.2024.1500146)
Supplement: Supplementary file 1 [file Data_Sheet_1.ZIP › Supplementary materials/Dataset 1/The partial M segments/KF711926.fasta]

>KF711926.1 FTLS virus isolate 2011YPQ11 glycoprotein gene, complete cds
ACACAAAGACGGCCAACAATGATGAAAGTCATCTGGTTCTCCTCTCTGGTCTGCTTAGTCATTCAATGCA
GTGGGGATTCGGGCCCAATCATCTGCGCAGGACCCATCCACTCAAACAAGAGTGCTGCCATACCCCACCT
GCTTGGTTACTCTGAGAAGATTTGTCAGATAGATCGGCTGATACATGTTTCGTCATGGCTCAGGAACCAC
TCGCAATTTCAAGGCTACGTAGGGCAGCGAGGTGGACGCTCTCAGGTGAGCTACTACCCAGCTGAGAATT
CTTACTCGAGGTGGAGTGGACTTCTAAGCCCCTGTGATGCTGATTGGCTTGGGATGCTTGTCGTGAAGAA
GGCCAAGGGGTCTGATATGATAGTTCCTGGGCCTTCATACAAGGGGAAAGTCTTTTTTGAACGGCCAACT
TTTGATGGATACGTAGGCTGGGGCTGTGGCAGTGGGAAGTCTAGGACAGAGTCAGGAGAGCTCTGCAGTT
CAGACTCAGGGACTAGTTCTGGTCTACTGCCCTCGGATAGGGTTCTCTGGATAGGTGATGTTGCTTGTCA
GCCTATGACACCCATCCCTGAGGAGACATTTCTGGAGCTGAAGAGTTTTAGCCAAAGTGAATTCCCAGAC
ATATGTAAAATTGATGGCATTGTGTTCAACCAGTGTGAGGGTGAGAGTCTACCCCAGCCCTTTGATGTTG
CATGGATGGATGTTGGCCACTCTCATAAAATCATCATGAGGGAGCACAAGACCAAATGGGTACAAGAGAG
CTCATCTAAGGATTTTGTGTGCTACAAGGAAGGGACTGGACCTTGTTCTGAATCAGAAGAAAAGGCTTGT
AAGACCAGTGGATCATGCAGGGGGGACATGCAGTTTTGCAAGGTGGCAGGTTGTGAACATGGGGAGGAGG
CATCTGAAGCCAAGTGTAGATGCTCACTTGTGCACAAGCCTGGGGAAGTCGTTGTGTCATATGGAGGGAT
GCGTGTCAGACCAAAGTGCTATGGTTTCTCCAGAATGATGGCAACAATGGAGGTGAACCCACCAGAGCAA
AGGATTGGTCAATGCACTGGCTGCCATCTAGAATGCATAAATGGGGGTGTGAGACTAATCACTCTAACCA
GTGAGCTCAAGTCAGCTACTGTCTGTGCTTCCCACTTCTGCAGTTCTGCCACAAGTGGTAAGAAAAGCAC
GGAGATTCATTTCCACTCAGGATCATTGGTTGGGAAAACAGCTATCCATGTCAAAGGGGCATTGGTAGAT
GGAACTGAATTCACATTTGAGGGTAGTTGCATGTTCCCAGATGGATGTAATGCAGTGGACTGCACATTCT
GTCGTGAGTTTCTAAAAAATCCTCAGTGCTACCCTGCAAAGAAGTGGCTGTTCATCATTATTGTCATCCT
CCTTGGATATGCAGGCCTCATGCTACTCACCAATGTCCTTAAGGCAATTGGGGTCTGGGGGTCATGGGTG
ATAGCTCCAGTGAAGCTAATGTTTGCCATCATGAAGAAACTAATGAGAACTGTGAGCTGCTTGGTGGGGA
AATTGATGGATAGGGGAAGGCAAGTGATCCATGAGGAAATAGGGGAGAATGGGGAGGGCAACCATGATGA
TGTTAGGATTGAGATGGCAAGACCCAGAAGGGTAAGGCATTGGATGTACTCACCTGTCATCCTGACCATT
CTAGCAATAGGGCTTGCTGAGGGCTGTGATGAGATGGTCCATGCTGATTCTAAACTTGTTTCATGCAGGC
AAGGGAGCGGAAATATGAAGGAATGCGTCACAACTGGGAGGGCGCTTCTTCCTTCGGTGAATCCAGGACA
AGAGGCGTGTCTGCACTTCACGGCACCTGGGAGTCCGGACTCAAAATGTCTCAAAATTAAGGTCAAGAGG
ATCAACCTAAAATGTAAGAAGTCATCATCATATTTTGTTCCTGATGCCCGGTACAGGTGTACATCAGTGA
GGAGATGTCCATGGGCGGGAGACTGCCAGTCTGGGTGCCCCCCTCATTTCACATCCAACTCCTTTTCTGA
TGATTGGGCAGGTAAGATGGACAGGGCTGGTCTTGGATTCAGTGGCTGCTCTGATGGATGTGGAGGAGCA
GCCTGCGGATGCTTTAATGCGGCCCCTTCATGCATCTTCTGGAGGAAATGGGTGGAGAATTCACATGGGA
TCATCTGGAAAGTATCTCCATGCGCCGCATGGGTCCCATCAGCAGTTATAGAGCTAACAATGCCCTCAGG
TGAGGTGAGGACATTCCACCCCATGAGCGGCATCCCCACACAGGTCTTCAAGGGTGTGAGTGTAACTTAC
TTGGGCTCAGATATGGAGGTGTCTGGCTTGACTGACCTGTGTGAGATAGAAGAGCTCAAGTCCAAGAAGC
TGGCATTAGCTCCCTGCAACCAGGCTGGCATGGGGGTTGTAGGCAAGGTTGGAGAGATACAGTGCAGTAG
CGAGGAGAGTGCCCGTACCATAAAAAAAGATGGGTGTATATGGAATGCAGACCTCGTGGGAATAGAGCTA
CGAGTGGATGACGCTGTGTGCTACTCTAAGATTACTAGTGTGGAGGCAGTTGCAAACTACTCTGCCATAC
CTACCACTATTGGGGGGCTGAGGTTTGAGAGAAGCCATGACAGCCAGGGTAAAATATCTGGTAGCCCCCT
GGACATCACAGCTATAAGAGGATCCTTTTCTGTAAATTATAGAGGCCTTCGATTAAGTCTCTCAGAAATT
ACTGCTACTTGCACAGGGGAGGTGACAAATGTGAGTGGGTGTTATTCTTGCATGACAGGCGCCAAAGTCT
CCATCAAATTGCATAGCAGCAAAAATAGCACTGCCCATGTTAGATGCAAAGGGGATGAGACTGCATTCAG
TGTTTTGGAGGGAGTCCATAGCTACACTGTCAGCCTCAGCTTTGACCATGCAGTAGTCGATGAGCAGTGC
CAACTGAACTGTGGGGGACATGAGAGTCAAGTGACTCTAAAGGGCAACCTCATCTTCCTGGATGTCCCAA
AATTTGTGGATGGCAGCTACATGCAGACATATCACAGTACTGTGCCCACAGGGGCAAACATCCCAAGCCC
TACAGATTGGCTGAATGCCTTGTTTGGCAATGGGATGAGTAGGTGGATCCTGGGGGTGATAGGGGTTCTA
CTGGGGGGATTGGCTCTCTTTTTCTTGATCATGTTTTTGTTCAAGCTGGGAACAAAACAGGTGTTTCGAT
CGAGGACGAAGCTGGCTTAGATGGGCAAATTTCTGGTCTAATGACCCTCTGGGAGCAGTGCTCTCAGGGG
AGTTGGCTCACAGTGTGTTTGTTTCGTGGTCCTGGCTCACATTCTTAGAACATGGAGGTTCTATTGAAGT
GTTGGCCGGTCTTTGTGT
