# Supplementary material for: Severe fever with thrombocytopenia syndrome virus was found in Northern Jiangxi Province, China
Source: Front Microbiol. 2024 Dec 4;15:1500146. doi: 10.3389/fmicb.2024.1500146 (PMC11666098; doi:10.3389/fmicb.2024.1500146)
Supplement: Supplementary file 1 [file Data_Sheet_1.ZIP › Supplementary materials/Dataset 1/The partial M segments/KJ597824.fasta]

>KJ597824.1 Severe fever with thrombocytopenia syndrome virus strain Zhejiang/01/2011 segment M, complete sequence
ACACAGAGACGGCCAACAATGATGAAAGTCATCTGGTTCTCCTCTCTGATCTGCTTAGTCATTCAATGCA
GTGGGGATACGGGCCCAATCATATGCGCAGGGCCCATCCACTCAAACAAGAGTGCCAACATACCCCACCT
GCTTGGTTACTCTGAGAAGATTTGCCAGATAGATCGGCTGATACATGTTTCGTCATGGCTGAGAAACCAT
TCACAATTTCAGGGCTACGTGGGGCAGCGAGGTGGACGCTCTCAGGTGAGTTACTACCCAGCTGAAAACT
CTTACTCAAGGTGGAGTGGACTTCTAAGCCCCTGTGATGCTGATTGGCTTGGAATGCTTGTCGTGAAGAA
GGCCAAGGGGTCTGATATGATAGTTCCTGGGCCTTCATACAAGGGAAAAGTCTTTTTTGAACGGCCAACT
TTTGATGGATACGTGGGCTGGGGCTGTGGCAGTGGGAAGTCAAGGACAGAGTCAGGTGAGCTCTGCAGCT
CAGACTCAGGGACCAGTTCTGGTCTTCTGCCCTCAGATAGGGTTCTCTGGATAGGTGATGTTGCTTGCCA
GCCTATGACACCCATCCCTGAGGAGACATTTCTGGAGCTGAAGAGTTTTAGCCAGAGTGAATTCCCAGAC
ATATGCAAGATTGATGGCATTGTGTTCAACCAGTGTGAGAGTGAGAGTCTACCTCAGCCCTTTGATGTCG
CATGGATGGATGTAGGTCACTCTCATAAAATCATCATGAGGGAGCACAAGACCAAATGGGTACAGGAGAG
CTCATCTAAGGACTTTGTGTGCTACAAGGAAGGGACTGGGCCGTGTTCTGAATCAGAAGAAAAGACTTGC
AAGACCAGTGGATCATGCAGGGGGGACATGCAGTTTTGCAAGGTGGCAGGTTGTGAACATGGGGAAGAGG
CATCTGAAGCCAAGTGTAGATGCTCACTAGTGCACAAGCCCGGGGAAGTTGTTGTGTCATATGGAGGGAT
GCGTGTCAGGCCAAAGTGTTATGGTTTCTCCAGAATGATGGCAACACTGGAGGTGAACCCACCAGAGCAA
AGAATTGGCCAATGCACTGGCTGCCATCTAGAATGCATAAATGGGGGTGTGAGGCTAGTCACTCTAACTA
GTGAGCTCAAGTCAGCTACTGTCTGTGCTTCCCACTTTTGTAGTTCTGCCACAAGTGGCAAGAAAAGCAC
GGAGATTCAATTCCATTCTGGGTCATTAGTTGGGAAAGCAGCAATACACGTCAAAGGGGCTTTGGTGGAT
GGTACAGAATTCACATTTGAGGGCAGTTGCATGTTCCCAGATGGTTGTGATGCAGTGGACTGCACATTCT
GTCGTGAGTTTCTAAAAAATCCTCAGTGCTACCCTGCAAAGAAATGGTTGTTCATTATTATTGTCATCCT
CCTTGGATATGCAGGCCTCATGCTACTCACCAATGTCCTTAAAGCAATCGGGGTTTGGGGATCATGGGTC
ATAGCTCCAGTGAAGCTAATGTTTGCCATCATAAAGAAACTGATGAGATCTGTGAGCTGCTTGATGGGGA
AATTGATGGATAGGGGAAGGCAAGTGATCCATGAAGAAATAGGGGAGAATAGAGAGGGCAACCAAGATGA
TGTTAGGATCGAGATGGTAAGACCCAGAAGGGTGAGGCATTGGATGTACTCTCCTGTCATCCTGACTATT
CTAGCAATTGGGCTTACTGAGGGCTGCGATGAGATGGTCCATGCAGATTCTAAACTTGTTTCGTGCAGGC
AAGGGAGCGGAAATATGAAGGAATGTGTCACAACTGGGAGGGCGCTCCTTCCTGCGGTGAACCCAGGACA
AGAGGCATGTCTGCACTTCACGGCACCTGGGAGTCCGGACTCAAAATGTCTCAAAATCAAGGTTAAGAGG
ATCAACCTAAAATGTAAGAAGTCATCATCATATTTTGTTCCTGATGCACGGTCCAGGTGTACATCTGTGA
GGAGATGTCGCTGGGCAGGAGACTGCCAGTCTGGGTGCCCCTCTCATTTCACGTCCAACTCCTTCTCTGA
TGATTGGGCAGGTAAAATGGATAGGGCTGGTCTAGGATTTAGTGGGTGCTCTGATGGGTGTGGAGGAGCA
GCCTGCGGCTGCTTTAATGCGGCCCCTTCATGCATCTTTTGGAGGAAATGGGTAGAGAATCCACATGGGA
TCATCTGGAAAGTATCTCCATGTGCTGCATGGGTCCCTTCAGCAGTCATAGAGCTAACAATGCCCTCGGG
GGAAGTGAGGACATTCCACCCCATGAGCGGCATCCCAACACAAGTCTTCAAGGGTGTGAGTGTGACTTAC
TTAGGCTCAGATATGGAGGTGTCTGGCTTGACTGACCTGTGTGAGATAGAAGAGCTCAAGTCCAAGAAGC
TGGCATTAGCTCCCTGCAATCAGGCTGGCATGGGGGTTGTAGGCAAGGTTGGAGAGATACAGTGCAGTAG
CGAGGAAAGCGCTCGTACCATAAAGAAAGATGGGTGTATATGGAATGCTGACCTTGTGGGCATAGAGCTA
CGAGTGGATGACGCTGTGTGCTACTCTAAGATCACTAGTGTGGAGGCAGTTGCAAACTACTCTGCCATAC
CCACCACTATTGGGGGGCTGAGGTTTGAGAGAAGCCATGACAGCCAGGGTAAAATATCTGGTAGCCCCCT
AGACATCACAGCCATAAGAGGGTCTTTTTCAGTTAATTATAGAGGCCTTCGACTGAGCCTCTCAGAAATC
ACTGCTACTTGCACAGGAGAGGTGACGAATGTGAGTGGATGTTACTCTTGCATGACAGGTGCCAAAGTCT
CCATCAAACTGCATAGCAGCAAAAATAGCACTGCCCATGTGAGATGCAAAGGGGATGAGACCGCGTTCAG
TGTACTGGAGGGGGTTCATAGCTATACTGTCAGTCTCAGCTTTGACCATGCAGTGGTCGACGAGCAGTGC
CAGCTGAACTGTGGGGGGCATGAGAGTCAAGTGACTCTAAAAGGCAACCTCATCTTCCTGGATGTCCCAA
AATTTGTAGATGGCAGCTATATGCAGACATATCATAGTTCTGTGCCCACAGGAGCTAATATCCCAAGCCC
AACAGACTGGCTGAATGCCTTGTTTGGCAATGGGCTGAGTAGGTGGATTCTGGGGGTGATAGGGGTTCTA
CTGGGGGGATTAGCCCTCTTCTTCTTAATCATGTCTTTGTTCAAACTGGGAACAAAACAGGTATTTCGAT
CAAGGACGAAGCTGGCTTAGATGGGCAAATTTCTGGTCTAATGACCCTCTGGGAGCAGTGCTCTCAGGGG
AGTTGGCTCACTGTGTGCATGTTTCGTGGTCCTGGCTAACATTCTTAGAGCATGGAGGTTCTATTGAAGT
GTTGGCCGGTCTTTGTGT
