# Supplementary material for: Severe fever with thrombocytopenia syndrome virus was found in Northern Jiangxi Province, China
Source: Front Microbiol. 2024 Dec 4;15:1500146. doi: 10.3389/fmicb.2024.1500146 (PMC11666098; doi:10.3389/fmicb.2024.1500146)
Supplement: Supplementary file 1 [file Data_Sheet_1.ZIP › Supplementary materials/Dataset 1/The partial M segments/MK513911.fasta]

>MK513911.1 Severe fever with thrombocytopenia syndrome virus isolate HB2015-19 segment M, complete sequence
ACACAGAGACGGCCAACAATGATGAAAGTCATCTGGTTCTCCTCTCTGATCTGCTTAGTCATTCAATGCA
GTGGGGATACGGGCCCAATCATCTGCGCGGGACCCATCCACTCAAACAAGAGTGCTGACATACCCCACCT
GCTGGGTTACTCTGAGAAGATTTGTCAGATAGATCGGCTGATACATGTTTCGTCATGGCTCAGAAACCAC
TCACAATTTCAGGGCTACGTAGGACAGCGAGGTGGACGCTCTCAGGTGAGCTACTACCCAGCTGAAAATT
CTTACTCGAGGTGGAGTGGACTTCTAAGCCCCTGTGATGCTGATTGGCTAGGGATGCTTGTCGTGAAGAA
GGCCAAGGGGTCTGATATGATAGTTCCTGGGCCTTCATACAAGGGGAAAGTCTTTTTTGAACGGCCAACT
TTTGATGGATACGTAGGCTGGGGCTGTGGCAGTGGGAAGTCTAGGACTGAGTCAGGTGAGCTCTGTAGTT
CAGACTCAGGGACTAGTTCTGGTCTTCTGCCCTCGGATAGGGTTCTCTGGATAGGTGATGTTGCTTGTCA
GCCTATGACACCCATCCCTGAGGAGACATTTCTGGAGCTGAAGAGCTTTAGTCAAAGTGAATTCCCAGAC
ATATGCAAAATTGATGGCATTGTGTTCAACCAGTGTGAAGGTGAGAGTCTACCTCAGCCCTTTGATGTTG
CATGGATGGATGTTGGCCACTCTCATAAAATCATCATGAGGGAGCACAAAACCAAATGGGTACAAGAGAG
CTCATCTAAGGATTTTGTGTGCTACAAGGAGGGGACTGGGCCTTGTTCAGAATCAGAAGAAAAGACTTGC
AAGACCAGTGGATCATGCAGGGGGGACATGCAGTTTTGCAAGGTGGCAGGTTGTGAACATGGGGAAGAGG
CATCTGAAGCCAAGTGTAGATGCTCACTTGTGCACAAGCCCGGGGAAGTTGTTGTGTCATATGGAGGGAT
GCGTATCAGACCAAAGTGCTATGGTTTCTCCAGAATGATGGCAACACTGGAGGTGAACCCACCAGAGCAA
AGGATTGGTCAATGCACTGGCTGCCATCTGGAATGCATAAATGGGGGTGTGAGGCTAATCACTCTAACCA
GTGAGCTCAAGTCAGCCACTGTCTGTGCATCTCACTTTTGTAGTTCTGCCACAAGTGGCAAGAAAAACAC
GGAGATTCAATTCCACTCAGGATCGCTGGTTGGGAAAACAGCAATACATGTCAAGGGGGCATTGGTAGAT
GGAACTGACTTCACTTTTGAGGGCAGTTGCATGTTCCCAGATGGTTGTGATGCAGTGGACTGCACATTCT
GTCGTGAGTTTCTAAAAAATCCTCAGTGCTACCCTGCAAAGAAGTGGCTGTTCATCATTATTGTCATCCT
CCTTGGATATGCAGGCCTCATGCTACTCACCAATGTCCTTAAGGCAATTGGGGTTTGGGGATCATGGGTC
ATAGCTCCAGTGAAGCTAATGTTTGCCATCATGAAGAAACTAATGAGATCTGTGAGCTGCTTGATGGGGA
AATTGATGGACAGGGGAAGGCAAGTGATCCATGAGGAAATAGGGGAGAATAGAGAGGGCAACCAAGATGA
TGTTAGGATCGAGATGGCAAGACCCAGGAGGGTAAGGCATTGGATGTACTCACCTGTCATCCTGACTATT
CTAGCAACAGGGCTTGCTGAGGGCTGTGATGAGATGGTCCATGCTGATTCTAAACTTGTTTCGTGCAGGC
AAGGGAGCGGAAATATGAAGGAATGTGTCACAACTGGGAGGGCGCTTCTTCCTGCAGTGAACCCAGGACA
AGAGGCGTGTCTACACTTCACGGCACCTGGGAGTCCGGACTCAAAATGTCTCAAGATCAAGGTTAAGAGA
ATCAACCTAAAATGCAAAAAGTCATCATCATATTTTGTTCCTGATGCCCGGTCCAGGTGTACATCAGTGA
GGAGATGTCGTTGGGCAGGAGACTGCCAGTCTGGGTGCCCCCCTCATTTCACATCCAATTCCTTTTCTGA
TGATTGGGCAGGTAAGATGGACAGGGCTGGTCTGGGATTCAGTGGCTGCTCTGATGGATGTGGAGGAGCA
GCCTGCGGCTGCTTCAATGCGGCCCCTTCATGCATCTTCTGGAGGAAATGGGTAGAAAATCCACATGGGA
TCATCTGGAAAGTGTCTCCATGTGCCGCATGGGTCCCATCAGCAGTCATAGAGCTAACAATGCCCTCAGG
GGAGGTGAGGACATTCCACCCCATGAGCGGCATCCCCACACAAGTCTTCAAGGGTGTGAGTGTAACTTAC
TTGGGCTCAGATATGGAGGTGTCTGGCTTGACTGACCTGTGTGAGATAGAAGAGCTCAAGTCGAAGAAGC
TGGCATTAGCTCCCTGCAATCAGGCTGGCATGGGGGTTGTAGGCAAGGTTGGAGAGATACAGTGCAGTAG
CGAGGAAAGTGCCCGTACCATAAAAAAAGATGGGTGCATATGGAATGCTGACCTCGTGGGTATAGAGTTA
CGAGTGGATGACGCTGTGTGCTACTCTAAGATCACCAGTGTGGAGGCAGTTGCAAACTACTCCGCCATAC
CCACCACTATTGGGGGGCTGAGGTTTGAGAGAAGCCATGACAGCCAGGGCAAAATATCTGGTAGCCCCCT
GGACATCACAGCCATAAGAGGATCTTTTTCTGTTAATTATAGAGGCCTTCGGCTGAGTCTCTCAGAAATT
ACTGCTACTTGCACAGGGGAAGTGACAAATGTGAGTGGGTGTTATTCTTGCATGACAGGAGCCAAAGTCT
CCGTCAAATTGCATAGCAGCAAAAATAGTACTGCCCACGTAAGATGCAAAGGGGATGAGACTGCATTCAG
TGTCTTGGAGGGAGTCCATAGCTACACTGTCAGTCTCAGTTTTGATCATGCAGTAGTCGATGAGCAGTGC
CAACTGAACTGTGGGGGACATGAGAGTCAAGTGACTCTAAAAGGCAACCTCATCTTCTTGGATGTACCAA
AATTTGTTGATGGTAGCTACATGCAGACATATCATAGTACTGTGCCTACAGGGGCAAATATCCCAAGCCC
CACAGATTGGCTGAATGCCTTGTTTGGCAATGGGCTGAGTAGGTGGATTCTGGGGGTGATAGGGGTCCTG
CTGGGGGGATTGGCTCTCTTTTTCTTGATCATGTCTTTGTTCAAGCTGGGAACAAAACAGGTATTTCGAT
CAAGGACGAAGCTGGCTTAGATGGACAAATTTCTGGTCTAATGACCCTCTGGGAGCAGTGCTCTCAGGGG
AGTTGGCTCACAGTGTACATGTTTCATGGTCCTGGTTCACATTCATAGAGCATGGAGGTTCTATTGAAGT
GTTGGCCGGTCTTTGTGT
