# Supplementary material for: Severe fever with thrombocytopenia syndrome virus was found in Northern Jiangxi Province, China
Source: Front Microbiol. 2024 Dec 4;15:1500146. doi: 10.3389/fmicb.2024.1500146 (PMC11666098; doi:10.3389/fmicb.2024.1500146)
Supplement: Supplementary file 1 [file Data_Sheet_1.ZIP › Supplementary materials/Dataset 1/The partial M segments/MT114256.fasta]

>MT114256.1 Severe fever with thrombocytopenia syndrome virus strain HB2012-197 segment M, complete sequence
ACACAGAGACGGCCAACAATGATGAAAGTCATCTGGTTCTCCTCTCTGATCTGCTTAGTCATTCAATGCA
GTGGGGATACGGGCCCAATCATCTGCGCAGGACCCATCCACTCAAACAAGAGTGCTGACATACCCCACCT
GCTGGGTTACTCTGAAAAGATTTGTCAGATAGATCGGCTGATACATGTTTCGTCATGGCTCAGAAACCAC
TCACAATTTCAGGGCTACGTAGGGCAGCGAGGTGGACGCTCTCAGGTGAGCTACTACCCAGCTGAAAATT
CTTACTCGAGGTGGAGTGGACTTCTAAGCCCCTGTGATGCTGATTGGCTAGGGATGCTTGTCGTGAAGAA
GGCCAAGGGGTCTGATATGATAGTTCCTGGGCCTTCATACAAGGGGAAAGTCTTTTTTGAACGGCCAACT
TTTGATGGATACGTAGGCTGGGGCTGTGGCAGTGGGAAGTCTAGGACTGAGTCAGGTGAGCTCTGTAGTT
CAGACTCAGGGACTAGTTCTGGTCTTCTGCCCTCGGATAGGGTTCTCTGGATAGGTGATGTTGCTTGTCA
GCCTATGACACCCATCCCTGAGGAGACATTTCTGGAGCTGAAGAGCTTTAGCCAAAGTGAATTCCCAGAC
ATATGCAAAATTGATGGCATTGTGTTCAACCAGTGTGAGGGTGAGAGTCTACCTCAGCCCTTTGATGTTG
CATGGATGGATGTTGGCCACTCTCATAAAATCATCATGAGGGAGCACAAAACCAAATGGGTACAAGAGAG
CTCATCTAAGGATTTTGTGTGCTACAAGGAGGGGACTGGGCCTTGTTCAGAATCGGAAGAAAAGACTTGC
AAGACCAGTGGATCATGCAGGGGGGACATGCAGTTTTGCAAGGTGGCAGGTTGTGAACATGGGGAAGAGG
CATCTGAAGCCAAGTGTAGATGCTCACTTGTGCACAAGCCCGGGGAAGTCGTTGTGTCATATGGAGGGAT
GCGTATCAGACCAAAGTGCTATGGGTTCTCCAGAATGATGGCAACACTGGAGGTGAACCCACCAGAGCAA
AGGATTGGTCAATGCACTGGTTGCCATCTAGAATGCATAAATGGGGGTGTGAGGCTAATCACTCTGACCA
GTGAGCTCAAGTCAGCCACTGTCTGTGCATCTCACTTTTGTAGTTCTGCCACAAGTGGCAAGAAAAATAC
GGAGATTCAATTCCACTCAGGATCGCTGGTTGGGAAAACAGCAATACATGTCAAGGGGGCATTGGCAGAT
GGAACTGACTTCACTTTTGAGGGCAGTTGCATGTTCCCAGATGGTTGTGATGCAGTGGACTGCACATTCT
GTCGTGAATTTCTAAAAAATCCTCAGTGCTACCCTGCAAAGAAGTGGCTGTTCATCATTATTGTCATCCT
CCTTGGATATGCAGGCCTCATGCTACTCACCAATGTCCTTAAGGCAATTGGGGTTTGGGGATCATGGGTC
ATAGCTCCAGTGAAGCTAATGTTTGCCATCATGAAGAAACTAATGAGATCTGTGAGCTGCATGATGGGGA
AATTGATGGACAGGGGAAGGCAAGTGATCCATGAGGAAATAGGGGAGAATAGAGAGGGCAACCAAGATGA
TGTTAGGATCGAGATGGCAAGACCCAGGAGGGTAAGGCATTGGATGTACTCACCTGTCATCCTAACTATT
CTAGCAACAGGGCTTGCTGAGGGCTGTGATGAGATGGTCCATGCTGATTCTAAACTTGTTTCGTGCAGGC
AAGGGAGCGGAAATATGAAGGAATGTGTCACAACTGGGAGGGCGCTTCTTCCTGCAGTGAACCCAGGACA
AGAGGCGTGTCTACACTTCACGGCACCTGGGAGTCCGGACTCAAAATGTCTCAAGATCAAGGTTAAGAGA
ATCAACCTAAAATGCAAAAAGTCATCATCATATTTTGTTCCTGATGCCCGGTCCAGGTGTACATCAGTGA
GGAGATGTCGTTGGGCAGGAGACTGCCAGTCTGGGTGCCCCCCTCATTTCACATCCAATTCCTTTTCTGA
TGATTGGGCAGGTAAGATGGACAGGGCTGGTCTGGGATTCAGTGGCTGCTCTGATGGGTGTGGAGGAGCA
GCCTGCGGCTGCTTCAATGCGGCCCCTTCATGCATCTTCTGGAGGAAATGGGTAGAAAATCCACATGGGA
TCATCTGGAAAGTGTCTCCATGTGCCGCATGGGTCCCATCAGCAGTCATAGAGCTAACAATGCCCTCAGG
GGAGGTGAGGACATTCCACCCCATGAGCGGCATCCCCACACAAGTCTTCAAGGGTGTGAGTGTAACTTAC
TTGGGCTCAGATATGGAGGTGTCTGGCTTGACTGACCTGTGTGAGATAGAAGAGCTCAAGTCGAAGAAGC
TGGCATTAGCTCCCTGCAATCAGGCTGGCATGGGGGTTGTAGGCAAGGTTGGAGAGATACAGTGCAGTAG
CGAGGAAAGTGCCCGTACCATAAAAAAAGATGGGTGCATATGGAATGCTGACCTCGTGGGTATAGAGTTA
CGAGTGGATGACGCTGTGTGCTACTCTAAGATCACTAGTGTGGAGGCAGTTGCAAACTACTCCGCCATAC
CCACCACTATTGGGGGGCTGAGGTTTGAGAGAAGCCATGACAGCCAGGGCAAAATATCTGGTAGCCCCCT
AGACATCACAGCCATAAGAGGATCTTTTTCTGTTAATTATAGAGGCCTTCGGCTGAGTCTCTCAGAAATT
ACTGCCACTTGCACAGGGGAAGTGACAAATGTGAGTGGGTGTTATTCTTGCATGACAGGAGCCAAAGTCT
CCGTCAAATTGCATAGCAGCAAAAATAGTACTGCCCACATAAGATGTAAAGGGGATGAGACTGCATTCAG
TGTCTTGGAGGGAGTCCATAGCTACACTGTCAGTCTCAGTTTTGATCATGCAGTAGTCGATGAGCAGTGC
CAACTGAACTGTGGGGGACATGAGAGTCAAGTGACTCTAAAAGGCAACCTCATCTTCTTGGATGTACCAA
AATTTGTTGATGGTAGCTACATGCAGACATATCATAGTACTGTGCCTACAGGGGCAAATATCCCAAGCCC
CACAGATTGGCTGAATGCCTTGTTTGGCAATGGGCTGAGTAGGTGGATTCTGGGGGTGATAGGGGTCCTG
CTGGGGGGATTGGCTCTCTTTATCTTGATCATGTCTTTGTTCAAGCTGGGAACAACACAGGTATTTCGAT
CAAGGACGAAGCTGGCTTAGATGGACAAATTTCTGGTCTAATGACCCTCTGGGAGCAGTGCTCTCAGGGG
AGTTGGCTCACAGTGTGCATGTTTCATAGTCCTGGTTCATATTCATAGAGCATGGAGGTTCTATTGAAGT
GTTGGCCGGTCTTTGTGT
