# Supplementary material for: Severe fever with thrombocytopenia syndrome virus was found in Northern Jiangxi Province, China
Source: Front Microbiol. 2024 Dec 4;15:1500146. doi: 10.3389/fmicb.2024.1500146 (PMC11666098; doi:10.3389/fmicb.2024.1500146)
Supplement: Supplementary file 1 [file Data_Sheet_1.ZIP › Supplementary materials/Dataset 1/The partial M segments/OR035637.fasta]

>OR035637.1 Severe fever with thrombocytopenia syndrome virus strain JX22-1 segment M, partial sequence
GATGAGATGGTCCATGCTGATTCTAAACTTGTTTCGTGCAGGCAAGGGAGCGGAAATATGAAGGAATGTG
TCACAACTGGGAGGGCGCTTCTTCCTGCAGTGAACCCAGGACAAGAGGCGTGTCTACACTTCACGGCACC
TGGGAGTCCGGACTCAAAATGTCTCAAGATCAAGGTTAAGAGAATCAACCTAAAATGCAAAAAGTCATCA
TCATATTTTGTTCCTGATGCCCGGTCCAGGTGTACATCAGTGAGGAGATGCCGTTGGGCAGGAGACTGCC
AGTCTGGGTGCCCCCCTCATTTCACATCCAATTCCTTTTCTGATGATTGGGCAGGTAAGATGGACAGGGC
TGGTCTGGGATTCAGTGGCTGCTCTGATGGGTGTGGAGGAGCAGCCTGTGGCTGCTTCAATGCGGCCCCT
TCATGCATCTTCTGGAGGAAATGGGTAGAAAATCCACATGGGATCATCTGGAAAGTGTCTCCATGTGCCG
CATGGGTCCCATCAGCAGTCATAGAGCTAACAATGCCCTCAGGGGAGGTGAGGACATTCCACCCCATGAG
