# Supplementary material for: Severe fever with thrombocytopenia syndrome virus was found in Northern Jiangxi Province, China
Source: Front Microbiol. 2024 Dec 4;15:1500146. doi: 10.3389/fmicb.2024.1500146 (PMC11666098; doi:10.3389/fmicb.2024.1500146)
Supplement: Supplementary file 1 [file Data_Sheet_1.ZIP › Supplementary materials/Dataset 1/The partial M segments/OR574960.fasta]

>OR574961.1 Severe fever with thrombocytopenia syndrome virus isolate JX23XH glycoprotein gene, partial cds
GATGAGATGGTCCATGCTGATTCTAAACTTGTTTCGTGCAGGCAAGGGAGCGGAAATATGAAGGAATGTG
TCACAACTGGGAGGGCGCTTCTTCCTGCAGTGAACCCAGGGCAAGAGGCGTGTCTGCACTTCACGGCACC
TGGAAGTCCGGACTCAAAATGTCTCAAAATTAAGGTTAAGAGGATCAACCTAAAATGTAAAAAGTCATCA
TCATATTTTGTTCCTGATGCCCGGTCCAGGTGTACATCAGTGAGGAGATGTCGTTGGGCAGGGGACTGCC
AGTCTGGGTGCCCCCCTCATTTCACATCCAACTCCTTTTCTGATGATTGGGCAGGTAAGATGGACAGGGC
TGGTCTAGGATTCAGTGGCTGCTCTGATGGATGTGGAGGAGCAGCCTGTGGTTGCTTTAATGCGGCCCCT
TCTTGCATTTTCTGGAGGAAATGGGTAGAGAATCCACATGGGATCATCTGGAAAGTATCTCCATGTGCCG
CATGGGTCCCATCAGCGGTTATAGAGCTAACAATGCCCTCAGGGGAGGTGAGGACATTCCACCCCATGAG
