# Supplementary material for: Severe fever with thrombocytopenia syndrome virus was found in Northern Jiangxi Province, China
Source: Front Microbiol. 2024 Dec 4;15:1500146. doi: 10.3389/fmicb.2024.1500146 (PMC11666098; doi:10.3389/fmicb.2024.1500146)
Supplement: Supplementary file 1 [file Data_Sheet_1.ZIP › Supplementary materials/Dataset 1/The partial M segments/PP488485.fasta]

>PP488485.1 Severe fever with thrombocytopenia syndrome virus isolate BNY21002 segment M, complete sequence
ACACAGAGACGGCCAACAATGATGAAAGTCATCTGGTTCTCCTCTCTGATCTGCTTAGTCATTCAATGCA
GTGGGGATACGGGCCCAATCATTTGCGCAGGACCCATCCACTCAAACAAGAGTGCTGACATACCCCACCT
GCTGGGTTACTCTGAGAAGATTTGTCAGATAGATCGTCTGATACATGTTTCGTCATGGCTCAGAAACCAC
TCACAATTTCAGGGCTACGTAGGGCAGCGAGGTGGACGCTCTCAGGTGAGCTACTACCCAGCTGAGAATT
CTTACTCGAGGTGGAGTGGACTTCTAAGCCCCTGTGATGCTGATTGGCTAGGGATGCTTGTCGTGAAGAA
GGCCAAGGGGTCTGACATGATAGTTCCTGGGCCTTCATACAAGGGGAAAGTCTTTTTTGAACGGCCAACT
TTTGATGGATACGTAGGCTGGGGCTGTGGCAGTGGGAAGTCTAGGACTGAGTCAGGTGAGCTCTGTAGTT
CAGACTCAGGGACTAGTTCTGGCCTTCTGCCCTCGGATAGGGTTCTCTGGATAGGTGATGTTGCTTGTCA
GCCTATGACACCCATCCCTGAGGAGACATTTCTGGAGCTGAAGAGCTTTAGCCAAAGTGAATTCCCAGAC
ATATGCAAAATTGATGGCATTGTGTTCAACCAGTGTGAGGGTGAGAGTCTACCTCAGCCCTTTGATGTTG
CATGGATGGATGTTGGCCACTCTCATAAAATCATCATGAGGGAGCACAAAACCAAATGGGTACAAGAGAG
CTCATCTAAGGATTTTGTGTGCTACAAGGAGGGGACTGGGCCTTGTTCAGAATCAGAAGAAAAGACTTGC
AAGACCAGTGGATCATGCAGGGGGGACATGCAGTTTTGCAAAGTGGCAGGTTGTGAACATGGGGAAGAGG
CATCTGAAGCTAAGTGTAGATGCTCACTTGTGCACAAGCCCGGGGAAGTCGTTGTGTCATATGGAGGGAT
GCGTATCAGACCAAAGTGCTATGGTTTCTCCAGAATGATGGCAACACTGGAGGTGAACCCACCAGAGCAA
AGGATTGGTCAATGCACTGGTTGCCATCTAGAATGCATAAATGGGGGTGTGAGGCTAATCACTCTAACCA
GTGAGCTCAAGTCAGCTACTGTCTGTGCTTCCCACTTTTGCAGTTCTGCTACAAGTGGCAAGAAAAACAC
GGAGATTCAATTCCACTCAGGATCGCTGGTTGGGAAAACAGCAATACATATCAAGGGGGCATTGGTAGAT
GGAACTGACTTCACTTTTGAGGGCAGTTGCATGTTCCCAGATGGTTGTGATGCAGTGGACTGCACATTCT
GTCGTGAGTTTCTAAAAAATCCTCAGTGCTACCCTGCAAAGAAGTGGCTGTTCATCATTATTGTCATCCT
CCTTGGATATGCAGGCCTCATGCTACTCACTAATGTCCTTAAGGCAATTGGGGTTTGGGGATCATGGGTC
ATAGCTCCAGTGAAGCTAATGTTTGCCATCATGAAGAAACTAATGAGATCTGTGAGCTGCATGATGGGGA
AATTGATGGACAGGGGAAGGCAAGTGATCCATGAGGAAATAGGGGAGAATAGAGAGGGCAACCAAGATGA
TGTTAGGATCGAGATGGCAAGACCCAGGAGGGTAAGGCATTGGATGTACTCACCTGTCATCCTGACTATT
CTAGCAACAGGGCTTGCTGAGGGCTGTGATGAGATGGTCCATGCTGATTCTAAACTAGTTTCGTGCAGGC
AAGGGAGCGGAAATATGAAGGAATGTGTCACAACTGGGAGGGCGCTTCTTCCTGCAGTGAACCCAGGACA
AGAGGCGTGTCTACACTTCACGGCACCTGGGAGTCCGGACTCAAAATGTCTCAAGATCAAGGTTAAGAGA
ATCAACCTAAAATGCAAAAAGTCATCATCATATTTTGTTCCTGATGCCCGGTCCAGGTGTACATCAGTGA
GGAGATGTCGTTGGGCAGGAGACTGCCAGTCTGGGTGCCCCCCTCATTTCACATCCAATTCCTTTTCTGA
TGATTGGGCAGGTAAGATGGACAGGGCTGGTCTGGGATTCAGTGGCTGCTCTGATGGGTGTGGAGGAGCA
GCCTGCGGCTGCTTCAATGCGGCCCCTTCATGCATCTTCTGGAGGAAATGGGTAGAAAATCCACATGGGA
TCATCTGGAAGGTATCTCCATGTGCTGCATGGGTCCCTTCAGCAGTCATAGAGCTAACAATGCCCTCGGG
GGAAGTGAGGACATTCCACCCCATGAGCGGCATCCCCACACAAGTCTTCAAGGGTGTGAGTGTAACTTAC
TTGGGCTCAGATATGGAGGTGTCTGGCTTGACTGACCTGTGTGAGATAGAAGAGCTCAAGTCCAAGAAGC
TAGCATTAGCTCCCTGCAACCAGGCTGGCATGGGGGTTGTAGGCAAGGTTGGAGAGATACAGTGCAGTAG
CGAAGAAAGTGCCCGTACCATAAAAAAAGATGGGTGCATATGGAATGCTGACCTCGTGGGTATAGAGTTA
CGAGTGGATGACGCTGTGTGCTACTCTAAGATCACTAGTGTGGAGGCAGTTGCAAACTACTCCGCCATAC
CCACCACTATTGGGGGGCTGAGGTTTGAGAGAAGCCATGACAGCCAGGGCAAAATATCTGGTAGCCCCCT
AGACATCACAGCCATAAGAGGATCTTTTTCTGTTAATTATAGAGGCCTTCGGCTGAGTCTCTCAGAAATT
ACTGCTACTTGCACAGGGGAAGTGACAAATGTGAGTGGGTGTTATTCTTGCATGACAGGAGCCAAAGTCT
CCGTCAAATTGCATAGCAGCAAAAATAGTACTGCCCACGTAAGGTGTAAAGGGGATGAGACTGCATTCAG
TGTCTTGGAGGGAGTCCATAGCTACACTGTCAGTCTCAGTTTTGATCATGCAGTAGTCGATGAGCAGTGC
CAACTGAACTGTGGGGGACATGAGAGTCAAGTGACTCTAAAAGGCAACCTCATCTTCTTGGATGTACCAA
AATTTGTTGATGGTAGCTACATGCAGACATATCATAGTACTGTGCCTACAGGGGCAAATATCCCAAGCCC
CACAGATTGGCTGAATGCCTTGTTTGGCAATGGGCTGAGTAGGTGGATTCTGGGGGTGATAGGGGTTATG
CTGGGGGGATTGGCTCTCTTTTTCTTGATCATGTCTTTGTTCAAGCTGGGAACAAAACAGGTATTTCGAT
CAAGGACGAAGCTGGCTTAGAAGGACAAATTCCTGGTCTAATGACCCTCTGGGAGCAGTGCTCTCAGGGG
AGTTGGCTCACAGTGTTCATGTTTCATAGTCCTGGTTCATATTCATAGAGCATGGAGGTTCTATTGAAGT
GTTGGCCGGTCTTTGTGT
