# Supplementary material for: Severe fever with thrombocytopenia syndrome virus was found in Northern Jiangxi Province, China
Source: Front Microbiol. 2024 Dec 4;15:1500146. doi: 10.3389/fmicb.2024.1500146 (PMC11666098; doi:10.3389/fmicb.2024.1500146)
Supplement: Supplementary file 1 [file Data_Sheet_1.ZIP › Supplementary materials/Dataset 1/The partial S segments/AB817997.fasta]

>AB817997.1 Severe fever with thrombocytopenia syndrome virus viral cRNA, segment S, complete sequence, strain: SPL004A
ACACAAAGAACCCCCAAAAAAGGAAAGACGCAAAGGAGTGATCATGTCAGAGTGGTCCAGGATTGCAGTG
GAGTTTGGTGAGCAGCAGCTCAATTTGACTGAGCTTGAGGATTTCGCGAGAGAGCTGGCCTATGAAGGCC
TTGATCCTGCTTTGATAATCAAGAAGCTGAAGGAGACAGGTGGAGATGATTGGGTGAGAGATACAAAGTT
CATCATTGTCTTTGCCTTGACCCGAGGCAATAAAATCGTCAAGGCATCAGGGAAAATGTCAAACTCAGGG
TCTAAGAGGTTGATGGCACTTCAAGAGAAATATGGACTGGTTGAGAGGGCTGAAACCAGGCTCTCAATCA
CTCCTGTGAGGGTAGCACAGAGCCTTCCCACTTGGACATGTGCTGCAGCAGCAGCCTTAAAGGAGTATCT
CCCAGTGGGCCCAGCTGTCATGAACCTGAAGGTCGAGAATTACCCCCCAGAGATGATGTGCATGGCCTTT
GGGTCCCTGATTCCTACTGCAGGGGTATCAGAAGCCACAACGAAGACCCTGATGGAAGCCTACTCTCTGT
GGCAAGATGCCTTCACCAAGACTATCAATGTAAAGATGCGTGGAGCCAGCAAGACAGAGGTTTACAACTC
CTTCAGGGATCCTCTCCATGCTGCTGTGAACTCTGTCTTCTTTCCCAATGATGTTCGGGTGAAGTGGCTG
AAGGCCAAGGGAATCCTTGGCCCAGATGGGGTCCCCAGCAGAGCTGCTGAGGTTGCTGCTGCTGCTTACA
GAAACCTGTAAGCAGCAATTTGACATATCCAATTAGGCTAAATTTCTTGATCCAATTCGACAAAATTAGA
CCTCCTTCGGGAGGTCACCAATGGCTGGCCAATCTCTTCCCCAGATGGTGTTTAGGGCTGCAGTTCTCAG
TTCCTCATCAAACCTCATGAGGTTGTGGAATGGGCACCTGTTCAAATAGTGTGCCATCAGATATGGGTAA
CCCTGAAGGACCCCAGGCTCATCATCCTCATCCAAAACACTATATGAGCCATCTATCTTCTTTTTACGGA
TAGGAATAAAGAAGTCCCAACAGTCTAGCAGAGGCTTACGCAATGAGGAAGAAGTGAATAAGTGGTGGTT
CAAGCTCATGCCTCTCAGCCTTGCAAGTGACTCTATCTGGAGGAGGGCCACATCCAGAATTGGGGATAGT
CCAGTTATTAGGATCTCAGGTAACCCAAGTCTGAGCCTTCGCTTCTCTATGGCTTCCAGAGAATCCAATA
TCATGTCCCCTTCAAAGAGATACTTTTGGCCTTTTGTTATCCTGTGGAAGAGGCCCCGCCAATTCTCTCT
ACCGGTTTCCATTGCCCAGCTGTTCTTGATGGAGAAGAACATGTGAGCTGCCTGTAGGAACCATACAGAT
GGCTTCCCACTAGGCCACCTAAGAGCACTCAGCTCTCTCTGGGAGTAGCACCTCATGTCCTTGTAGTACA
TATCCAACAGCTGCTCAAGTCCAGGCTCAAGCTGGTGAAGAGGGTTTTTTGGGTTGCCAAATAACCATAC
TGTGTTGGTCATCTTGCCCATCCTCTTGACCATTGATAGAGTCAACACACTACAAGAGCATTCAACGAGG
TCTCTCCTAAGAGTGGGGTACTCTCCTAGAGATGGCTCAAGCCTAACAGTGTTGGCATTCATTGCTACAG
ACTTGAGGTCAACGTTGGAGCATTTACTCAGCGACATGGTTTCCAAATGAAGGGGGTTCTTTGTGT
