# Supplementary material for: Severe fever with thrombocytopenia syndrome virus was found in Northern Jiangxi Province, China
Source: Front Microbiol. 2024 Dec 4;15:1500146. doi: 10.3389/fmicb.2024.1500146 (PMC11666098; doi:10.3389/fmicb.2024.1500146)
Supplement: Supplementary file 1 [file Data_Sheet_1.ZIP › Supplementary materials/Dataset 1/The partial S segments/AB985526.fasta]

>AB985526.1 Severe fever with thrombocytopenia syndrome virus viral cRNA, segment S, complete sequence, strain: SPL057A
ACACAAAGAACCCCCAAAAAAGGAAAGACGCAAAGGAGTGATCATGTCAGAGTGGTCCAGGATTGCAGTG
GAGTTTGGTGAGCAGCAGCTCAATCTGACTGAGCTTGAGGACTTCGCGAGAGAGCTGGCCTATGAAGGCC
TTGATCCTGCTCTGATCATCAAGAAGCTGAAGGAGACAGGTGGAGATGACTGGGTGAGGGATACAAAGTT
CATCATTGTCTTTGCCCTGACCCGAGGCAACAAGATCGTCAAGGCATCAGGGAAAATGTCAAACTCAGGG
TCTAAGAGGTTGATGGCACTCCAAGAGAAATATGGACTGGTTGAGAGGGCAGAAACCAGGCTCTCAATCA
CTCCGGTGAGGGTAGCACAGAGCCTTCCCACTTGGACATGTGCTGCAGCAGCAGCCTTAAAGGAGTACCT
CCCAGTGGGGCCTGCTGTCATGAACCTGAAGGTCGAGAATTATCCCCCAGAGATGATGTGCATGGCCTTT
GGGTCCTTGATTCCAACTGCGGGGGTATCAGAAGCCACAACAAAGACCCTGATGGAGGCCTACTCTCTGT
GGCAAGATGCCTTCACCAAGACCATCAATGTGAAGATGCGAGGAGCCAGCAAGACAGAGGTTTACAACTC
CTTCAGGGATCCTCTCCATGCTGCTGTGAACTCTGTCTTCTTTCCCAATGATGTTCGGGTGAAGTGGCTG
AAGGCCAAGGGGATCCTTGGCCCAGATGGGGTCCCCAGCAGAGCTGCTGAGGTTGCTGCTGCTGCTTACA
GAAACCTGTAAGCAGCAATTTGACATATCCAATTAGGCTAAATTTCATGATCCAATTCGACAAAATTAGA
CCTCCTTCGGGAGGTCACCAATGGCCGGCCAATCTCTTCCCCAGATGGTGTTTAGGGCTGCAGTTCTCAG
TTCTTCATCAAACCTGATGAGATTGTGGAATGGGCACCTATTCAAATAGTGTGCCATCAGATATGGGTAA
CCTTGAAGGACCCCAGGTTCATCATCCTCATCCAAGACACTGTATGAGCCATCTGTCTTCTTTTTGCGGA
TAGGAATAAAGAAGTCCCAACAGTCTAACAGAGGCTTACGCAATGAGGAGGAAGTGAATAAGTGGTAGTT
CAAGCTCATGCCTCTTAGCCTTGCAAGTGACTCTATCTGGAGGAGGGCCACATCCAGAATTGGGGATAGT
CCAGTTATTAGGATCTCAGGTAACCCAAGTCTAAGCCTTCGCTTTTCTATGGCTTCAAGAGAATCCAAAA
TCATGTCCCCTTCAAAAAGATACTTTTGGCCTTTTGTTATTCTGTGGAAGAGGCCCCGCCAGTTCTCTCT
ACCTGTTTCCATTGCCCAGCTGTTCTTGATGGAGAAGAACATATGAGCTGCCTGCAGGAACCATACAGAT
GGCTTCCCACTAGGCCACCTTAGAGCACTCAGCTCTCTCTGGGAGTAGCACCTCATGTCCTTGTAGTACA
TGTCCAACAGCTGCTCAAGTCCAGGCTCAAGCTGGTGAAGAGGATTTTTTGGATTGCCAAATAACCATAC
TGTGTTGGTCATCTTGCCCATCCTCTTGACCATTGATAGAGTCAGCACACTGCAAGAGCATTCAATGAGG
TCTCTCCTAAGAGTGGGGTACTCTCCTAGAGATGGCTCAAGCCTGACAGTGTTGGCATTCATTGCCACAG
ATTTGAGGTCAACGTTGGAGCATTTGCTCAGCGACATGGTTTCCAAATGAAGGGGGTTCTTTGTGT
