# Supplementary material for: Severe fever with thrombocytopenia syndrome virus was found in Northern Jiangxi Province, China
Source: Front Microbiol. 2024 Dec 4;15:1500146. doi: 10.3389/fmicb.2024.1500146 (PMC11666098; doi:10.3389/fmicb.2024.1500146)
Supplement: Supplementary file 1 [file Data_Sheet_1.ZIP › Supplementary materials/Dataset 1/The partial S segments/AB985528.fasta]

>AB985528.1 Severe fever with thrombocytopenia syndrome virus viral cRNA, segment S, complete sequence, strain: SPL062A
ACACAAAGAACCCCCAAAAAAGGAAAGACGCAAAGGAGTGATCATGTCAGAGTGGTCCAGGATTGCAGTG
GAGTTTGGTGAGCAGCAGCTCAATTTGACTGAGCTTGAAGATTTTGCGAGAGAGCTGGCCTATGAAGGCC
TTGATCCTGCTTTGATCATCAAGAAGCTGAAGGAGACAGGTGGAGATGATTGGGTGAGGGACACAAAGTT
CATCATTGTCTTTGCCCTGACTCGAGGCAACAAGATCGTCAAGGCATCGGGGAAAATGTCAAACTCTGGG
TCTAAGAGGTTGATGGCACTCCAAGAGAAATATGGGCTGGTTGAGAGGGCAGAAACCAGGCTCTCAATCA
CTCCTGTGAGGGTTGCACAGAGCCTTCCCACTTGGACATGTGCTGCAGCAGCAGCCCTAAAGGAGTATCT
CCCAGTGGGGCCAGCTGTCATGAACCTGAAGGTCGAGAATTATCCCCCTGAGATGATGTGCATGGCCTTT
GGGTCCCTGATTCCAACTGCAGGGGTATCTGAAGCCACAACGAAGACCCTGATGGAGGCCTACTCTCTGT
GGCAAGATGCATTCACCAAGACTATCAATGTGAAGATGCGCGGAGCTAGCAAGACAGAGGTTTACAACTC
TTTCAGGGATCCTCTCCATGCTGCTGTGAACTCTGTCTTCTTCCCCAATGATGTTCGGGTGAAGTGGCTG
AAGGCCAAGGGAATCCTTGGCCCAGATGGGGTCCCCAGCAGAGCTGCTGAGGTTGCTGCTGCTGCTTACA
GAAACCTGTAAGCAGCAATTTGACATATCCAATTAGGCTAAATTCCATGATCCAATTCGACAAAATTAGA
CCTCCTTCGGGAGGTCACCAATAGCTGGCCAATCTCTTCCCCAGATGGTGTTTAGGGCTGCAGTTCTCAG
CTCTTCATCAAACCTGATGAGGTTGTGGAATGGGCACCTATTCAAATAGTGTGCCATCAGATATGGGTAA
CCTTGAAGGACCCCAGGCTCATCATCCTCATCCAGGACACTGTATGAGCCATCTGTCTTCTTTTTGCGGA
TGGGAATAAAGAAGTCCCAACAGTCTAACAGAGGCTTGCGCAATGAGGAAGAAGTGAATAAGTGGTGGTT
CAAGCTCATGCCTCTTAGCCTTGCAAGTGACTCTATCTGGAGGAGGGCCACATCCAGAATTGGGGATAGT
CCAGTTATTAGGGTCTCAGGTAACCCAAGTCTAAGCCTTCGCTTCTCTATGGCTTCAAGAGAATCCAATA
TCATGTCCCCTTCAAAAAGATACTTTTGGCCTTTTGTTATCCTGTGGAAGAGGCCCCGCCAGTTCTCTCT
ACCGGTTTCCATTGCCCAGCTGTTCTTGATGGAGAAGAACATGTGAGCTGCCTGTAGGAACCATACAGAT
GGCTTCCCACTAGGCCACCTAAGAGCACTCAGCTCTCTCTGGGAGTAGCACCTCATGTCCTTGTAGTACA
TGTCCAACAGCTGCTCGAGTCCAGGCTCAAGCTGGTGAAGAGGATTCTTTGGGTTGCCAAATAACCATAC
TGTGTTGGTCATCTTGCCCATCCTCTTGACCATTGATAGAGTCAACACACTACAAGAGCATTCAACGAGG
TCTCTCCTAAGAGTGGGGTACTCTCCTAGAGATGGCTCAAGCCTGACAGTGTTGGCATTCATTGCAACAG
ATTTGAGGTCAACGTTGGAGCATTTGCTCAGCGACATGGTTTCCAAATGAAGGGGGTTCTTTGTGT
