# Supplementary material for: Severe fever with thrombocytopenia syndrome virus was found in Northern Jiangxi Province, China
Source: Front Microbiol. 2024 Dec 4;15:1500146. doi: 10.3389/fmicb.2024.1500146 (PMC11666098; doi:10.3389/fmicb.2024.1500146)
Supplement: Supplementary file 1 [file Data_Sheet_1.ZIP › Supplementary materials/Dataset 1/The partial S segments/AB985529.fasta]

>AB985529.1 Severe fever with thrombocytopenia syndrome virus viral cRNA, segment S, complete sequence, strain: SPL066A
ACACAAAGAACCCCCAAAAAAGGAAAGACGCATAGGAGTGATCATGTCAGAGTGGTCCAGGATTGCAGTG
GAGTTTGGTGAGCAGCAGCTCAATTTGACTGAGCTTGAAGATTTTGCGAGAGAGCTGGCCTATGAAGGCC
TTGATCCTGCTTTGATCATCAAGAAGCTGAAGGAGACAGGTGGAGATGATTGGGTGAGGGACACAAAGTT
CATCATTGTCTTTGCCCTGACTCGAGGCAACAAGATCGTCAAGGCATCAGGGAAAATGTCAAACTCTGGG
TCTAAGAGGTTGATGGCACTCCAAGAGAAATATGGGCTGGTTGAGAGGGCAGAAACCAGGCTCTCAATCA
CTCCTGTGAGGGTTGCACAGAGCCTTCCCACTTGGACATGTGCTGCAGCAGCAGCCCTAAAGGAATATCT
CCCAGTGGGGCCAGCTGTTATGAACCTGAAGGTCGAGAATTATCCCCCTGAGATGATGTGCATGGCCTTT
GGGTCCCTGATTCCAACTGCAGGAGTATCTGAAGCCACAACGAAGACCCTGATGGAGGCCTACTCTCTAT
GGCAAGATGCCTTCACCAAGACTATCAATGTGAAGATGCGCGGAGCCAGCAAGACAGAGGTTTACAACTC
TTTCAGGGATCCTCTTCATGCTGCTGTGAACTCTGTCTTCTTTCCCAATGATGTTCGGGTGAAGTGGCTG
AAGGCCAAGGGAATCCTTGGCCCAGATGGGGTCCCCAGCAGAGCTGCTGAGGTTGCTGCCGCTGCTTACA
GAAACCTGTAAGCAGCAATTTGACATATCCAATTAGGCTAAATTCCATGATCCAATTCGACAAAATTAGA
CCTCCTTCGGGAGGTCACCAATGGCTGGCCAATCTCTTCCCCAGATGGTGTTTAGGGCTGCAGTTCTCAG
CTCTTCATCAAACCTGATGAGGTTGTGGAATGGGCACCTATTCAAATAGTGTGCCATCAGATATGGGTAA
CCCTGAAGGACCCCAGGCTCATCCTCCTCATCCAGGACACTGTATGAGCCATCTGTCTTCTTTTTGCGGA
TGGGAATGAAGAAGTCCCAACAGTCTAACAGAGGCTTACGCAATGAGGAAGAAGTGAATAAGTGGTGGTT
CAAGCTCATGCCTCTTAGCCTTGCAAGTGACTCTATCTGGAGGAGGGCCACATCCAGAATTGGGGATAGT
CCAGTTATTAGGATCTCAGGCAATCCAAGTCTAAGCCTTCGCTTCTCTATGGCTTCAAGAGAATCCAATA
TCATGTCCCCTTCAAAAAGATACTTTTGGCCTTTCGTTATCCTATGGAAGAGGCCCCGCCAGTTCTCTCT
ACCGGTTTCCATTGCCCAGCTGTTCTTGATGGAGAAGAACATGTGAGCTGCCTGTAGGAACCATACAGAT
GGCTTCCCACTAGGCCACCTAAGAGCACTCAGCTCTCTCTGGGAGTAGCACCTCATGTCCTTGTAGTACA
TGTCCAACAGCTGCTCGAGTCCAGGCTCAAGCTGGTGAAGAGGGTTCTTTGGGTTACCAAATAACCATAC
TGTGTTGGTCATCTTTCCCATCCTCTTGACCATTGATAGAGTCAACACACTACAAGAGCATTCAACGAGG
TCTCTCCTAAGAGTGGGGTACTCTCCTAGAGATGGCTCAAGCCTGACAGTGTTAGCATTCATTGCAACAG
ATTTGAGGTCAACGTTGGAGCATTTGCTCAGCGACATGGTTTCCAAATGAAGGGGGTTCTTTGTGT
