# Supplementary material for: Severe fever with thrombocytopenia syndrome virus was found in Northern Jiangxi Province, China
Source: Front Microbiol. 2024 Dec 4;15:1500146. doi: 10.3389/fmicb.2024.1500146 (PMC11666098; doi:10.3389/fmicb.2024.1500146)
Supplement: Supplementary file 1 [file Data_Sheet_1.ZIP › Supplementary materials/Dataset 1/The partial S segments/AB985544.fasta]

>AB985544.1 Severe fever with thrombocytopenia syndrome virus viral cRNA, segment S, complete sequence, strain: SPL097A
ACACAAAGAACCCCCAAAAAAGGAAAGACGCAAAGGAGTGATCATGTCTGAGTGGTCCAGGATTGCAGTG
GAGTTTGGTGAGCAGCAGCTCAATTTGACTGAGCTTGAGGACTTCGCGAGAGAGCTGGCCTATGAAGGCC
TTGATCCTGCTCTGATCATCAAGAAGCTGAAGGAGACAGGTGGAGATGACTGGGTGAGGGATACAAAGTT
CATCATTGTCTTTGCCCTGACCCGAGGCAACAAGATCGTCAAGGCATCAGGGAAAATGTCAAACTCAGGG
TCTAAGAGGTTGATGGCACTCCAAGAGAAATATGGACTGGTTGAGAGGGCAGAAACCAGGCTCTCAATCA
CTCCGGTGAGGGTAGCACAGAGCCTTCCCACCTGGACATGTGCTGCAGCAGCAGCCTTAAAGGAGTACCT
CCCAGTGGGGCCTGCTGTCATGAACCTGAAGGTCGAGAATTATCCCCCAGAGATGATGTGCATGGCCTTT
GGGTCCTTGATTCCAACTGCGGGGGTATCAGAAGCCACAACAAAGACCCTGATGGAGGCCTACTCTCTGT
GGCAAGATGCCTTCACCAAGACCATCAATGTGAAGATGCGAGGAGCCAGCAAAACAGAGGTTTACAACTC
CTTCAGGGATCCTCTCCATGCTGCTGTGAACTCTGTCTTCTTTCCCAATGATGTTCGGGTGAAGTGGCTG
AAGGCCAAGGGGATCCTTGGGCCAGATGGGGTCCCCAGCAGAGCTGCTGAGGTTGCTGCTGCTGCTTACA
GAAACCTGTAAGCAGCAATTTGACATATCCAATTAGGCTAAATTTCATGATCCAATTCGACAAAATTAGA
CCTCCTTCGGGAGGTCACCAATGGCCGGCCAATCTCTTCCCCAGATGGTGTTTAGGGCTGCAGTTCTCAG
CTCTTCATCAAACCTGATGAGATTGTGGAATGGGCACCTATTCAAATAGTGTGCCATCAGATATGGGTAA
CCTTGAAGGACCCCAGGTTCATCATCCTCATCCAAGACACTGTATGAGCCATCTGTCTTCTTTTTGCGGA
TAGGAATAAAGAAGTCCCAACAGTCTAACAGAGGCTTACGCAATGAGGAGGAAGTGAATAAGTGGTAGTT
CAAGCTCATGCCTCTTAGCCTTGCAAGTGACTCTATCTGGAGGAGGGCCACATCCAGAATTGGGGATAGT
CCAGTTATTAGGATCTCAGGTAACCCAAGTCTAAGCCTTCGCTTCTCTATGGCTTCAAGAGAATCCAATA
TCATATCCCCTTCAAAAAGATACTTTTGGCCTTTTGTTATTCTGTGGAAGAGGCCCCGCCAGTTCTCTCT
ACCGGTTTCCATTGCCCAGCTGTTCTTGATGGAGAAGAACATATGAGCTGCCTGCAGGAACCACACAGAT
GGCTTCCCACTAGGCCACCTAAGAGCACTCAGCTCTCTCTGGGAGTAGCACCTCATGTCCTTGTAGTACA
TGTCCAACAGCTGCTCAAGTCCGGGCTCAAGCTGGTGAAGAGGATTTTTTGGATTGCCAAATAACCATAC
TGTGTTGGTCATCTTGCCCATCCTCTTGACCATCGATAGAGTCAGCACACTACAAGAGCATTCAACGAGG
TCTCTCCTAAGAGTGGGGTACTCTCCTAGAGATGGCTCAAGCCTGACAGTGTTGGCATTCATTGCCACAG
ACTTGAGGTCAATGTTGGAGCATTTGCTCAGCGACATGGTTTCCAAATGAAGGGGGTTCTTTGTGT
