# Supplementary material for: Severe fever with thrombocytopenia syndrome virus was found in Northern Jiangxi Province, China
Source: Front Microbiol. 2024 Dec 4;15:1500146. doi: 10.3389/fmicb.2024.1500146 (PMC11666098; doi:10.3389/fmicb.2024.1500146)
Supplement: Supplementary file 1 [file Data_Sheet_1.ZIP › Supplementary materials/Dataset 1/The partial S segments/AB985554.fasta]

>AB985554.1 Severe fever with thrombocytopenia syndrome virus viral cRNA, segment S, complete sequence, strain: SPL120A
ACACAAAGAACCCCCAAAAAAGGAAAGACGCAAAGGAGTGATCATGTCAGAGTGGTCCAGGATTGCAGTG
GAGTTTGGTGAGCAACAGCTCAATTTGACTGAGCTTGAGGATTTTGCGAGAGAGCTGGCCTATGAAGGCC
TTGATCCTGCTTTGATCATCAAGAAGCTGAAGGAGACAGGCGGAGATGATTGGGTGAGGGACACAAAGTT
CATCATTGTCTTTGCCCTGACTCGAGGCAACAAGATCGTCAAGGCATCGGGGAAAATGTCAAACTCTGGG
TCTAAGAGGTTGATGGCACTCCAAGAGAAATATGGGCTGGTTGAGAGGGCAGAAACCAGGCTCTCAATCA
CTCCTGTGAGGGTTGCACAGAGCCTTCCCACTTGGACATGTGCTGCAGCAGCAGCCCTAAAGGAGTATCT
CCCAGTGGGGCCAGCTGTCATGAACCTGAAGGTTGAGAATTATCCCCCTGAGATGATGTGCATGGCCTTT
GGGTCCCTGATTCCAACTGCAGGAGTATCTGAAGCCACAACGAAGACCCTGATGGAGGCCTACTCTCTGT
GGCAAGATGCCTTCACCAAGACTATCAATGTGAAGATGCGCGGAGCTAGCAAGACAGAGGTTTACAACTC
TTTCAGGGATCCTCTCCATGCTGCTGTGAACTCTGTCTTCTTTCCCAATGATGTTCGGGTGAAGTGGCTG
AAGGCCAAGGGAATCCTTGGCCCAGATGGGGTCCCCAGCAGAGCTGCTGAGGTTGCTGCCGCTGCTTACA
GAAACCTGTAAGCAGCAATTTGACATATCCAATTAGGCTAAATTTCATGATCCAATTTGACAAAATTAGA
CCTCCTTCGGGAGGTCACCAATGGCTGGCCAATCTTTTCCCCAGATAGTGTTTAGGGCTGCAGTTCTCAG
CTCTTCATCAAACCTGATGAGGTTGTGGAATGGGCACCTATTCAAATAGTGTGCCATCAGATATGGGTAA
CCTTGAAGGACCCCAGGCTCATCATCCTCTTCCAGGACACTGTATGAGCCATCTGTCTTCTTTTTGCGGA
TGGGAATAAAGAAGTCCCAACAGTCTAACAGAGGCTTACGCAATGAGGAAGAAGTGAATAAGTGGTGGTT
CAAGCTCATGCCTCTTAGCCTTGCAAGTGACTCTATCTGGAGGAGGGCCACATCCAGGATTGGGGATAGT
CCAGTTATTAGGATCTCAGGTAACCCAAGTCTAAGCCTTCGCTTCTCTATGGCTTCAAGAGAATCCAATA
TCATGTCCCCTTCAAAAAGATACTTTTGGCCTTTTGTTATCCTGTGGAAGAGGCCCCGCCAGTTCTCTCT
ACCGGTTTCCATTGCCCAGCTGTTCTTGATGGAGAAGAACATGTGAGCTGCCTGTAGGAACCATACAGAT
GGCTTCCCACTAGGCCACCTAAGAGCACTCAGCTCTCTCTGGGAGTAGCACCTCATGTCCTTGTAGTACA
TGTCCAACAGCTGCTCGAGTCCAGGCTCAAGCTGGTGAAGAGGGTTCTTTGGGTTGCCAAATAACCATAC
TGTGTTGGTCATCTTGCCCATCCTCTTGACCATTGATAGAGTCAACACACTACAAGAGCATTCAACGAGG
TCTCTCCTAAGAGTGGGGTACTCTCCTAGAGATGGCTCAAGCCTGACAGTGTTGGCATTCATTGCAACAG
ATTTGAGGTCAACGTTGGAGCATTTGCTCAGCGACATGGTTTCCAAATGAAGGGGGTTCTTTGTGT
