# Supplementary material for: Severe fever with thrombocytopenia syndrome virus was found in Northern Jiangxi Province, China
Source: Front Microbiol. 2024 Dec 4;15:1500146. doi: 10.3389/fmicb.2024.1500146 (PMC11666098; doi:10.3389/fmicb.2024.1500146)
Supplement: Supplementary file 1 [file Data_Sheet_1.ZIP › Supplementary materials/Dataset 1/The partial S segments/AB985557.fasta]

>AB985557.1 Severe fever with thrombocytopenia syndrome virus viral cRNA, segment S, complete sequence, strain: SPL125A
ACACAAAGAACCCCCAAAAAAGGAAAGACGCAAAGGAGTGATCATGTCAGAGTGGTCCGGAGTTGCAGTG
GAGTTTGGTGAGCAGCAGCTCAATTTGACTGAGCTTGAAGATTTTGCGAGAGAGCTGGCCTATGAAGGCC
TTGATCCTGCATTGATCATCAAGAAGCTGAAGGAGACAGGTGGAGATGATTGGGTGAGGGACACAAAGTT
CATCATTGTCTTTGCCCTGACTCGAGGCAACAAGATCGTCAAGGCATCAGGGAAAATGTCAAACTCTGGG
TCTAAGAGGTTGATGGCACTCCAAGAGAAATATGGGCTGGTTGAGAGGGCAGAAACCAGGCTCTCAATCA
CTCCTGTGAGGGTTGCACAGAGCCTTCCCACTTGGACATGTGCTGCAGCAGCAGCCCTAAAGGAGTATCT
CCCAGTGGGGCCAGCTGTCATGAACCTGAAGGTCGAAAATTATCCCCCTGAGATGATGTGCATGGCCTTT
GGGTCCCTGATTCCAACTGCAGGGGTATCTGAAGCCACAACGAAGACCCTGATGGAGGCCTACTCTCTGT
GGCAAGATGCCTTCACCAAGACTATCAATGTGAAGATGCGCGGAGCTAGCAAGACAGAGGTTTACAACTC
TTTCAGGGATCCTCTCCATGCTGCTGTGAACTCTGTCTTCTTTCCCAATGATGTCCGGGTGAAGTGGCTG
AAGGCCAAGGGAATCCTTGGCCCAGATGGGGTCCCCAGTAGAGCTGCTGAGGTTGCTGCCGCTGCTTACA
GAAACCTGTAAGCAGCAATTTGACATATCCAATTAGGCTAAATTTCATGATCCAATTCGACAAAATTAGA
CCTCCTTCGGGAGGTCACCAATGGCTGGCCAATCTCTTCCCCAGATGGTGTTTAGGGCTGCAGTTCTCAG
CTCTTCATCAAACCTGATGAGGTTGTGGAATGGGCACCTATTCAAATAGTGTGCCATCAGATATGGATAA
CCTTGGAGGACCCCAGGCTCATCATCCTCATCCAGGACACTGTATGAGCCATCTGTCTTCTTTTTGCGGA
TGGGAATAAAGAAGTCCCAACAGTCTAATAGAGGCTTACGCAATGAGGAAGAAGTGAATAAGTGGTGGTT
CAAGCTCATTCCTCTTAGCCTTGCAAGTGACTCTATCTGGAGGAGGGCCACATCCAGAATTGGGGATAGT
CCAGTTATTAGGATCTCAGGTAACCCTAGTCTGAGCCTTCGCTTCTCTATGGCTTCAAGAGAATCCAATA
TCATGTCTCCTTCAAAAAGATACTTTTGGCCTCTTGTTATCCTGTGGAAGAGGCCCCGCCAGTTCTCTCT
ACCGGTTTCCATAGCCCAGCTGTTCTTGATGGAGAAGAACATGTGAGCTGCCTGTAGGAACCATACAGAT
GGCTTCCCACTAGGCCACCTAAGAGCACTCAGCTCTCTCTGGGAGTAGCACCTCATGTCCTTGTAGTACA
TGTCCAACAGCTGCTCGAGTCCAGGCTCAAGCTGGTGAAGAGGATTCTTTGGGTTGCCAAATAACCATAC
TGTGTTGGTCATCTTGCCCATCCTCTTGACCATTGATAGAGTCAACACACTACAAGAGCACTCAACGAGG
TCTCTCCTAAGTGTGGGGTACTCTCCAAGAGATGGCTCAAGCCTGACAGTGTTGGCATTCATTGCAACAG
ATTTGAGGTCAACGTTGGAGCATTTGCTCAGCGACATGGTTTCCAAATGAAGGGGGTTCTTTGTGT
