# Supplementary material for: Severe fever with thrombocytopenia syndrome virus was found in Northern Jiangxi Province, China
Source: Front Microbiol. 2024 Dec 4;15:1500146. doi: 10.3389/fmicb.2024.1500146 (PMC11666098; doi:10.3389/fmicb.2024.1500146)
Supplement: Supplementary file 1 [file Data_Sheet_1.ZIP › Supplementary materials/Dataset 1/The partial S segments/HQ141597.fasta]

>HQ141597.1 Phlebovirus HN6/China/2010 strain HN6 segment S, complete sequence
ACACAAAGACCCCCTTCATTTGGAAACCATGTCACTGAGCAAATGCTCCAACGTTGATCTCAAATCTGTT
GCAATGAATGCCAACACAGTCAGGCTTGAGCCATCTCTAGGAGAGTACCCCACTCTTAGGAGGGACCTCG
TTGAATGCTCTTGCAGTGTGTTGACTCTGTCGATGGTCAAGAGGATGGGTAAGATGACCAACACAGTATG
GTTGTTTGGCAACCCCAAAAATCCTCTTCACCAGCTTGAGCCTGGTCTTGAGCAGCTATTGGACATGTAC
TACAAGGACATGAGGTGCTACTCCCAGAGAGAGCTGAGTGCTCTTAGGTGGCCTAGTGGGAAGCCATCTG
TATGGTTCTTGCAGGCAGCTCATATGTTCTTCTCCATCAAGAACAGCTGGGCAATGGAAACTGGGAGAGA
GAACTGGCGGGGCCTCTTCCACAGGATAACAAAAGGCCGAAGGTATCTTTTTGAAGGGGACATGATATTG
GATTCTCTAGAAGCCATAGAGAAGCGAAGGCTTAGACTTGGGTTACCTGATATCCTAATAACTGGACTGT
CCCCAATTCTGGATGTGGCCCTCCTTCAGATAGAGTCACTTGCAAGGCTAAGAGGCATGAGCTTGAACCA
CCACTTGTTCACTTCTTCCTCATTGCGTAAGCCTCTGTTAGACTGTTGGGACTTCTTTATCCCTATCCGC
AAAAAGAAGACAGATGGCTCATACAGTGTCTTGGATGAGGATGATGAGCCTGGGGTCCTTCAAGGTTACC
CATATCTGATGGCACACTATTTAAACAGGTGCCCATTCCACAACCTCATCAGGTTTGATGAGGAGCTGAG
AATTGCAGCCCTGAACACCATCTGGGGAAGAGATTGGCCAGCCATTGGTGACCCCCCGAAGGAGGTCTAA
TTTTGTCGAATTGGATCATGAAATTTAGCCTAATTGGATATGTCAAATTGCTGCTTACAGGTTCCTGTAA
GCAGCAGCAGCAACCTCAGCAGCTCTGCTGGGGACCCCATCTGGGCCAAGGATTCCCTTGGCCTTCAGCC
ACTTCACCCGAACATCATTGGGGAAGAAGACAGAGTTCACAGCAGCATGGAGAGGATCCCTGAAGGAGTT
GTAAACTTCTGTCTTGCTGGCTCCGCGCATCTTCACATTGATAGTCTTGGTGAAGGCATCTTGCCATAAA
GAGTAAGCCTCCATCAGGGTCTTGGTCGTGGCTTCAGATACCCCTGCAGTTGGAATCAGGGACCCGAAGG
CCATGCACATCATCTCAGGGGGATAATTCTCAACCTTCAGGTTCATGACGGCTGGCCCCACTGGGAGATA
CTCCTTTAAGGCTGCTGCTGCAGCACATGTCCAAGTGGGGAGGCTCTGCGCTACCCTCACAGGGGTGATT
GAGAGCCTGGTCTCTGCCCTCTCAACCAGCCCATATTTCTCCTGGAGTGCCATCAACCTCTTTGACCCTG
AGTTTGACATCTTCCCTGATGCCTTGACGATCTTATTGCCTCGAGTCAGGGCAAAGACAATGATGAACTT
AGTATCCTTCACCCAGTCATCTCCACCTGTCTCCTTCAGCTTCTTGATGATCAAAGCAGGGTCAAGGCCT
TCATAGGCTAGCTCTCTCGCGAAATCCTCAAGCTCAGTCAAATTGAGCTGCTGCTCACCAAACTCCACAG
CAATCCTGGACCACTCTGACATGATCACTCCTTTGCGTCTTTCCTTTTTTGGGGGTCTTTGTGT
