# Supplementary material for: Severe fever with thrombocytopenia syndrome virus was found in Northern Jiangxi Province, China
Source: Front Microbiol. 2024 Dec 4;15:1500146. doi: 10.3389/fmicb.2024.1500146 (PMC11666098; doi:10.3389/fmicb.2024.1500146)
Supplement: Supplementary file 1 [file Data_Sheet_1.ZIP › Supplementary materials/Dataset 1/The partial S segments/HQ141600.fasta]

>HQ141600.1 Phlebovirus HN13/China/2010 strain HN13 segment S, complete sequence
ACACAAAGACCCCCTTCATTTGGAAACCATGTCGCTGAGCAAATGCTCCAACGTTGACCTCAAATCTGTA
GCAATGAATGCTAACACTGTTAGGCTTGAGCCTTCCCTGGGAGAGTACCCCACTCTTAGGAGAGACCTCG
TTGAATGCTCTTGTAGTGTGTTGACTTTGTCGATGGTCAAGAGGATGGGCAAGATGACCAACACAGTATG
GTTGTTTGGCAACCCTAAAAATCCTCTTCATCAGCTTGAGCCTGGACTTGAACAGCTGTTAGACATGTAC
TACAAGGACATGAGGTGCTACTCCCAGAGAGAACTGAGTGCTCTTAGGTGGCCTAGTGGGAAGCCATCTG
TATGGTTCCTACAGGCAGCTCATATGTTCTTCTCCATCAAGAACAGCTGGGCAATGGAAACCGGAAGAGA
GAACTGGCGGGGCCTCTTCCACAGGATAACAAAAAGCCAAAAGTATCTTTTTGAAGGGGACATGATATTG
GATTCTCTTGAAGCCATAGAGAAGCGAAGACTTAGACTTGGGTTGCCTGAGATTCTGATAACAGGACTAT
CCCCAATTCTGGATGTGGCCCTCCTCCAGATAGAGTCACTTGCAAGGCTAAGAGGCATGAGCTTGAACCA
CCACTTGTTCACTTCTTCCTCATTGCGTAAGCCTCTGTTAGACTGTTGGGATTTCTTCATTCCTATCCGC
AAAAAGAAGACAGATGGCTCATACAGTGTCTTGGATGAGGATGATGAGCCTGGGGTCCTCCAGGGTTACC
CATATCTGATGGCACACTATTTAAATAGGTGCCCATTCCACAACCTCATCAGGTTTGATGAAGAACTGAG
AACTGCAGCCCTGGACACCATTTGGGGAAGAGATTGGCCAGCCATTGGTGACCTCCCGAAGGAGGTCTAA
TTTTGTCGAATTGGATCATGGAATTTAGCCTAATTGGATATGTCAAATTGCTGCTTACAGGTTTCTGTAA
GCAGCAGCAGCAACCTCAGCAGCTCTGCTGGGAACCCCATCTGGGCCAAGGATTCCCTTGGCCTTCAGCC
ACTTCACCCGAACATCATTGGGAAAGAAGACAGAGTTCACAGCAGCATGGAGAGGGTCCCTGAAGGAGTT
ATAAACTTCTGTCTTGCTGGCTCCACGCATCTTCACATTGATAGTCTTGGTGAAGGCATCTTGCCACAGA
GAGTAAGCCTCCATAAGGGTCTTGGTTGTGGCTTCAGATACCCCCGCAGTTGGAATTAGGGATCCAAAGG
CCATGCACATCATCTCAGGGGGATAATTCTCAACCTTCAGGTTCATGACGGCTGGCCCCACTGGGAGATA
CTCCTTTAAGGCTGCTGCTGCCGCACAAGTCCAGGTGGGAAGACTCTGCGCTACCCTCACAGGAGTGATT
GAGAGCCTGGTTTCTGCCCTCTCAACCAGTCCATACTTCTCTTGGAGTGCCATCAACCTCTTAGACCCTG
AGTTAGACATTTTCCCTGATGCCTTGACGATCTTATTGCCTCGAGTCAGGGCAAAGACAATGATGAACTT
CGTATCCTTCACCCAATCATCTCCACCTGTCTCCTTCAGCTTCTTGATGATCAAAGCAGGATCAAGGCCT
TCATAGGCCAGCTCTCTCGCGAAATCCTCAAGCTCAGTCAAATTGAGCTGCTGCTCACCAAACTCCACTG
CAATCCTGGACCACTCTGACATGATCACTCCTTTGCGTCTTTCCTTTTTTGGGGGTCTTTGTGT
