# Supplementary material for: Severe fever with thrombocytopenia syndrome virus was found in Northern Jiangxi Province, China
Source: Front Microbiol. 2024 Dec 4;15:1500146. doi: 10.3389/fmicb.2024.1500146 (PMC11666098; doi:10.3389/fmicb.2024.1500146)
Supplement: Supplementary file 1 [file Data_Sheet_1.ZIP › Supplementary materials/Dataset 1/The partial S segments/HQ141603.fasta]

>HQ141603.1 Phlebovirus JS3/China/2010 strain JS3 segment S, complete sequence
ACACAAAGACCCCCTTCATTTGGAAACCATGTCGCTGAGCAAATGCTCCAACGTTGACCTCAAATCTGTA
GCAATGAATGCTAACACTGTTAGGCTTGAGCCTTCCCTGGGAGAGTACCCCACTCTTAGGAGAGACCTCG
TTGAATGCTCTTGTAGTGTGTTGACTTTGTCAATGGTCAAGAGGATGGGCAAGATGACAAACACAGTATG
GTTGTTTGGCAACCCTAAAAATCCTCTTCATCAGCTTGAGCCTGGACTTGAGCAGCTGTTAGACATGTAC
TACAAGGACATGAGGTGCTACTCCCAGAGAGAACTGAGTGCTCTTAGGTGGCCTAGTGGGAAGCCATCTG
TATGGTTCCTACAGGCAGCTCACATGTTCTTCTCCATCAAGAACAGCTGGGCAATGGAAACCGGAAGAGA
GAACTGGCGGGGCCTCTTCCACAGGATAACAAAAGGCCAAAAGTATCTTTTTGAAGGGGACATGATATTG
GATTCTCTTGAAGCCATAGAGAAGCGAAGACTTAGACTTGGGTTGCCTGAGATTCTGATAACTGGACTAT
CCCCAATTCTGGATGTGGCCCTCCTCCAGATAGAGTCACTTGCAAGGCTAAGAGGCATGAGCTTGAACCA
CCACTTGTTCACTTCTTCCTCATTACGTAAGCCTCTGTTAGACTGTTGGGATTTCTTCATTCCTATCCGC
AAAAAGAAGACAGATGGCTCATACAGTGTCTTGGATGAGGATGATGAGCCTGGGGTCCTCCAGGGTTACC
CATATCTGATGGCACACTATCTAAATAGGTGCCCATTCCACAACCTCATCAGGTTTGATGAAGAACTGAG
AACTGCAGCCCTGAACACCATTTGGGGAAGAGATTGGCCAGCCATTGGTGACCTCCCGAAGGAGGTCTAA
TTTTGTCGAATTGGATCATGGAATTTAGCCTAATTGGATATGTCAAATTGCTGCTTACAGGTTTCTGTAA
GCAGCAGCAGCAACCTCAGCAGCTCTGCTGGGGACCCCATCTGGGCCAAGGATTCCCTTGGCCTTTAGCC
ACTTCACCCGAACATCATTGGGAAAGAAGACAGAGTTCACAGCAGCATGGAGAGGGTCCCTGAAGGAGTT
GTAAACTTCTGTCTTGCTGGCTCCACGCATCTTCACATTGATGGTCTTGGTGAAGGCATCTTGCCACAGA
GAGTAGGCCTCCATCAGGGTCTTGGTCGTGGCTTCAGATACCCCCGCAGTTGGAATCAGGGATCCAAAGG
CCATGCACATCATTTCAGGGGGGTAATTCTCAACCTTCAGGTTCATGACGGCTGGCCCCACTGGGAGATA
CTCCTTTAAGGCTGCTGCTGCTGCACATGTCCAGGTGGGAAGGCTCTGCGCTACCCTCACAGGAGTGATT
GAGAGCCTGGTTTCTGCCCTCTCAACCAGTCCATATTTCTCTTGGAGTGCCATCAACCTCTTAGACCCTG
AGCTTGACATTTTCCCTGATGCCTTGACGATCTTATTGCCTCGAGTCAGGGCAAAGACAATGATGAACTT
CGTATCCTTCACCCAATCATCTCCACCTGTCTCCTTCAGCTTCTTGATGATCAGAGCAGGATCAAGGCCT
TCATAGGCCAGCTCTCTCGCGAAATCCTCAAGCTCAGTCAAATTGAGCTGCTGCTCACCAAACTCCACTG
CAATCCTGGACCACTCTGACATGATCACTCCTTTGCGTCTTTCCTTTTTTGGGGGTCTTTGTGT
