# Supplementary material for: Severe fever with thrombocytopenia syndrome virus was found in Northern Jiangxi Province, China
Source: Front Microbiol. 2024 Dec 4;15:1500146. doi: 10.3389/fmicb.2024.1500146 (PMC11666098; doi:10.3389/fmicb.2024.1500146)
Supplement: Supplementary file 1 [file Data_Sheet_1.ZIP › Supplementary materials/Dataset 1/The partial S segments/HQ141606.fasta]

>HQ141606.1 Phlebovirus JS4/China/2010 strain JS4 segment S, complete sequence
ACACAAAGACCCCCTTCATTTGGATACCATGTCACTGAGCAAATGCTCCAACGTTGACCTCAAATCTGTT
GCAATGAATGCCAACACCGTCAGGCTTGAGCCATCTCTAGGAGAGTACCCCACTCTTAGGAGGGACCTCG
TTGAATGCTCTTGCAGTGTGTTGACTCTGTCAATGGTCAAGAGGATGGGTAAAATGACCAACACTGTATG
GTTGTTTGGCAACCCGAAAAATCCTCTTCACCAGCTTGAGCCTGGGCTTGAGCAACTATTGGACATGTAC
TACAAGGACATGAGGTGCTACTCCCAGAGAGAGCTGAGTGCTCTTAGGTGGCCTAGTGGAAAGCCATCTG
TATGGTTCTTACAGGCAGCTCATATGTTCTTCTCCATCAAGAACAGCTGGGCAATGGAAACCGGGAGAGA
GAACTGGCGGGGCCTCTTCCACAGGATAACAAAAGGCCAGAAGTATCTTTTTGAAGGGGACATGATATTG
GATTCTCTTGAAGCCATAGAGAAGCGAAGGCTTAGACTTGGGTTACCTGAGATCCTAATAACTGGACTAT
CTCCAATTCTGGATGTGGCCCTCCTCCAGATAGAGTCACTTGCAAGGCTAAGAGGCATGAGCTTGAACCA
CCACTTATTCACTTCTTCCTCATTGCGTAAGCCTCTGTTAGACTGTTGGGACTTCTTTATCCCTATCCGC
AAAAAGAAGACAGATGGCTCATACAGTGTCTTGGATGAGGATGATGAGCCTGGAGTCCTTCAAGGTTACC
CATATCTGATGGCACACTATTTAAACAGGTGCCCATTTCACAACCTCATCAGGTTTGATGAGGAGCTGAG
AACTGCAGCCCTGAACACCATCTGGGGAAGAGATTGGCCAGCCATTGGTGACCCCCCGAAGGAGGTCTAA
TTTTGTCGAATTGGATCATGAAATTTAGCCTAATTGGACATGTCAAATTGCTGCTTACAGGTTTCTGTAA
GCAGCAGCAGCAACCTCAGCAGCTCTGCTGGGGACCCCATCTGGGCCAAGGATTCCCTTGGCCTTCAGCC
ACTTCACCCGAACATCATTGGGAAAGAAGACAGAGTTCACAGCAGCATGGAGAGGATCCCTGAAGGAGTT
GTAAACTTCTGTCTTGCTGGCTCCGCGCATCTTCACATTGATAGTCTTGGTGAAGGCATCTTGCCACAGA
GAGTAGGCCTCCATCAGGGTCTTGGTTGTGGCTTCAGATACCCCCGCAGTTGGAATCAGGGACCCAAAGG
CCATGCACATCATCTCAGGGGGATAATTCTCGACCTTCAGGTTCATGACGGCTGGCCCCACTGGGAGATA
CTCCTTTAAGGCTGCTGCAGCAGCACATGTCCAAGTGGGAAGGCTCTGCGCTACCCTCACAGGAGTGATT
GAGAGCCTGGTCTCTGCCCTCTCAACCAGTCCATATTTCTCCTGGAGTGCCATCAACCTCTTAGACCCTG
AGTTTGACATTTTCCCTGATGCCTTGACGATCTTATTACCTCGAGTCAGGGCAAAGACAATGATGAACTT
AGTATCCTTCACCCAATCATCTCCACCTGTCTCCTTCAGCTTCTTGATGATCAAAGCAGGGTCAAGGCCT
TCATAGGCTAGCTCTCTCGCGAAATCCTCAAGCTCAGTCAAATTGAGCTGCTGCTCACCAAACTCCACTG
CAATCCTGGACCACTCTGACATGATCACTCCTTTGCGTCTTTCCTTTTTTGGGGGTCTTTGTGT
