# Supplementary material for: Severe fever with thrombocytopenia syndrome virus was found in Northern Jiangxi Province, China
Source: Front Microbiol. 2024 Dec 4;15:1500146. doi: 10.3389/fmicb.2024.1500146 (PMC11666098; doi:10.3389/fmicb.2024.1500146)
Supplement: Supplementary file 1 [file Data_Sheet_1.ZIP › Supplementary materials/Dataset 1/The partial S segments/HQ141609.fasta]

>HQ141609.1 Phlebovirus LN2/China/2010 strain LN2 segment S, complete sequence
ACACAAAGACCCCCTTCATTTGGAAACCATGTCGCTGAGCAAATGCTCCAACGTTGACCTCAAATCTGTT
GCAATGAATGCCAACACAGTCAGGCTTGAGCCATCTCTAGGAGAGTACCCCACTCTTAGGAGGGACCTCG
TTGAATGCTCTTGCAGTGTGTTGACTCTGTCAATGGTCAAGAGGATGGGCAAGATGACCAACACAGTATG
GTTGTTTGGCAACCCTAAAAATCCTCTTCACCAGCTTGAGCCTGGACTTGAGCAGCTATTGGACATGTAC
TACAAGGACATGAGGTGCTACTCCCAGAGAGAGCTGAGTGCTCTTAGGTGGCCTAGTGGGAAGCCATCTG
TATGGTTCTTGCAGGCAGCTCATATGTTCTTCTCCATCAAGAACAGCTGGGCAATGGAAACTGGGAGAGA
GAACTGGCGGGGCCTCTTCCACAGGATAACAAAAGGCCGAAGGTATCTTTTTGAAGGGGACATGATATTG
GATTCTCTTGAAGCCATAGAGAAGCGAAGGCTTAGACTTGGGTTACCTGATATCTTAATAACTGGACTGT
CCCCAATTCTGGATGTGGCCCTCCTTCAGATAGAGTCACTTGCAAGGCTAAGAGGCATGAGCTTGAACCA
CCACTTGTTCACTTCTTCCTCATTGCGTAAGCCTCTGTTAGACTGTTGGGACTTCTTTATTCCTATCCGC
AAAAAGAAGACAGATGGCTCATACAGTGTCTTGGATGAGGATGATGAGCCTGGGGTCCTTCAAGGTTACC
CATATCTGATGGCACACTATTTAAACAGGTGCCCATTCCACAACCTCATCAGGTTTGATGAGGAGCTGAG
AACTGCAGCCCTGAACACCATCTGGGGAAGAGATTGGCCAGCCATTGGTGACCCCCCGAAGGAGGTCTAA
TTTTGTCGAATTGGATCATGAAATTTAGCCTAATTGGATATGTCAAATTGCTGCTTACAGATTCCTGTAA
GCAGCAGCAGCAACCTCAGCAGCTCTGCTGGGGACCCCATCTGGGCCAAGGATTCCCTTGGCCTTCAGCC
ACTTCACCCGAACATCATTGGGGAAGAAGACAGAGTTCACAGCAGCATGGAGAGGATCCCTGAAGGAGTT
GTAAACTTCTGTCTTGCTGGCTCCGCGCATCTTCACATTGATAGTCTTGGTGAAGGCATCTTGCCATAAA
GAGTAAGCCTCCATCAGGGTCTTGGTCGTGGCTTCAGATACCCCTGCAGTTGGAATCAGGGACCCGAAGG
CCATGCACATCATCTCAGGGGGATAATTCTCGACCTTCAGGTTCATGACGGCTGGCCCCACTGGGAGATA
CTCCTTTAAGGCTGCTGCTGCAGCACATGTCCAAGTGGGGAGGCTCTGCGCAACCCTTACAGGGGTGATT
GAGAGCCTGGTCTCTGCCCTCTCAACCAGCCCATATTTCTCCTGGAGTGCCATCAACCTCTTAGACCCTG
AGTTTGACATCTTCCCTGATGCCTTGACGATCTTGTTGCCTCGAGTCAGGGCAAAGACAATGATGAACTT
AGTATCCTTCACCCAGTCATCTCCACCTGTCTCCTTCAGCTTCTTGATGATCAAAGCGGGATCAAGGCCT
TCATAGGCTAGCTCTCTCGCGAAATCCTCAAGCTCAGTCAAATTGAGCTGCTGCTCACCAAACTCCACTG
CAATCCTGGACCACTCTGACATGATCACTCCTTTGCGTCTTTCCTTTTTTGGGGGTCTTTGTGT
