# Supplementary material for: Severe fever with thrombocytopenia syndrome virus was found in Northern Jiangxi Province, China
Source: Front Microbiol. 2024 Dec 4;15:1500146. doi: 10.3389/fmicb.2024.1500146 (PMC11666098; doi:10.3389/fmicb.2024.1500146)
Supplement: Supplementary file 1 [file Data_Sheet_1.ZIP › Supplementary materials/Dataset 1/The partial S segments/HQ830171.fasta]

>HQ830171.1 Phlebovirus JS6 segment S, complete sequence
ACACAAAGACCCCCTTCATTTGGAAACCATGTCGCTGAGCAAATGCTCCAACGTTGACCTCAAATCTGTA
GCAATGAATGCTAACACTGTTAGGCTTGAGCCTTCCCTGGGAGAGTACCCCACTCTTAGGAGAGACCTCG
TTGAATGCTCTTGTAGTGTGTTGACTTTGTCAATGGTCAAGAGGATGGGTAAGATGACCAACACAGTATG
GTTGTTTGGCAACCCTAAAAATCCTCTTCATCAGCTTGAGCCTGGACTTGAGCAGCTGTTAGACATGTAC
TACAAGGACATGAGGTGCTACTCCCAGAGAGAACTGAGTGCTCTTAGGTGGCCTAGTGGGAAGCCATCTG
TATGGTTCCTACAGGCAGCTCATATGTTCTTCTCCATCAAGAACAGCTGGGCAATGGAAACCGGAAGAGA
GAATTGGCGGGGCCTCTTCCACAGGATAACAAAAGGCCAAAAGTATCTTTTTGAAGGGGACATGATATTG
GATTCTCTTGAAGCCATAGAGAAGCGAAGACTTAGACTTGGGTTGCCTGAGATTCTGATAACTGGTCTAT
CCCCAATTCTGGATGTGGCTCTCCTCCAGATAGAATCACTTGCAAGGCTAAGAGGCATGAGCTTGAACCA
CCACTTGTTCACTTCTTCCTCATTGCGTAAGCCTCTGTTAGACTGTTGGGATTTCTTCATTCCTATCCGC
AAAAAGAAGACAGATGGCTCATACAGTGTCTTGGATGAGGATGATGAGCCTGGGGTCCTCCAGGGTTACC
CATATCTGATGGCACACTATTTAAATAGGTGCCCATTCCACAACCTCATCAGGTTTGATGAAGAACTGAG
AACTGCAGCCCTGAACACCATTTGGGGAAGAGATTGGCCAGCCATTGGTGACCTCCCGAAGGAGGTCTAA
TTTTGTCGAATTGGATCATGGAATTTAGCCTAATTGGATATATCAAATTGCTGCTTACAGGTTTCTGTAA
GCAGCAGCAGCAACCTCAGCAGCTCTGCTGGGAACCCCATCTGGGCCAAGGATTCCCTTGGCCTTCAGCC
ACTTCACCCGAACATCATTGGGAAAGAAGACAGAGTTCACAGCAGCATGGAGAGGGTCCCTGAAGGAGTT
GTAAACTTCTGTCTTGCTGGCTCCACGCATCTTCACATTGATAGTCTTGGTGAAGGCATCTTGCCACAGA
GAGTAGGCCTCCATAAGGGTCTTGGTTGTGGCTTCAGATACTCCCGCAGTTGGAATCAGGGATCCAAAGG
CCATGCACATCATCTCAGGTGGATAATTCTCAACCTTCAGGTTCATGACGGCTGGCCCCACTGGGAGATA
CTCCTTTAAGGCTGCTGCTGCTGCACATGTCCAGGTGGGAAGGCTCTGCGCTACCCTCACAGGAGTGATT
GAGAGCCTGGTTTCTGCCCTCTCAACCAGTCCATATTTCTCTTGGAGTGCCATCAACCTCTTAGACCCTG
AGTTAGACATTTTCCCTGATGCCTTGACGATCTTATTGCCTCGAGTCAGGGCAAAGACAATGATGAACTT
CGTATCCTTCACCCAATCATCTCCACCTGTCTCCTTCAGCTTCTTGATAATCAAAGCAGGATCAAGGCCT
TCATAGGCCAGCTCTCTCGCGAAATCCTCAAGCTCAGTCAAATTGAGCTGCTGCTCACCAAACTCCACTG
CAATCCTGGACCACTCTGACATGATCACTCCTTTGCGTCTTTCCTTTTTTGGGGGTCTTTGTGT
