# Supplementary material for: Severe fever with thrombocytopenia syndrome virus was found in Northern Jiangxi Province, China
Source: Front Microbiol. 2024 Dec 4;15:1500146. doi: 10.3389/fmicb.2024.1500146 (PMC11666098; doi:10.3389/fmicb.2024.1500146)
Supplement: Supplementary file 1 [file Data_Sheet_1.ZIP › Supplementary materials/Dataset 1/The partial S segments/JX005842.fasta]

>JX005842.1 Heartland virus isolate Patient1 segment S, complete sequence
ACACAAAGAACCCCTTGAATTATCAAAACATGTCCTTGTCTAAAGCCTCTCAGCCCAGCGTCAAGAGTGC
CTGCGTTAGGCTTCCCATCGTGGTTCTTGAGCCTAATCTGGCCGAGCTCAGCACCTCATATGTTGGCCTG
GTCTCATGTAAGTGCTCAGTTCTTACATGCTCCATGATGAGGAAAATGAAGGCCTTCACCAATACTGTCT
GGCTGTTTGGCAATCCCAACAATCCTCTACATGCTCTAGAGCCAGCTGTTGAGCAACTTCTTGATGAGTA
CTCTGGGGACTTAGGCTCTTATAGCCAGCAGGAGAAGAGTGCATTGAGGTGGCCGAGTGGGAAACCGTCA
GTCCATTTCTTGCAGGCTGCTCATTTATTCTTCTCCCTCAAGAACACCTGGGCAGTCGAGACAGGTCAGG
AAAATTGGAGAGGTTTCTTCCACAGGATAACATCTGGGAAAAAATACAAATTCGAGGGGGACATGGTCAT
TGACTCTTGCTACAAAATTGATGAGAGACGTAGGCGAATGGGTCTGCCTGATACTTTCATAACAGGACTG
AACCCAATAATGGATGTGGCTCTCCTCCAAATTGAGTCACTTTTGCGTGTTAGGGGTCTCACACTCAACT
ATCACCTTTTCACATCATCCTTCCTTGACAAGCCTCTCCTTGATTCCTTATATTTTGCCATCTGGAGAGA
CAAAAAGAAAGATGATGGGTCATATTCCCAAGATGAGGGGGCCCGCCAGGATGACCCTCTCAACCCCTTG
GATGAGCTCTTGTACCTGTCTGACTTGCCCAAACCACTAGCACATTATCTAAATAAATGCCCTCTCCATA
ATATAATCATGCATGATGAGGAGGTCAGAGAGGCCTATCTAAATCCCATCTGGGGAAAGGACTGGCCAGC
ACTTTCCAGCTCCCCTTAGGGGGAGCTAATTTAGATCGAATTCATTTGATTTGACCAATTGGAATTTAGC
GCCAAATTCAAAATTTATCAGCTGCTTACATGTTTCTGTAAGCAGCAGCTGCAGCCTTCACTGAGCCGGA
TGCTTCCTTGGTTGCTGTGAGCAAGCCCTTGGCCTGCAGCCAGCTGATCCTGGTGGCATTTGGGAAGAAG
AGGGAATTGACAGCTGCATGCAGAGGGTCTCTGAATTTGGCATACACCTCTGCCTTTGTCATCTTCCTTT
GGTCCACATTGATTGTTCGAGCAAATGTGTCTTGCCAAAGGGAGTAGGCATCCATGAAGTCCTTTATGAC
TTCAATTGAGACATCTGCCTGTGGGATCAATGAGCCAAAGGCCATGCACATCATTTCCAGTGGATAACCT
TGGATCTTGTTGTGCATGATTGCTGGCCCAACAGGGAGGTACTCCTTGATTGCTGCTGCAGCAGCACAGG
TCCAGGTTGGCAGGCACTGGGCAACTCTCACTGGTGTCACAGCCATTCTGTCAACAGCATTCTCCTTCAG
CTCATAGACTCTAGCCAGGTTTGTCATCCTCTCAGCGCCTTTCTTAGACATCTTGCCACATGCTTTCACT
ATCTTGTTCCCTCTAGTGAGAGCAAATACAATGATGTACTTCACATCATTCCTCCAGTTCTCACCCCCCC
TCTCACGAAGCAGCCCAAAGATCACAGCAGGATCCAGGCCCTCATAAGCTATCTCCTTTGCAAACTCGAC
CAAAGCTGGAACATCCAGTGGCTCGTTGCCAATCTCAACAGCTATTGCAGACCAGTCAGTCATGCTTGAT
GATTCAAAGGGGTTCTCTGTGT
