# Supplementary material for: Severe fever with thrombocytopenia syndrome virus was found in Northern Jiangxi Province, China
Source: Front Microbiol. 2024 Dec 4;15:1500146. doi: 10.3389/fmicb.2024.1500146 (PMC11666098; doi:10.3389/fmicb.2024.1500146)
Supplement: Supplementary file 1 [file Data_Sheet_1.ZIP › Supplementary materials/Dataset 1/The partial S segments/KC505128.fasta]

>KC505128.1 Severe fever with thrombocytopenia syndrome virus isolate JS2011-013-1 segment S, complete sequence
ACACAAAGACCCCCTTCATTTGGAAACCATGTCACTGAGCAAATGCTCCAACGTTGACCTCAAATCTGTT
GCAATGAATGCCAACACAGTCAGGCTTGAACCATCTCTAGGAGAGTACCCCACTCTTAGGAGGGACCTCG
TTGAATGCTCTTGCAGTGTGTTGACTCTGTCAATGGTCAAGAGGATGGGCAAGATGACCAACACAGTATG
GTTGTTTGGCAACCCTAAAAATCCTCTTCACCAGCTCGAGCCTGGACTTGAGCAGCTATTGGACATGTAC
TACAAGGATATGAGGTGCTACTCCCAGAGAGAGCTGAGTGCTCTTAGGTGGCCTAGTGGGAAGCCATCTG
TGTGGTTCTTGCAGGCAGCTCATATGTTCTTCTCCATCAAGAACAGCTGGGCAATGGAAACTGGGAGAGA
GAACTGGCGGGGCCTCTTCCACAGGATAACAAAAGGCCGAAGGTATCTTTTTGAAGGGGACATGATATTG
GATTCTCTAGAAGCCATAGAGAAGCGAAGGCTTAGACTTGGGTTACCTGATATCCTAATAACTGGACTGT
CCCCAATTCTGGATGTGGCCCTCCTTCAGATAGAGTCACTTGCAAGGCTAAGAGGCATGAGCTTGAACCA
CCACTTGTTCACTTCTTCCTCATTGCGTAAGCCTCTGTTAGACTGTTGGGACTTCTTTATCCCTATCCGC
AAAAAGAAGACAGATGGCTCATACAGTGTCTTGGATGAGGATGATGAGCCTGGGGTCCTTCAAGGTTACC
CATATCTGATGGCACACTATTTAAACAGGTGCCCATTCCACAACCTCATCAGGTTTGATGAGGAGCTGAG
AACTGCAGCCCTGAACACCATCTGGGGAAGAGATTGGCCAGCCATTGGTGACCCCCCGAAGGAGGTCTAA
TTTTGTCGAATTGGATCATGAAATTTAGCCTAATTGGATATGTCAAATTGCTGCTTACAGGTTCCTGTAA
GCAGCAGCAGCAACCTCAGCAGCTCTGCTGGGGACCCCATCTGGGCCAAGGATTCCCTTGGCCTTCAGCC
ACTTCACCCGAACATCATTGGGGAAGAAGACAGAGTTCACAGCAGCATGGAGAGGATCCCTGAAGGAGTT
GTAAACTTCTGTCTTGCTGGCTCCGCGCATCTTCACATTGATAGTCTTGGTGAAGGCATCTTGCCATAAA
GAGTAAGCCTCCATCAGGGTCTTGGTCGTGGCTTCAGATACCCCTGCAGTTGGAATCAGGGACCCGAAGG
CCATGCACATCATCTCAGGGGGATAATTCTCGACCTTCAGGTTCATGACGGCTGGCCCCACTGGGAGATA
CTCCTTTAAGGCTGCTGCTGCAGCACATGTCCAAGTGGGGAGGCTCTGCGCTACCCTTACAGGGGTGATT
GAGAGCCTGGTCTCTGCCCTCTCAACCAGTCCATATTTCTCCTGGAGAGCCATCAACCTCTTTGACCCTG
AGTTTGACATCTTCCCTGATGCCTTGACGATCTTATTGCCTCGAGTCAGGGCAAAGACAATGATGAACTT
AGTATCCTTCACCCAGTCATCTCCACCTGTCTCCTTCAGCTTCTTGATGATCAAAGCAGGATCAAGGCCT
TCATAGGCTAGCTCTCTCGCGAAATCCTCAAGCTCAGTCAAATTGAGCTGCTGCTCACCAAACTCCACTG
CAATCCTGGACCACTCTGACATGATCACTCCTTTGCGTCTTTCCTTTTTTGGGGGTCTTTGTGT
