# Supplementary material for: Severe fever with thrombocytopenia syndrome virus was found in Northern Jiangxi Province, China
Source: Front Microbiol. 2024 Dec 4;15:1500146. doi: 10.3389/fmicb.2024.1500146 (PMC11666098; doi:10.3389/fmicb.2024.1500146)
Supplement: Supplementary file 1 [file Data_Sheet_1.ZIP › Supplementary materials/Dataset 1/The partial S segments/KC505137.fasta]

>KC505137.1 Severe fever with thrombocytopenia syndrome virus isolate JS2011-062 segment S, complete sequence
ACACAAAGACCCCCTTCATTTGGAAACCATGTCGCTGAGCAAATGCTCCAACGTTGACCTCAAATCTGTA
GCAATGAATGCCAACACTGTCAGGCTTGAGCCATCTCTAGGAGAGTACCCCACTCTTAGGAGAGATCTCG
TTGAATGCTCTTGTAGTGTGTTGACTCTGTCAATGGTCAAGAGGATGGGCAAGATGACCAACACAGTTTG
GTTATTTGGCAACCCAAAAAATCCTCTTCACCAGCTTGAGCCTGGACTTGAGCAGTTGTTGGACATGTAC
TACAAGGACATGAGGTGCTACTCCCAGAGAGAGCTGAGTGCTCTCAGGTGGCCTAGTGGAAAACCATCTG
TATGGTTCCTACAGGCAGCTCATATGTTCTTCTCCATCAAGAACAGCTGGGCAATGGAAACCGGAAGAGA
GAACTGGCGGGGCCTCTTCCACAGGATAACAAAAGGCCAGAAGTACCTTTTTGAAGGGGACATGATACTG
GATTCTCTTGAAGCCATTGAGAAACGAAGGCTTAGACTTGGGTTGCCTGAGATCCTAATAACTGGACTAT
CCCCAATTCTGGATGTGGCCCTCCTCCAGATAGAGTCACTTGCAAGGCTGAGAGGCATGAGCTTGAACCA
CCACTTATTCACTTCTTCCTCATTGCGTAAGCCTCTATTAGACTGTTGGGACTTCTTTATTCCTGTCCGC
AAAAAGAAGACAGATGGCTCTTACAGTGTCTTGGATGAGGATGATGAGCCTGGGGTCCTCCAAGGTTACC
CATATCTGATGGCACACTATTTAAATAGGTGCCCATTCCACAACCTCATCAGGTTTGATGAAGAGCTGAG
AACTGCAGCCCTGAACACCATCTGGGGAAGAGATTGGCCAGCCATTGGTGACCTCCCGAAGGAGGTCTAA
TTTTGTCGAATTGGATCATGAAATTTAGCCTAATTGGATATGTCAAATTGCTGCTTACAGGTTTCTGTAA
GCAGCAGCAGCAACCTCAGCAGCTCTGCTGGGGACCCCATCTGGGCCAAGGATTCCCTTGGCCTTCAGCC
ACTTTACCCGAACATCATTGGGAAAGAAGACAGAGTTCACAGCAGCATGAAGAGGGTCCCTGAAGGAGTT
GTAAACTTCTGTCTTGCTGGCTCCGCGCATCTTCACATTGATAGTCTTGGTGAAGGCATCCTGCCACAGA
GAGTAGGCCTCCATCAGGGTCTTGGTTGTGGCTTCAGATACCCCCGCAGTTGGAATCAGGGATCCAAAAG
CCATGCACATCATCTCAGGGGGATAATTCTCAACCTTCAGGTTCATGACGGCTGGCCCCACTGGGAGATA
CTCTTTTAAGGCTGCTGCTGCAGCACATGTCCAAGTGGGAAGGCTCTGCGCAACCCTCACAGGAGTGATT
GAGAGCCTGGTCTCTGCCCTCTCAACCAGTCCATATTTCTCTTGGAGTGCCATCAACCTCTTGGACCCTG
AGTTTGACATTTTCCCTGATGCCTTGACGATCTTATTGCCTCGAGTCAGGGCAAAGACAATGATAAACTT
TGTATCCTTCACCCAATCATCTCCGCCTGTCTCCTTCAGCTTCTTGATGATCAAAGCAGGGTCAAGGCCT
TCATAGGCCAGCTCTCTCGCGAAATCCTCAAGCTCAGTCAAATTGAGCTGCTGCTCACCAAACTCCACTG
CAATCCTGGACCACTCCGACATGATCACTCCTTTGCGTCTTTCCTTTTTTGGGGGTCTTTGTGT
