# Supplementary material for: Severe fever with thrombocytopenia syndrome virus was found in Northern Jiangxi Province, China
Source: Front Microbiol. 2024 Dec 4;15:1500146. doi: 10.3389/fmicb.2024.1500146 (PMC11666098; doi:10.3389/fmicb.2024.1500146)
Supplement: Supplementary file 1 [file Data_Sheet_1.ZIP › Supplementary materials/Dataset 1/The partial S segments/KF374683.fasta]

>KF374683.1 Severe fever with thrombocytopenia syndrome virus strain Zhao segment S, complete sequence
ACACAAAGGACCCCTTCATTTGGAAACCATGTCGCTGAGCAAATGCTCCAACGTTGACCTCAAGTCTGTT
GCAATGAATGCCAATACTGTCAGGCTTGAGCCATCTCTAGGAGAGTACCCCACTCTTAGGAGAGACCTCG
TTGAATGCTCTTGTAGTGTGTTGACTCTGTCAATGGTCAAGAGGATGGGCAAGATGACCAACACAGTATG
GTTATTTGGTAACCCAAAAAATCCTCTCCACCAGCTTGAGCCTGGACTTGAACAGCTGTTGGACATGTAC
TACAAGGACATGAGGTGCTACTCCCAGAGAGAGCTGAGTGCTCTTAGGTGGCCTAGTGGGAAGCCATCTG
TGTGGTTCCTACAGGCAGCTCACATGTTCTTCTCCATCAAGAACAGCTGGGCAATGGAAACCGGTAGAGA
GAACTGGCGGGGCCTCTTTCACAGGATAACAAAAGGCCAAAAGTATCTTTTTGAAGGGGACATGATATTG
GATTCTCTTGAAGCCATAGAGAAGCGAAGGCTCAGACTTGGATTACCTGAGATCCTAATAACTGGACTAT
CCCCAATTCTGGATGTGGCCCTCCTCCAGATAGAGTCACTTGCAAGGCTAAGAGGCATGAGCTTGAACCA
CCACTTATTCACTTCTTCCTCATTGCGCAAGCCTCTGCTAGACTGTTGGGACTTCTTTATTCCTATCCGC
AAAAAGAAGACAGATGGCTCTTACAGTGTTTTGGATGAGGATGATGAGCCTGGGGTCCTTCAAGGTTACC
CATATCTGATGGCACACTATTTGAACAGGTGCCCATTTCACAACCTCATTAGGTTTGATGAAGAGCTGAG
AACTGCAGCCCTAAACACCATCTGGGGAAGAGATTGGCCGGCTATTGGTGACCTCCCGAAGGAGGTCTAA
TTTTGTCGAATTGGATCAAGAAATTTAGCCTAATTGGATATGTCAAATTGCTGCTTACAGGTTTCTGTAA
GCAGCAGCAGCTACCTCAGCAGCTCTGCTGGGGACCCCATCTGGGCCAAGGATCCCCTTGGCCTTCAGCC
ACTTCACCCGAACATCATTGGGAAAGAAGACAGAGTTCACAGCTGCATGGAGAGGATCCCTGAAGGAGTT
GTAAACCTCTGTCTTGCTGGCTCCACGCATCTTCACATTGATAGTCTTGGTGAAGGCATCTTGCCACAGA
GAGTAGGCCTCCATCAGGGTCTTCGTTGTGGCCTCTGATACCCCTGCAGTTGGAATCAGGGACCCAAAGG
CCATGCACATCATCTCTGGGGGGTAATTCTCGACCTTCAGGTTCATGACAGCTGGGCCCACTGGGAGATA
CTCCTTTAAGGCTGCTGCTGCAGCACATGTCCAAGTGGGAAGGCTCTGTGCTACCCTCACAGGGGTGATT
GAGAGCCTGGTTTCTGCCTTCTCAACCAGTCCATATTTCTCTTGAAGTGCCATCAGCCTCTTGGACCCTG
AGTTTGACATTTTCCCTGAAGCCTTGACGATCTTATTGCCTCGGGTCAAGGCAAAGACAATGATGAACTT
TGTATCTCTCACCCAATCATCTCCACCTGTCTCCTTCAGCTTCTTGATTATCAAAGCAGGATCAAGGCCT
TCATAGGCCAGCTCTCTCGCGAAATCCTCAAGCTCAGTCAAATTGAGCTGCTGCTCACCAAACTCCACTG
CAATCCTGGACCACTCTGACATGATCACTCCTTTGCGTCTTTCC
