# Supplementary material for: Severe fever with thrombocytopenia syndrome virus was found in Northern Jiangxi Province, China
Source: Front Microbiol. 2024 Dec 4;15:1500146. doi: 10.3389/fmicb.2024.1500146 (PMC11666098; doi:10.3389/fmicb.2024.1500146)
Supplement: Supplementary file 1 [file Data_Sheet_1.ZIP › Supplementary materials/Dataset 1/The partial S segments/KF711892.fasta]

>KF711892.1 FTLS virus isolate 2012YSH6 nonstructural protein and NP genes, complete cds
ACACAAAGACCCCCTTCATTTGGAAACCATGTCACTGAGCAAATGCTCCAACGTTGACCTCAAATCTGTA
GCAATGAATGCCAACACTGTCAGGCTTGAGCCATCTCTAGGAGAGTACCCCACTCTCAGGAGAGACCTCG
TTGAGTGCTCTTGTAGTGTGTTGACTCTGTCAATGGTCAAGAGGATGGGTAAGATGACCAACACTGTTTG
GTTATTTGGCAACCCAAAAAATCCTCTTCACCAGCTTGAGCCCGGACTTGAGCAGTTGTTGGACATGTAC
TACAAGGACATGAGGTGCTACTCCCAGAGAGAGCTGAGTGCTCTCAGGTGGCCTAGTGGAAAACCATCTG
TATGGTTCCTACAGGCAGCTCACATGTTCTTCTCCATCAAGAACAGCTGGGCAATGGAAACCGGAAGAGA
GAACTGGCGGGGCCTCTTCCACAGGATTACAAAAGGCCAGAAGTACCTTTTTGAAGGGGACATGATATTG
GATTCTCTTGAAGCCATTGAGAAGCGAAGGCTTAGACTTGGGTTACCTGAGATCCTAATAACTGGACTAT
CCCCAATTCTGGATGTGGCCCTCCTCCAGATAGAGTCACTTGCAAGGCTAAGAGGCATGAGCTTGAATCA
CCACTTATTCACTTCTCCCTCATTGCGTAAGCCTCTATTGGACTGTTGGGACTTCTTTATTCCTGTCCGC
AAAAAGAAGACAGATGGCTCATACAGTGTCTTGGATGAGGATGATGAGCCTGGGGTCCTTCATGGTTACC
CACATCTGATGGCACACTATTTAAATAGGTGCCCTTTCCACAACCTCATCAGGTTTGATGAAGAGCTGAG
AACTGCAGCCCTGAACACCATCTGGGGAAGAGATTGGCCAGCCATTGGTGACCTCCCGAAGGAGGTCTAA
TTTTGTCGAATTGGATCATGAAATTTAGCCTAATTGGATATGTCAAATTGCTGCTTACAGGTTTCTGTAA
GCAGCAGCAGCAACCTCAGCAGCTCTGCTGGGGACCCCATCTGGGCCAAGGATCCCCTTGGCCTTCAGCC
ACTTTACCCGAACATCATTGGGAAAGAAGACAGAGTTCACAGCAGCATGAAGAGGGTCCCTGAAGGAGTT
GTAAACTTCTGTCTTGCTGGCTCCGCGCATCTTCACATTGATAGTCTTGGTGAAGGCATCTTGCCACAGA
GAGTAGGCCTCCATCAGGGTCTTGGTTGTGGCTTCAGATACCCCCGCAGTTGGAATCAGGGATCCAAAGG
CCATGCACATCATCTCAGGGGGATAATTCTCAACCTTCAGGTTCATGACGGCTGGCCCTACTGGGAGATA
CTCCTTTAGAGCTGCTGCAGCAGCACATGTCCAAGTGGGAAGGCTCTGCGCAACCCTCACTGGAGTGATT
GAGAGCCTGGTCTCTGCCCTCTCAACCAGTCCATATTTCTCTTGGAGTGCCATCAACCTCTTGGACCCTG
AGTTTGACATTTTCCCTGATGCCTTGACGATCTTATTGCCTCGAGTCAGGGCAAAGACAATGATGAACTT
TGTATCCTTCACCCAATCATCTCCACCTGTCTCCTTCAGCTTCTTGATGATCAAAGCAGGGTCAAGGCCT
TCATAGGCCAGCTCTCTCGCGAAGTCCTCAAGCTCAGTCAAATTGAGCTGCTGCTCACCAAACTCCACTG
CAATCCTGGACCACTCCGACATGATCACTCCTTTGCGTCTTTCCTTTTTTGGGGGTCTTTGTGT
