# Supplementary material for: Severe fever with thrombocytopenia syndrome virus was found in Northern Jiangxi Province, China
Source: Front Microbiol. 2024 Dec 4;15:1500146. doi: 10.3389/fmicb.2024.1500146 (PMC11666098; doi:10.3389/fmicb.2024.1500146)
Supplement: Supplementary file 1 [file Data_Sheet_1.ZIP › Supplementary materials/Dataset 1/The partial S segments/KJ597823.fasta]

>KJ597823.1 Severe fever with thrombocytopenia syndrome virus strain Zhejiang/01/2011 segment S, complete sequence
ACACAAAGAACCCCCTTCATTTGGAAACCATGTCGCTGAGCAAATGCTCCAACGTTGACCTCAAGTCTGT
TGCAATGAATGCCAATACTGTCAGGCTTGAGCCATCTCTAGGAGAGTACCCCACTCTTAGGAGAGACCTC
GTTGAATGCTCTTGTAGTGTGTTGACTCTGTCAATGGTCAAGAGGATGGGCAAGATGACCAACACAGTAT
GGTTATTTGGTAACCCAAAAAATCCTCTCCACCAGCTTGAGCCTGGACTTGAACAGCTGTTGGACATGTA
CTACAAGGACATGAGGTGCTACTCCCAGAGAGAGCTGAGTGCTCTTAGGTGGCCTAGTGGGAAGCCATCT
GTGTGGTTCCTACAGGCAGCTCACATGTTCTTCTCCATCAAGAACAGCTGGGCAATGGAAACCGGTAGAG
AGAACTGGCGGGGCCTCTTTCACAGGATAACAAAAGGCCAAAAGTATCTTTTTGAAGGGGACATGATATT
GGATTCTCTTGAAGCCATAGAGAAGCGAAGGCTCAGACTTGGATTACCTGAGATCCTAATAACTGGACTA
TCCCCAATTCTGGATGTGGCCCTCCTCCAGATAGAGTCACTTGCAAGGCTAAGAGGCATGAGCTTGAACC
ACCACTTATTCACTTCTTCCTCATTGCGCAAGCCTCTGCTAGACTGTTGGGACTTCTTTATTCCTATCCG
CAAAAAGAAGACAGATGGCTCATACAGTGTTTTGGATGAGGATGATGAGCCTGGGGTCCTTCAAGGTTAC
CCATATCTGATGGCACACTATTTGAACAGGTGCCCATTTCACAACCTCATTAGGTTTGATGAAGAGCTGA
GAACTGCAGCCCTAAACACCATCTGGGGAAGAGATTGGCCGGCTATTGGTGACCTCCCGAAGGAGGTCTA
ATTTTGTCGAATTGGATCAAGAAATTTAGCCTAATTGGATATGTCAAATTGCTGCTTACAGGTTTCTGTA
AGCAGCAGCAGCAACCTCAGCAGCTCTGCTGGGGACCCCATCTGGGCCAAGGATCCCCTTGGCCTTCAGC
CACTTCACCCGAACATCATTGGGAAAGAAGACAGAGTTCACAGCTGCATGGAGAGGATCCCTGAAGGAGT
TGTAAACCTCTGTCTTGCTGGCTCCACGCATCTTCACATTGATAGTCTTGGTGAAGGCATCTTGCCACAG
AGAGTAGGCCTCCATCAGGGTCTTCGTTGTGGCCTCTGATACCCCTGCAGTTGGAATCAGGGACCCAAAG
GCCATGCACATCATCTCTGGGGGGTAATTCTCGACCTTCAGGTTCATGACAGCTGGGCCCACTGGGAGAT
ACTCCTTTAAGGCTGCTGCTGCAGCACATGTCCAAGTGGGAAGGCTCTGTGCTACCCTCACAGGGGTGAT
TGAGAGCCTGGTTTCTGCCTTCTCAACCAGTCCATATTTCTCTTGAAGTGCCATCAGCCTCTTGGACCCT
GAGTTTGACATTTTCCCTGAAGCCTTGACGATCTTATTGCCTCGGGTCAAGGCAAAGACAATGATGAACT
TTGTATCTCTCACCCAATCATCTCCACCTGTCTCCTTCAGCTTCTTGATTATCAAAGCAGGATCAAGGCC
TTCATAGGCCAGCTCTCTCGCGAAATCCTCAAGCTCAGTCAAATTGAGCTGCTGCTCACCAAACTCCACT
GCAATCCTGGACCACTCTGACATGATCACTCCTTTGCGTCTTTCCTTTTTTGGGGGTCTTTGTGT
