# Supplementary material for: Severe fever with thrombocytopenia syndrome virus was found in Northern Jiangxi Province, China
Source: Front Microbiol. 2024 Dec 4;15:1500146. doi: 10.3389/fmicb.2024.1500146 (PMC11666098; doi:10.3389/fmicb.2024.1500146)
Supplement: Supplementary file 1 [file Data_Sheet_1.ZIP › Supplementary materials/Dataset 1/The partial S segments/OR557464.fasta]

>OR557464.1 Severe fever with thrombocytopenia syndrome virus isolate JX23WN segment S nucleocapsid protein gene, partial cds
TTTGGTGAGCAGCAGCTCAATTTGACTGAGCTTGAAGATTTTGCGAGAGAGCTGGCCTATGAAGGCCTTG
ACCCTGCTTTGATCATCAAGAAGCTGAAGGAGACAGGTGGAGATGATTGGGTGAGGGACACAAAGTTCAT
CATTGTCTTTGCCCTGACTCGAGGCAACAAGATTGTCAAGGCATCGGGGAAAATGTCGAACTCTGGGTCT
AAGAGGTTGATGGCACTCCAAGAGAAATATGGGCTGGTTGAGAGGGCAGAAACCAGGCTTTCAATCACTC
CTGTGAGGGTTGCACAGAGCCTTCCCACTTGGACATGTGCTGCAGCAGCAGCCCTAAAGGAGTATCTCCC
AGTGGGGCCAGCTGTCATGAACCTGAAGGTCGAGAATTATCCCCCTGAGATGATGTGCATGGCCTTTGGG
TCCCTGATTCCAACTGCAGGGGTATCTGAAGCCACAACGAAGACCCTGATGGAGGCCTACTCTCTGTGGC
AAGATGCCTTCACCAAGACCATCAATGTGAAGATGCGCGGAGCTAGCAAGACAGAGGTTTACAACTCTTT
CAGGGATCCTCTCCATG
