# Supplementary material for: Severe fever with thrombocytopenia syndrome virus was found in Northern Jiangxi Province, China
Source: Front Microbiol. 2024 Dec 4;15:1500146. doi: 10.3389/fmicb.2024.1500146 (PMC11666098; doi:10.3389/fmicb.2024.1500146)
Supplement: Supplementary file 1 [file Data_Sheet_1.ZIP › Supplementary materials/Dataset 1/The partial S segments/PP488478.fasta]

>PP488478.1 Severe fever with thrombocytopenia syndrome virus isolate BNY21002 segment S, complete sequence
ACACAAAGACCCCCTTCATTTGGAAACCATGTCGCTGAGCAAATGCTCCAACGTTGACCTCAAATCTGTT
GCAATGAATGCCAATACTGTCAGGCTTGAGCCATCTCTAGGAGAGTACCCCACTCTTAGGAGAGACCTCG
TTGAATGCTCTTGTAGTGTGTTGACTCTATCAATGGTCAAGAGGATGGGCAAGATGACCAACACAGTATG
GTTATTTGGCAACCCAAAGAATCCTCTTCACCAGCTTGAGCCTGGACTCGAGCAGCTGTTGGACATGTAT
TACAAGGACATGAGGTGCTACTCCCAGAGAGAGCTGAGTGCTCTTAGGTGGCCTAGTGGGAAGCCATCTG
TATGGTTCCTACAGGCAGCTCACATGTTCTTCTCCATCAAGAACAGCTGGGCAATGGAAACCGGTAGAGA
GAACTGGCGGGGCCTCTTCCACAGGATAACAAAAGGCCAAAAGTATCTTTTTGAAGGGGACATGATATTG
GATTCTCTTGAAGCCATAGAGAAGCGAAGGCTTAGACTTGGGTTGCCTGAGATCCTAATAACTGGACTAT
CCCCAATTCTGGATGTGGCCCTCCTCCAGATAGAGTCACTTGCAAGGCTAAGAGGCATGAGCTTGAACCA
CCACTTATTCACTTCTTCCTCATTGCGCAAGCCTCTGTTGGACTGTTGGGACTTCTTTATCCCCATCCGC
AAAAAGAAGACAGATGGCTCATACAGTGTCCTGGATGAGGATGATGAGCCTGGGGTCCTTCAAGGTTACC
CATATCTGATGGCACACTATTTGAATAGGTGCCCATTCCACAATCTCATCAGGTTTGATGAAGAGCTGAG
AACTGCAGCCCTAAACACCATCTGGGGAAGAGATTGGCCAGCCATTGGTGACCTCCCGAAGGAGGTCTAA
TTTTGTCGAATTGGATCATGAAATTTAGCCTAATTGGATATGCCAAATTGCTGCTTACAGGTTTCTGTAA
GCAGCGGCAGCAACCTCAGCAGCTCTGCTGGGGACCCCATCTGGGCCAAGGATTCCCTTGGCCTTCAGCC
ACTTCACCCGAACATCATTGGGAAAGAAGACAGAGTTCACAGCAGCATGGAGAGGATCCCTGAAAGAGTT
GTAAACCTCTGTCTTGCTAGCTCCGCGCATCTTCACATTGATGGTCTTGGTGAAGGCATCTTGCCACAGA
GAGTAGGCCTCCATCAGGGTCTTCGTTGTGGCTTCAGATACCCCTGCAGTTGGAATCAGGGACCCAAAGG
CCATGCACATCATCTCAGGGGGATAATTCTCGACCTTCAGGTTCATGACAGCTGGCCCCACTGGGAGATA
CTCCTTTAGGGCTGCTGCTGCAGCACATGTCCAAGTGGGAAGGCTCTGTGCAACCCTCACAGGAGTGATT
GAAAGCCTGGTTTCTGCCCTCTCAACCAGCCCATATTTCTCTTGGAGTGCCATCAACCTTTTAGACCCAG
AGTTCGACATTTTCCCCGATGCCTTGACAATCTTGTTGCCTCGAGTCAGGGCAAAGACAATGATGAACTT
TGTGTCCCTCACCCAATCATCTCCACCTGTCTCCTTCAGCTTCTTGATGATCAAAGCAGGGTCAAGGCCT
TCATAGGCCAGCTCTCTCGCAAAATCTTCAAGCTCAGTCAAATTGAGCTGCTGCTCACCAAACTCCACTG
CAATCCTGGACCACTCTGACATGATCACTCCTTTGCGTCTTTCCTTTTTTGGGGGTTCTTTGTGTA
