# Supplementary material for: Severe fever with thrombocytopenia syndrome virus was found in Northern Jiangxi Province, China
Source: Front Microbiol. 2024 Dec 4;15:1500146. doi: 10.3389/fmicb.2024.1500146 (PMC11666098; doi:10.3389/fmicb.2024.1500146)
Supplement: Supplementary file 1 [file Data_Sheet_1.ZIP › Supplementary materials/Dataset 2/The complete L segments/OR574965.fas]

>L segment of SFTSV (Shen)
CCCAGATGAACTTGGAAGTGCTTTGTGGTAGGATAAACGTAGAGAATGGGCTGTCTCTTGGAGAACCAGGCCTGTACGACCAAATCTACGACAGGCCAGGGCTGCCAGACCTAGATGTGACTGTCGATGCCACAGGCGTGACAGTGGACATAGGGGCTGTGCCAGACTCAGCATCACAACTGGGCTCATCAATCAATGCTGGGTTAATCACAATCCAGCTCTCTGAAGCATATAAGATCAATCATGACTTCACGTTTTCAGGCCTGTCAAAGACAACAGACCGACGCCTCTCAGAGGTATTCCCCATTACCCATGATGGTTCAGATGGGATGACCCCTGATGTGATTCACACCAGGTTGGATGGAACCATTGTGGCGGTTGAATTTTCAACCACTAGGAGCCATAACATTGGGGGCCTGGAGGCAGCATATAGAACAAAGATAGAAAAGTATAGGGACCCAATCTCAAGGCGTGTTGACATCATGGAGAACCCGAGGGTCTTCTTTGGCGTTATTGTAGTCTCGTCAGGAGGGGTTCTGTCCAACATGCCCCTGACTCAGGATGAAGCAGAGGAGCTCATGTACAGGTTCTGCATAGCCAATGAGATCTACACCAAGGCTAGATCTATGGATGCAGACATTGAGCTACAGAAGAGTGAAGAAGAGCTTGAGGCTATTAGCAGGGCACTATCATTCTTCAGTTTGTTTGAGCCTAACATTGAAAGGGTGGAGGGAACATTCCCTAATTCAGAAATCGAGATGCTGGAACAGTTTCTCTCAACACCAGCTGATGTTGACTTCATCACCAAGACCCTCAAAGCAAAAGAGGTGGAGGCTTATGCTGATCTTTGTGACAACCACTACCTAAAGCCTGAAAAAACCATTCAGGAGCGGCTAGAGATCAATAGATGTGAGGCTATAGACAAAACTCAGGACCTCCTAGCTAGCCTACATGTAAGGAGTAATAAACAAACWTCAYTGAAYCGAGGGACAGTCAAACTCCCGCCCTGGCTACCAAAGCCATCAAGTGAGTCAATAGACATCAAGACCGACTCTGGCTTTGGTTCTTTAATGGACCATGGCGCATATGGTGAGCTGTGGGCAAAGTGCCTTCTAGATGTCTCGCTGGGCAATGTGGAGGGGGTGATCAGTGACCCTGCAAAAGAACTTGACATTGCTATCTCTGATGATCCAGAAAAGGATACCCCCAAAGAGGCAAAGATAACCTATAGGCGATTCAAGCCTGCCTTAAGTTCAAGTGCTCGTCAGGAATTTTCTCTCCAAGGAGTGGAGGGGAAGAAGTGGAAGAGAATGGCAGCAAATCAGAAGAAAGAGAAGGAGTCCCATGAGACATTGAGCCCTTTCTTGGATGTTGAGGACATTGGGGATTTCCTAACATTCAACAATCTTCTTGCAGATTCGAGGTATGGAGATGAGTCCGTCCAGAGAGCTGTGTCAATCCTGTTAGAAAAGGCATCTGCCATGCAAGACACAGAGCTTACTCATGCTCTCAACGACTCATTCAAGAGGAACCTAAGCAGTAATGTGGTTCAGTGGTCCCTGTGGGTCTCCTGTTTAGCACAGGAGCTAGCTAGTGCTCTGAAGCAGCACTGTAGGGCTGGTGAGTTCATCATCAAGAAGTTGAAGTTCTGGCCTATCTATGTCATTATCAAGCCGACCAAATCGTCATCCCATATCTTCTACAGCTTAGGGATCCGCAAGGCTGATGTGACAAGGAGGCTCACTGGCAGAGTCTTCTCTGACACCATTGATGCTGGAGAATGGGAGCTAACAGAGTTCAAAAGCCTAAAGACATGCAAGCTCACGAACCTTGTCAACTTACCTTGCACCATGCTGAACTCAATAGCTTTCTGGAGAGAGAAGCTGGGCGTGGCTCCATGGCTGGTTCGGAAGCCTTGTTCAGAACTCAGAGAGCAGGTGGGCCTGACCTTCCTGATCAGTCTGGAGGACAAGTCTAGGACTGAGGAGATCATCACCTTGACAAGGTACACCCAGATGGAGGGCTTTGTCTCTCCTCCCATGCTGCCTAAGCCCCAAAAGATGCTAGGGAAGCTGGATGGACCTTTGAGAACTAAGTTACAGGTATACCTCCTCAGGAAGCATCTGGATTGCATGGTGCGAATTGCCTCCCAGCCATTCAGCCTAATCCCTAGAGAGGGGAGGGTAGAATGGGGAGGAACATTCCATGCCATCTCAGGCCGGTCCACAAACCTTGAGAATATGGTGAATAGCTGGTACATTGGGTACTACAAGAACAAAGAGGAGTCAACAGAGCTAAATGCTCTCGGAGAAATGTATAAGAAGATTGTAGAGATGGAAGAGGACAAGCCCAGCAGCCCTGAGTTTCTAGGGTGGGGGGACACTGATTCCCCAAAGAAGCATGAATTCTCACGGAGCTTCCTCAGAGCTGCTTGCTCATCTCTGGAGAGAGAAATTGCTCAGCGGCATGGAAGACAATGGAAGCAAAACCTTGAGGAGCGTGTCCTGAGAGAGATTGGGACCAAGAACATCCTGGACCTTGCATCCATGAAGGCTACAAGCAACTTTTCCAAAGACTGGGAGCTCTACTCAGAAGTCCAGACCAAAGAGTACCACAGGTCCAAACTGCTGGAGAAGATGGCCACATTGATAGAGAAGGGGGTTATGTGGTACATTGATGCTGTGGGCCAGGCATGGAAGGCAGTTCTAGATGACGGGTGCATGCGAATCTGTCTCTTCAAAAAGAATCAGCATGGTGGCCTCAGGGAGATCTACGTTATGGATGCAAATGCCCGGCTCGTGCAGTTTGGGGTTGAGACCATGGCTAGGTGTGTCTGTGAGCTGAGCCCACATGAGACTGTTGCCAACCCTAGACTCAAGAATTCCATCATAGAGAACCATGGGCTGAAGTCAGCCCGTAGTCTTGGTCCTGGCTCTATAAACATAAACTCATCCAATGACGCCAAGAAGTGGAATCAGGGGCACTACACAACAAAGCTAGCTCTAGTTCTTTGTTGGTTCATGCCAGCCAAATTCCACAGATTCATTTGGGCCGCCATTTCCATGTTTCGGAGAAAAAAGATGATGGTGGACCTAAGGTTTTTAGCTCACCTCAGTTCTAAATCTGAGTCTAGGTCATCTGACCCGTTCAGGGAAGCAATGACAGATGCTTTCCATGGTAATAGGGAAGTCTCATGGATGGACAAAGGGCGAACTTACATAAAGACAGAGACAGGAATGATGCAGGGCATACTGCACTTCACATCCAGCCTCCTCCACTCTTGTGTTCAGAGCTTTTACAAGTCTTATTTCGTCTCGAAGCTTAAGGAGGGCTACATGGGGGAAAGCATCAGTGGGGTGGTGGATGTCATAGAAGGTTCTGACGACTCTGCGATCATGATCAGCATACGCCCTAAGTCGGACATGGATGAAGTCCGATCAAGGTTCTTTGTTGCCAACTTGCTCCACTCTGTCAAGTTCTTGAACCCTTTGTTTGGTATTTACTCATCAGAGAAATCAACAGTGAACACAGTGTATTGTGTCGAGTATAACTCTGAATTCCACTTCCACAGGCACTTGGTCAGACCCACACTGAGATGGATAGCAGCGTCTCATCAAATCTCAGAGACTGAGGCCCTTGCAAGCAGGCAAGAGGATTACTCCAACCTTCTAACCCAATGCTTGGAAGGAGGGGCCTCATTCTCTCTAACCTACCTCATACAGTGCGCTCAGCTCCTGCACCACTACATGCTCCTAGGACTATGCTTACATCCTTTGTTTGGAACTTTTATGGGGATGCTGATATCAGACCCGGATCCAGCCCTAGGGTTCTTCCTCATGGACAACCCTGCATTCGCAGGGGGAGCAGGATTTAGATTCAATCTGTGGAGAGCCTGCAAGACTACAGACCTTGGGCGGAAGTATGCATATTATTTCAATGAGATACAGGGCAAAACAAAGGGAGATGAGGATTACAGAGCTCTGGACGCCACATCAGGAGGAACTCTCAGCCACTCTGTCATGGTGTACTGGGGGGATAGGAAGAAGTATCAGGCCTTATTGAACAGGATGGGCCTTCCTGAGGACTGGGTGGAGCAGATAGATGAGAATCCTGGAGTCCTTTACAGGAGAGCTGCCAACAAAAAGGAACTACTCTTGAAGCTGGCAGAGAAGGTCCATTCACCAGGTGTGACTAGCAGCCTGAGTAAAGGGCATGTAGTGCCTCGGGTGGTGGCAGCAGGAGTGTACCTTCTCTCACGCCACTGCTTTCGCTTTAGTTCAAGTATCCATGGAAGGGGCTCAGCACAGAAGGCTAGTCTTATAAAACTGCTGATGATGTCTTCTATTTCTGCCATGAAGCACGGGGGTTCACTAAACCCTAATCAGGAGCGAATGCTCTTCCCTCAGGCCCAAGAGTATGACAGAGTATGCACATTGCTTGAGGAAGTTGAACACCTAACAGGGAAATTTGTTGTTAGGGAGAGAAACATTGTCAGGAGCCGCATAGACTTGTTCCAAGAGCCAGTGGACTTGCGGTGCAAGGCAGAAGATCTGGTGTCAGAGGTGTGGTTTGGCCTGAAAAGGACTAAGCTTGGACCCCGTCTCCTTAAGGAAGAGTGGGACAAACTTAGGGCCTCATTTGCATGGCTGAGCACAGACCCATCTGAAACATTGAGGGATGGTCCTTTTCTTAGCCATGTGCAGTTTAGGAACTTCATAGCCCATGTTGATGCCAAATCAAGATCAGTCAGGCTCCTAGGTGCCCCCGTAAAGAAGTCAGGTGGGGTCACAACTATAAGCCAAGTAGTCAGGATGAACTTCTTCCCTGGTTTTAGCCTAGAAGCTGAGAAGAGCTTAGACAATCAGGAAAGGCTTGAGAGCATCTCCATCCTCAAGCATGTCTTGTTCATGGTCTTGAATGGCCCATATACTGAGGAGTACAAGCTGGAAATGATCATAGAGGCCTTCTCTACTCTTGTGATACCTCAGCCATCAGAGGTCATCAGGAAATCAAGGACCATGACTTTATGCCTCTTATCGAATTACTTGTCTAGTAGGGGTGGGTCCATCCTAGACCAGATTGAGAGGGCACAGTCAGGCACTCTAGGGGGCTTCAGCAAGCCCCAGAAGACATTCATTAGGCCAGGAGGTGGTATTGGCTACAAGGGAAAAGGTGTATGGACTGGAGTGATGGAGGATACCCATGTTCAAATTCTGATAGATGGAGATGGGACTAGTAACTGGCTTGAGGAGATCAGGCTCAGTAGTGATGCCAGGCTTTATGATGTCATTGAGTCCATCCGAAGGTTATGTGACGACCTTGGGATCAACAACAGGGTGGCATCTGCATATAGAGGTCATTGCATGGTTAGGCTGAGTGGATTCAAGATCAAGCCAGCATCAAGGACTGACGGCTGCCCAGTCAGGATTATGGAAAGGGGCTTCAGGATCAGGGAACTTCAAAACCCAGATGAGGTCAAGATGAGAGTGAGGGGTGACATCCTCAACCTCTCTGTCACCATACAAGAAGGAAGGGTCATGAACATTCTAAGCTACAGGCCGAGAGACACTGATATATCAGAGTCAGCCGCAGCATACCTCTGGAGCAATCGAGACCTCTTCTCCTTTGGGAAGAAGGAGCCATCCTGCAGCTGGATCTGCTTGAAAACTCTTGACAATTGGGCCTGGTCACATGCCTCAGTTCTCCTGGCAAATGATAGGAAGACCCAAGGCATTGATAATAGAGCCATGGGGAACATTTTCAGGGACTGCCTCGAGGGTTCTCTTAGGAAGCAAGGACTGATGAGGTCAAAGCTCACAGAGATGGTGGAGAAGAATGTAGTTCCTTTAACAACTCAAGAGCTTGTCGACATCTTGGAGGAGGACATAGACTTTTCAGATGTCATAGCTGTGGAGCTCTCAGAGGGATCACTTGACATTGAATCCATCTTTGATGGGGCACCTATCTTGTGGTCAGCTGAGGTGGAAGAGTTTGGGGAAGGAGTGGTGGCTGTGAGCTATTCTAGTAAGTACTATCATCTAACCCTGATGGACCAAGCTGCTATCACAATGTGTGCGATCATGGGTAAGGAAGGCTGTAGAGGGCTCCTCACTGAGAAGAGATGCATGGCAGCCATACGAGAGCAGGTACGGCCATTCCTCATATTCCTGCAAATTCCTGAGGACAGCATTTCTTGGGTATCTGATCAGTTCTGCGACTCCAGGGGTCTTGATGAAGAGAGCACCATTATGTGGGGTTGACTTTAAAACATGGTTGGCACGCAGTTGATGTGTCTGTGGGTAACTAGGGAGTGTTGGTTTTAGAAGGATTTCCTTAAGATCTGGGCGGTCT
