# Supplementary material for: Severe fever with thrombocytopenia syndrome virus was found in Northern Jiangxi Province, China
Source: Front Microbiol. 2024 Dec 4;15:1500146. doi: 10.3389/fmicb.2024.1500146 (PMC11666098; doi:10.3389/fmicb.2024.1500146)
Supplement: Supplementary file 1 [file Data_Sheet_1.ZIP › Supplementary materials/Dataset 2/The complete L segments/OR915873.fasta]

>OR915873.1 Severe fever with thrombocytopenia syndrome virus isolate JX23XSH segment L, complete sequence
ACACAGAGACGCCCAGATGAACTTGGAAGTGCTTTGTGGTAGGATAAACGTGGAGAATGGGCTGTCTCTT
GGAGAACCAGGCCTGTACGACCAAATCTACGACAGGCCTGGGCTACCAGACCTAGATGTGACTGTCGATG
CCACAGGTGTAACAGTGGACATAGGAGCTGTGCCAGACTCAGCATCACAACTGGGTTCATCAATCAATGC
TGGGTTGATCACAATCCAGCTCTCTGAAGCATATAAGATCAATCATGACTTCACGTTCTCTGGCCTGTCA
AAGACGACAGATCGACGCCTCTCAGAGGTGTTCCCCATTACCCATGATGGTTCTGATGGGATGACCCCTG
ATGTGATTCACACCAGATTGGATGGGACCATTGTGGTGGTTGAATTTTCAACCACTAGGAGCCATAACAT
TGGGGGCCTGGAGGCAGCATATAGGACAAAGATAGAAAAATATAGGGACCCAATCTCAAGGCGTGTTGAT
ATCATGGAGAACCCGAGGGTCTTCTTTGGCGTTATTGTAGTCTCGTCAGGAGGGGTTCTGTCCAACATGC
CCCTGACTCAGGATGAGGCAGAGGAGCTCATGTACAGGTTTTGCATTGCCAATGAGATCTACACCAAGGC
TAGATCTATGGATGCAGACATTGAGCTACAGAAGAGTGAGGAAGAGCTTGAGGCTATTAGCAGGGCACTA
TCATTCTTCAGTTTGTTTGAGCCTAACATTGAAAGAGTAGAAGGAACATTCCCTAATTCAGAAATCGAGA
TGCTGGAACAGTTTCTCTCAACTCCAGCTGATGTTGACTTCATCACCAAGACCCTCAAAGCAAAAGAGGT
AGAGGCCTATGCTGATCTTTGTGACAGCCACTACCTAAAGCCTGAAAAAACCATTCAGGAGCGGCTAGAG
ATCAATAGATGTGAGGCTATTGACAAAACTCAGGACCTCCTAGCTGGTCTACATGCAAGGAGCAACAAGC
AAACATCATTGAATCGAGGGACAGTCAAACTCCCGCCCTGGCTACCAAAGCCGTCAAGTGAGTCAATAGA
CATCAAGACCGACTCAGGCTTTGGTTCCTTAATGGATCATGGCGCATATGGTGAGCTGTGGGCAAAGTGC
CTTCTAGATGTCTCGCTGGGCAATGTGGAGGGGGTAGTCAGCGACCCTGCAAAAGAACTTGACATTGCCA
TCTCTGATGATCCTGAAAAAGATACCCCCAAAGAGGCAAAGATAACCTATAGGCGATTCAAGCCAGCCTT
AAGTTCAAGTGCCCGTCAAGAATTTTCTCTCCAAGGAGTGGAGGGGAAGAAGTGGAAGAGAATGGCAGCA
AACCAGAAGAAAGAGAAGGAGTCCCATGAGGCATTGAGCCCTTTCTTGGATGTTGAAGACATTGGGGATT
TCCTAACATTCAACAATCTTCTTGCAGATTCGAGGTATGGAGATGAGTCCGTCCAGAGGGCAGTGTCAAT
CTTGTTGGAAAAGGCATCTGCCATGCAAGACACAGAGCTCACTCATGCCCTCAACGATTCATTCAAGAGG
AACCTAAGCAGTAATGTGGTTCAGTGGTCCCTTTGGGTCTCTTGTTTAGCACAGGAGCTAGCTAGTGCTC
TGAAGCAGCACTGCAGGGCTGGTGAGTTCATCATCAAGAAGCTGAAATTCTGGCCTATCTATGTCATTAT
CAAGCCGACCAAATCATCATCCCATATCTTCTACAGCTTAGGGATTCGCAAGGCTGACGTGACAAGGAGG
CTCACTGGCAGAGTCTTCTCTGATACCATTGATGCTGGGGAATGGGAGCTAACAGAGTTCAAAAGCCTGA
AGACATGCAAGCTTACAAACCTTGTCAACTTGCCATGCACCATGCTGAACTCAATAGCTTTCTGGAGAGA
GAAGCTGGGCGTGGCTCCATGGTTGGTTCGAAAACCTTGTTCAGAGCTCAGGGAGCAGGTGGGCCTGACC
TTCCTGATCAGTCTGGAGGACAAGTCTAAGACTGAGGAGATCATCACCTTGACAAGGTACACCCAGATGG
AGGGCTTTGTCTCTCCCCCCATGCTGCCTAAGCCCCAAAAAATGCTAGGGAAACTGGATGGACCTCTGAG
AACTAAGCTACAGGTGTACCTCCTCAGGAAGCATCTAGATTGCATGGTGCGAATTGCTTCTCAGCCATTC
AGCCTAATCCCTAGAGAGGGGAGGGTAGAATGGGGAGGAACATTCCATGCCATCTCAGGCCGGTCCACAA
ACCTTGAGAATATGGTGAACAGCTGGTACATTGGGTACTACAAGAACAAAGAGGAGTCAACAGAGCTAAA
TGCCCTTGGAGAAATGTATAAGAAGATCGTGGAGATGGAAGAGGACAAGCCCAGCAGCCCTGAGTTTCTA
GGGTGGGGGGACACTGATTCCCCTAAGAAGCATGAATTCTCACGGAGCTTCCTCAGAGCTGCTTGCTCAT
CTCTGGAGAGAGAAATTGCTCAGCGACATGGAAGACAATGGAAGCAGAACCTTGAGGAGCGTGTCCTGAG
AGAGATTGGGACCAAGAACATTCTGGACCTTGCATCCATGAAGGCCACAAGCAACTTTTCCAAAGACTGG
GAGCTCTACTCAGAAGTCCAGACCAAAGAGTACCATAGGTCCAAACTGTTGGAGAAGATGGCCACATTGA
TTGAGAAAGGGGTCATGTGGTACATTGATGCTGTAGGTCAGGCATGGAAGGCAGTCCTAGATGATGGGTG
CATGCGAATCTGTCTCTTCAAGAAGAATCAGCATGGTGGCCTCAGAGAGATCTACGTTATGGATGCGAAT
GCCCGACTTGTGCAGTTTGGGGTCGAGACAATGGCTAGGTGTGTCTGTGAACTGAGCCCACATGAGACTG
TTGCCAACCCTAGGCTCAAGAATTCCATCATAGAGAACCATGGGCTGAAGTCAGCCCGTAGTCTTGGCCC
TGGCTCCATAAACATAAACTCATCCAATGACGCCAAGAAGTGGAATCAGGGGCACTACACAACAAAGCTA
GCTCTAGTTCTTTGTTGGTTCATGCCAGCCAAATTCCACAGATTCATTTGGGCTGCCATTTCCATGTTTC
GGAGAAAAAAGATGATGGTGGACCTAAGGTTTCTAGCTCACCTCAGTTCTAAATCTGAGTCTAGGTCATC
TGATCCGTTTAGGGAAGCAATGACAGATGCCTTCCATGGTAATAGGGAAGTCTCATGGATGGACAAAGGG
CGAACTTACATAAAGACAGAGACAGGGATGATGCAGGGCATACTGCACTTTACATCCAGTCTCCTCCACT
CTTGTGTTCAGAGCTTTTACAAGTCTTATTTCGTCTCGAAGCTCAAAGAGGGCTACATGGGGGAAAGCAT
CAGTGGGGTGGTGGACGTCATAGAAGGTTCTGACGACTCTGCGATCATGATCAGCATACGCCCTAAGTCA
GACATGGATGAAGTCCGATCAAGGTTCTTTGTTGCTAACTTGCTCCACTCTGTCAAGTTCTTAAACCCTT
TGTTTGGGATTTATTCATCAGAGAAATCAACAGTGAACACAGTGTATTGTGTCGAGTATAACTCTGAATT
CCATTTCCACAGGCACTTGGTTAGACCCACACTGAGATGGATAGCAGCGTCTCACCAAATCTCAGAGACT
GAAGCCCTTGCAAGCAGGCAAGAGGATTACTCTAACCTTCTGACCCAGTGCTTGGAAGGGGGGGCCTCAT
TCTCTCTTACCTACCTCATACAGTGCGCTCAGCTCCTACACCACTACATGCTTCTAGGACTATGCTTACA
TCCCTTGTTTGGAACCTTCATGGGGATGCTGATATCAGACCCAGATCCAGCCCTAGGGTTCTTTCTCATG
GACAACCCTGCATTCGCAGGGGGAGCAGGATTTAGATTCAATCTGTGGAGAGCCTGCAAGACAACAGACC
TAGGGCGGAAGTATGCATATTATTTCAATGAGATACAGGGTAAAACAAAGGGAGATGAGGACTACAGGGC
TCTGGACGCCACATCGGGAGGAACTCTCAGCCACTCTGTTATGGTGTACTGGGGGGACAGGAAGAAGTAT
CAGGCCCTATTGAGCAGGATGGGCCTTCCTGAAGACTGGGTGGAGCAGATAGATGAGAATCCTGGAGTCC
TTTACAGGAGAGCAGCCAACAAGAAGGAACTACTCTTAAAGCTGGCAGAGAAGGTTCATTCACCTGGTGT
GACTAGCAGCCTGAGTAAAGGGCATGTGGTGCCTCGGGTGGTGGCAGCAGGAGTATACCTCCTCTCACGC
CACTGCTTTCGCTTTAGCTCAAGCATCCATGGCAGGGGCTCAACTCAGAAGGCTAGCCTTATAAAACTGT
TGATGATGTCTTCTATTTCTGCCATGAAGCACGGGGGCTCACTAAACCCTAATCAGGAGCGAATGCTCTT
CCCTCAGGCTCAGGAGTATGACAGGGTGTGCACATTGCTTGAGGAAGTTGAACACCTAACAGGGAAATTT
GTTGTTAGGGAGAGGAACATTGTCAGGAGCCGCATAGACCTGTTCCAAGAGCCAGTTGACTTGCGGTGCA
AGGCAGAAGACCTGGTGTCTGAGGTGTGGTTTGGCCTGAAAAGGACTAAGCTTGGGCCCCGTCTCCTCAA
GGAAGAGTGGGACAAACTTAGGGCCTCATTTGCATGGTTGAGCACAGACCCATCTGAAACATTGAGGGAT
GGTCCTTTTCTTAGCCATGTGCAGTTTAGAAACTTCATAGCCCACGTTGATGCCAAATCAAGATCAGTCA
GGCTCCTAGGTGCCCCCGTGAAGAAATCAGGCGGGGTCACCACTATAAGCCAAGTAGTCAGGATGAACTT
CTTCCCTGGTTTTAGCCTAGAAGCTGAGAAGAGCTTAGACAATCAGGAAAGGCTTGAGAGCATCTCCATC
CTCAAGCATGTCTTGTTCATGGTCTTGAATGGCCCATACACTGAGGAGTACAAGCTGGAAATGATCATAG
AGGCCTTTTCTACTCTTGTGATACCACAGCCATCAGAGGTCATCAGGAAATCAAGGACCATGACTTTATG
CCTTTTATCGAATTACTTGTCTAGTAGGGGTGGGTCCATTCTAGACCAGATTGAGAGGGCACAGTCAGGC
ACTCTAGGAGGATTCAGCAAGCCCCAGAAGACATTCATTAGGCCAGGAGGTGGTGTTGGCTACAAGGGAA
AAGGTGTGTGGACTGGAGTGATGGAGGACACCCATGTCCAAATTCTGATAGATGGAGATGGGACTAGTAA
CTGGCTTGAGGAGATCAGGCTCAGTAGTGATGCCAGGCTTTATGATGTCATTGAATCCATCCGAAGGTTA
TGTGATGACCTTGGGATCAACAACAGGGTAGCATCTGCATATAGAGGTCATTGCATGGTTAGGCTGAGTG
GATTCAAGATCAAGCCAGCATCAAGGACTGACGGCTGTCCAGTCAGGATTATGGAAAGGGGCTTCAGGAT
TAGGGAACTCCAAAACCCAGATGAGGTCAAGATGAGAGTGAGGGGCGACATCCTTAACCTCTCTGTCACC
ATACAAGAAGGAAGGGTCATGAACATCCTAAGCTACAGGCCGAGAGACACTGACATATCAGAGTCAGCTG
CAGCATACCTCTGGAGCAATCGAGACCTCTTCTCCTTTGGGAAGAAGGAGCCATCCTGCAGCTGGATCTG
CTTGAAAACTCTTGACAATTGGGCCTGGTCACATGCCTCAGTTCTCTTGGCAAATGATAGGAAGACCCAA
GGCATTGACAATAGAGCTATGGGGAACATCTTCAGGGACTGTCTCGAGGGTTCTCTAAGAAAGCAAGGGC
TGATGAGGTCAAAACTCACAGAGATGGTTGAGAAGAATGTAGTTCCTTTAACAACTCAAGAGCTTGTCGA
CATACTGGAGGAGGACATTGACTTTTCAGATGTCATAGCTGTAGAGCTCTCAGAGGGATCGCTTGACATT
GAATCCATCTTTGATGGAGCACCTATCTTGTGGTCTGCTGAGGTGGAAGAGTTTGGAGAAGGAGTGGTGG
CTGTGAGCTATTCCAGTAAGTACTATCATCTAACCCTGATGGACCAAGCTGCCATCACAATGTGTGCAAT
CATGGGCAAGGAAGGATGTAGAGGGCTCCTTACTGAGAAGAGATGCATGGCAGCCATACGAGAGCAGGTA
CGGCCTTTCCTCATATTCCTACAAATTCCTGAGGACAGCATTTCTTGGGTATCTGATCAGTTCTGCGACT
CCAGGGGTCTTGATGAAGAGAGCACCATTATGTGGGGTTAACTTTAAAACACGGTTGGTACGCAGCCGAT
GTGTCTGTGGGTGACTAGGGAATGTTGGTTTTAGAAGGATTTCCTTAAGATCTGGGCGGTCTTTGTGT
