# Supplementary material for: Severe fever with thrombocytopenia syndrome virus was found in Northern Jiangxi Province, China
Source: Front Microbiol. 2024 Dec 4;15:1500146. doi: 10.3389/fmicb.2024.1500146 (PMC11666098; doi:10.3389/fmicb.2024.1500146)
Supplement: Supplementary file 1 [file Data_Sheet_1.ZIP › Supplementary materials/Dataset 2/The complete M segments/OR915872.fasta]

>OR915872.1 Severe fever with thrombocytopenia syndrome virus isolate JX23XSH segment M, complete sequence
ACACAGAGACGGCCAACAATGATGAAAGTCATCTGGTTCTCCTCTCTGATCTGCTTAGTCATTCAATGCG
GTGGGGATACAGGCCCAATCATCTGCGCAGGACCCATCCACTCAAACAAGAGTGCTGACATACCCCACCT
GCTTGGCTACTCTGAGAAGATTTGTCAGATAGATCGGCTGATACATGTTTCGTCTTGGCTTAGAAACCAC
TCACAATTTCAGGGCTACGTAGGGCAGCGAGGTGGACGATCTCAGGTGAGCTACTACCCAGCTGAAAATT
CTTACTCAAGGTGGAGTGGACTTCTAAGCCCCTGTGATGCTGATTGGCTTGGGATGCTTGTCGTGAAGAA
GGCCAAGGGGTCTGATATGATAGTTCCAGGGCCTTCATACAAGGGGAAAGTCTTTTTTGAACGGCCAACT
TTTGATGGATACGTAGGCTGGGGCTGTGGTAGTGGGAAGTCTAGGACTGAGTCAGGTGAGCTCTGCAGTT
CAGACTCCGGGACTAGTTCTGGTCTTCTGCCCTCAGATAGGGTTCTCTGGATAGGTGATGTTGCTTGTCA
GCCAATGACACCCATCCCTGAGGAGACATTTCTGGAGCTGAAGAGCTTTAGCCAAAGTGAATTCCCAGAC
ATATGCAAAATTGATGGCATTGTGTTCAACCAGTGTGAGGGTGAGAGTCTACCTCAGCCCTTTGATGTTG
CATGGATGGATGTTGGCCACTCTCATAAAATCATCATGAGGGAGCACAAGACCAAATGGGTACAAGAGAG
CTCATCCAAGGATTTTGTGTGCTACAAGGAAGGGACTGGACCTTGTTCTGAATCAGAAGAAAAGACTTGC
AAGACCAGTGGATCATGCAGGGGGGACATGCAGTTTTGCAAGGTGGCAGGTTGTGAACATGGGGAAGAGG
CATCTGAAGCCAAGTGCAGATGCTCACTTGTGCACAAGCCCGGGGAAGTCGTTGTGTCATATGGAGGGAT
GCGTGTCAGACCAAAGTGCTATGGTTTCTCCAGAATGATGGCAACACTGGAGGTGAACGAACCAGAGCAG
AGGATTGGTCAATGCACTGGCTGCCATCTAGAATGCATAAGTGGGGGTGTGAGGCTAATCACTCTAACCA
GTGAGCTCAAGTCAGCTACTGTCTGCGCTTCTCACTTCTGTAGTTCTGCCACAAGTGGTAAGAAAAGCAC
GGAGATTCAATTCCACTCAGGATCATTGGTTGGGAAAACAGCAATCCATGTCAAAGGGGCATTGGTAGAT
GGAACTGAATTCACATTTGAGGGTAGTTGCATGTTCCCAGATGGTTGTGATGCAGTGGACTGCACATTCT
GTCGTGAGTTTCTAAAAAATCCCCAGTGCTACCCTGCAAAGAAGTGGCTGTTCATCATTATTGTCATCCT
CCTTGGATATGCAGGCCTCATGCTACTCACCAATGTTCTTAAGGCAATTGGGGTTTGGGGGTCATGGGTC
ATAGCTCCAGTGAAGCTAGTGTTTGCCATCATAAAGAAACTAATGAGAGCTGTGAGCTGCCTGATGGGGA
AATTGATGGATAGAGGAAGGCAAGTGATCCATGAGGAAATAGGGGAGAATAGAGAGGGCAACCAAGATGA
TGTTAGGATTGAGATGGCCAGACCCAGGAGGGTAAGGCATTGGATGTACTCGCCTGTCATCCTGACTATT
CTAGCAATGGGGCTTGCTGAGGGCTGTGATGAGATGGTCCATGCTGATTCTAAACTTGTTTCGTGCAGGC
AAGGGAGCGGAAATATGAAGGAATGTGTCACAACTGGGAGGGCGCTTCTTCCTGCAGTGAACCCAGGGCA
AGAGGCGTGTCTGCACTTCACGGCACCTGGAAGTCCGGACTCAAAATGTCTCAAAATTAAGGTTAAGAGG
ATCAACCTAAAATGTAAAAAGTCATCATCATATTTTGTTCCTGATGCCCGGTCCAGGTGTACATCAGTGA
GGAGATGTCGTTGGGCAGGGGACTGCCAGTCTGGGTGCCCCCCTCATTTCACATCCAACTCCTTTTCTGA
TGATTGGGCAGGTAAGATGGACAGGGCTGGTCTAGGATTCAGTGGCTGCTCTGATGGATGTGGAGGAGCA
GCCTGTGGTTGCTTTAATGCGGCCCCTTCTTGCATTTTCTGGAGGAAATGGGTAGAGAATCCACATGGGA
TCATCTGGAAAGTATCTCCATGTGCCGCATGGGTCCCATCAGCGGTTATAGAGCTAACAATGCCCTCAGG
GGAGGTGAGGACATTCCACCCCATGAGCGGAATCCCCACACAAGTCTTCAAGGGTGTGAGTGTAACTTAC
TTGGGCTCAGATATGGAGGTGTCAGGCTTGACTGACCTGTGTGAGATAGAAGAGCTCAAGTCAAAGAAGC
TTGCATTAGCTCCCTGCAACCAGGCTGGTATGGGGGTTGTAGGCAAGGTTGGAGAGATACAGTGCAGTAG
CGAGGAAAGTGCCCGTACCATAAAAAAAGATGGGTGCATATGGAATGCTGACCTCGTGGGTATAGAGCTA
CGGGTGGATGACGCTGTGTGCTACTCTAAGATCACTAGTGTGGAGGCAGTTGCAAACTACTCCGCCATAC
CCACCACTATCGGGGGGCTGAGGTTTGAGAGAAGCCATGACAGCCAGGGCAAAATATCTGGTAGCCCCCT
GGACATCACAGCTATAAGAGGATCTTTTTCTATCAATTATAGAGGCCTTCGACTGAGCCTCTCAGAAATT
ACTGCTACTTGCACAGGGGAAGTGACAAATGTGAGTGGGTGTTATTCTTGCATGACAGGCGCCAAAGTCT
CCATCAAGTTGCATAGCAGCAAAAATAGCACTGCCCATGTAAGATGCAAAGGGGATGAGACTGCCTTCAG
TGTCTTGGAGGGAGTCCATAGCTACTCTGTCAGTCTCAGTTTTGATCATGCAGTAGTTGATGAGCAGTGC
CAACTGAACTGTGGGGGACATGAGAGCCAAGTGACTCTGAGAGGCAACCTCATCTTCCTGGATGTCCCGA
AATTTGTGGATGGCAGCTACATGCAGACATATCATAGCACTGTGCCCACAGGGGCAAATATCCCAAGCCC
TACAGATTGGCTAAATGCCTTGTTTGGCAATGGGCTGAGTAGGTGGATCCTGGGGGTGATAGGGGTCCTA
CTGGGGGGATTGGCTCTCTTTTTCTTGATCATGTCTTTGTTCAAGCTGGGAACAAAACAGGTATTTCGAT
CGAGGACGAAGCTGGCTTAAATGGGCATATTTCTGGTCTAATGACCCTCTGGGGGCAGTGCTCTCAGGGG
AGTTGGCTCACAGTGTGCATGTTTCGTGGTCCTGGCTCACATTCTTAGAGCATAGAGGTTCTGTTGAAGT
GTTGGCCGGTCTTTGTGT
