# Supplementary material for: Severe fever with thrombocytopenia syndrome virus was found in Northern Jiangxi Province, China
Source: Front Microbiol. 2024 Dec 4;15:1500146. doi: 10.3389/fmicb.2024.1500146 (PMC11666098; doi:10.3389/fmicb.2024.1500146)
Supplement: Supplementary file 1 [file Data_Sheet_1.ZIP › Supplementary materials/Dataset 2/The complete S segments/OR915871.fasta]

>OR915871.1 Severe fever with thrombocytopenia syndrome virus isolate JX23XSH segment S, complete sequence
ACACAAAGAACCCCTTCATTTGGAAACCATGTCGTTGAGCAAATGCTCCAACGTTGACCTCAAATCTGTA
GCAATGAATGCTAACACTGTTAGGCTTGAGCCTTCCCTGGGAGAGTACCCCACTCTTAGGAGAGACCTTG
TGGAATGCTCTTGTAGTGTGTTGACTTTGTCAATGGTCAAGAGGATGGGTAAGATGACCAACACAGTATG
GTTGTTTGGCAACCCTAAAAATCCTCTTCATCAGCTTGAGCCTGGACTTGAGCAGCTGTTAGACATGTAC
TACAAGGACATGAGGTGCTACTCCCAGAGAGAACTGAGTGCTCTTAGGTGGCCTAGTGGGAAGCCATCTG
TATGGTTCCTACAGGCAGCTCATATGTTCTTCTCCATCAAGAACAGCTGGGCAATGGAAACCGGAAGAGA
GAATTGGCGGGGCCTCTTTCACAGGATAACAAAAGGCCAAAAGTATCTTTTTGAAGGGGACATGATATTG
GATTCTCTTGAAGCCATAGAGAAGCGAAGACTTAGACTTGGGTTGCCTGAGATTCTGATAACTGGTCTAT
CCCCAATTCTGGATGTGGCTCTCCTCCAGATAGAGTCACTTGCAAGGCTAAGAGGCATGAGCTTGAACCA
CCACTTGTTCACTTCTTCCTCATTGCGTAAGCCTCTGTTAGACTGTTGGGATTTCTTCATTCCTATCCGC
AAAAAGAAGACAGATGGCTCATACAGTGTCTTGGATGAGGATGATGAGCCTGGGGTCCTCCAGGGTTACC
CATATCTGATGGCACACTATTTAAATAGGTGCCCATTCCACAACCTCATCAGGTTTGATGAAGAACTGAG
AACTGCAGCCCTGAACACCATTTGGGGAAGAGATTGGCCAGCCATTGGTGACCTCCCGAAGGAGGTCTAA
TTTTGTCGAATTGGATCATGGAATTTAGCCTAATTGGATATGTCAAATTGCTGCTTACAGGTTTCTGTAA
GCAGCAGCAGCAACCTCAGCAGCTCTGCTGGGAACCCCATCTGGGCCAAGGATTCCCTTGGCCTTCAGCC
ACTTCACCCGAACATCATTGGGAAAGAAGACAGAGTTCACAGCAGCATGGAGAGGGTCCCTGAAGGAGTT
GTAAACTTCTGTCTTGCTGGCTCCACGCATCTTCACATTGATAGTCTTGGTGAAGGCATCTTGCCACAGA
GAGTAGGCCTCCATAAGGGTCTTGGTTGTGGCTTCAGATACTCCCGCAGTTGGAATCAGGGATCCAAAGG
CCATGCACATCATCTCAGGTGGATAATTCTCAACCTTCAGGTTCATGACGGCTGGCCCCACTGGGAGATA
CTCCTTTAAGGCTGCTGCTGCTGCACATGTCCAGGTGGGAAGGCTCTGCGCTACCCTCACAGGAGTGATT
GAGAGCCTGGTTTCTGCCCTCTCAACCAGTCCATATTTCTCTTGGAGTGCCATCAACCTCTTGGACCCTG
AGTTAGACATTTTCCCTGATGCCTTGACGATCTTATTGCCTCGAGTCAGGGCAAAGACAATGATGAACTT
CGTATCCTTCACCCAATCATCTCCACCTGTCTCCTTCAGCTTCTTGATGATCAAAGCAGGATCAAGGCCT
TCATAGGCCAGCTCTCTCGCGAAATCCTCAAGCTCAGTCAAATTGAGCTGCTGCTCACCAAACTCCACTG
CAATCCTGGACCACTCTGACATGATCACTCCTTTGCGTCTTTCCTTTTTTGGGGGTCTTTGTGT
